# Supplementary material for: First Glimpse at the Diverse Aquaporins of Amphipod Crustaceans
Source: Cells. 2021 Dec 4;10(12):3417. doi: 10.3390/cells10123417 (PMC8699810; doi:10.3390/cells10123417)
Supplement: Supplementary file 1 [file cells-10-03417-s001.zip]

Archive with 20 entries (16 files):
- Alignments_suppl/
- Alignments_suppl/Alignments/
- Alignments_suppl/Alignments/Alignment S1 AQP translated sequences alignment.fas
- Alignments_suppl/Alignments/Alignment S2 Nucleotide Aqp12-like of Gammaroida.fas
- Alignments_suppl/Alignments/Alignment S3 Nucleotide Bib-like of Gammaroida.fas
- Alignments_suppl/Alignments/Alignment S4 Nucleotide Prip-like1 of Gammaroida.fas
- Alignments_suppl/Alignments/Alignment S5 Nucleotide Glp-like1 of Gammaroida.fas
- Alignments_suppl/Alignments/Alignment S6 Nucleotide COX1 of Gammaroida.fas
- Alignments_suppl/Alignments/Alignment S7 AQP Alignment for conserved regions and cartoon rendering.fas
- Figures_suppl/
- Figures_suppl/Figure S1 Maximum likelihood phylogeny of translated non-redundant sequences of AQPs.pdf
- Figures_suppl/Figure S2 Calibrated bayesian tree fully annotated. Only posterior probabilities higher than 70% are shown. Bars on nodes referring to 95% HPD.pdf
- Figures_suppl/Figure S2. RAxML phylogeny of gammaroid Prip-Like 1.jpg
- Figures_suppl/Figure S3 RAxML phylogeny of gammaroid Bib-like.jpg
- Figures_suppl/Figure S4 RAxML phylogeny of gammaroid Aqp12-like.jpg
- Figures_suppl/Figure S6. RAxML phylogeny of gammaroid COX1.jpg
- Figures_suppl/RAxML_bipartitions.COX1_Alignment_N_1.tre.jpg
- Tables_suppl/
- Tables_suppl/Table S1_Information on the sequences used for the ML phylogenetic analyses. .xlsx
- Tables_suppl/Table S2 Accession numbers of the nucleotide sequences used for the phylogenetic reconstruction of the Gammaroidea superfamily.xlsx
