# Supplementary material for: First Glimpse at the Diverse Aquaporins of Amphipod Crustaceans
Source: Cells. 2021 Dec 4;10(12):3417. doi: 10.3390/cells10123417 (PMC8699810; doi:10.3390/cells10123417)
Supplement: Supplementary file 1 [file cells-10-03417-s001.zip › Alignments_suppl/Alignments/Alignment S2 Nucleotide Aqp12-like of Gammaroida.fas]

>Agodle
??????????????????????????????????????????????????????????????????????
??????????????????????????????????????????????????????????????????????
??????????????????????????????????????????????????????????????????????
??????????????????????????????????????????????????????????????????????
??????????????????????????????????????????????????????????????????????
??????????????????????????????????????????????????????????????????????
??????????????????????????????????????????????????????????????????????
??????????????????????????????????????????????????????????????????????
??????????????????????????????????????????????????????????????????????
??????????????????????????????????????????????????????????????????????
??????????????????????????????????????????????????????????????????????
??????????????????????????????
>Arhodo
??????????????????????????????????????????????????????????????????????
??????????????????????????????????????????????????????????????????????
??????????????????????????????????????????????????????????????????????
??????????????????????????????????????????????????????????????????????
??????????????????????????????????????????????????????????????????????
??????????????????????????????????????????????????????????????????????
??????????????????????????????????????????????????????????????????????
??????????????????????????????????????????????????????????????????????
??????????????????????????????????????????????????????????????????????
??????????????????????????????????????????????????????????????????????
??????????????????????????????????????????????????????????????????????
??????????????????????????????
>Bcarpe
GTCGACCTTCTCATCCTTCACAGCCTTGGCCTTGAAAGGCTCTACCGCCAGGCTCTTGAAGAAGCCCAGG
TTCCATATCTTGATGGAGAGCATGGACCCCAGGATGGCCCCGGCCCAGTACACCACAAGATGTTCCACGT
GGCTGTGTCCCCGGCAGCCCCACTTGAGCCCCGTGGCCAGCACGGGGTTGAAGTAGCCTCCAGACCAGTT
GAAGGCGAGTACCACCATGGACGTGGCGAAGAAGGAGTCAATGGAGGAGGCGAAGCGGGGTTCGATCTCC
CCGAGGGTCCTGGATACGAGTCGGCAGGCGCAGGTGAGGACCATTTCCGTTAGGAAGCCCAACAGCACCG
GCACCTGCAGGTCAGCAGTGCAGAAGTCCACGCCTCTGCCCACGTGGGTGACTGCCAACTCCATCACCCA
GAGCTGCTTCACCCATCTGAAGGAGGCGAGGCCTCCCACCACCTGGGCCGCGATCTTGCACGCCACCTCC
TTGACGTCGGCGCCCCGTTCCACGTAGTCCTCCAGCAGGGTGTAGGGGCAGGCTGTGGCGCTGCCCCAGG
ACATACCCCACCAGATGGTCATCAGGAACAGGTACACGGCGTATGCTGACACGCCGTAGTTGTCCGCAAT
GATGATGAGCTCAAAGCAGGTGCCGCACATCTCAGCCGCCGCCACAAGCTCCAGCAGCGCCCCCTTCAGG
AGGGAGTGGGAGATGAGGGCAGACAGCTGGCCACGGATGATGTGAGACAGCGCCATCTGGGTGATGATGG
TCAGCGTGGACACCACGATGGACATCATCT
>Bgrewi
??????????????????????????????????????????????????????????????????????
??????????????????????????????????????????????????????????????????????
??????????????????????????????????????????????????????????????????????
??????????????????????????????????????????????????????????????????????
??????????????????????????????????????????????????????????????????????
??????????????????????????????????????????????????????????????????????
??????????????????????????????????????????????????????????????????????
??????????????????????????????????????????????????????????????????????
??????????????????????????????????????????????????????????????????????
??????????????????????????????????????????????????????????????????????
??????????????????????????????????????????????????????????????????????
??????????????????????????????
>Blatis
??????????????????????????????????????????????????????????????????????
??????????????????????????????????????????????????????????????????????
??????????????????????????????????????????????????????????????????????
??????????????????????????????????????????????????????????????????????
??????????????????????????????????????????????????????????????????????
??????????????????????????????????????????????????????????????????????
??????????????????????????????????????????????????????????????????????
??????????????????????????????????????????????????????????????????????
??????????????????????????????????????????????????????????????????????
??????????????????????????????????????????????????????????????????????
??????????????????????????????????????????????????????????????????????
??????????????????????????????
>Bpotan
??????????????????????????????????????????????????????????????????????
??????????????????????????????????????????????????????????????????????
??????????????????????????????????????????????????????????????????????
??????????????????????????????????????????????????????????????????????
??????????????????????????????????????????????????????????????????????
??????????????????????????????????????????????????????????????????????
??????????????????????????????????????????????????????????????????????
??????????????????????????????????????????????????????????????????????
??????????????????????????????????????????????????????????????????????
??????????????????????????????????????????????????????????????????????
??????????????????????????????????????????????????????????????????????
??????????????????????????????
>Bpullu
GTCGACCTTCTCCTCCTTCACTGGCTTGGCCTTGAAAGGCTCCACCACCAGGGTCTTGAAGAAGCCCATG
TTCCATATCTTGATGGACAACATGGACCCGAGGATGGCCCCGGCCCAGTACACCACGAGATGCTCCACGT
GGCTGTGGCCCCGACAGCCCCACTTCAGCCCCGTGGCCAGGACGGGGTTGAAGTAGCCCCCGGACCAGTT
AAAGGCGAGCACCACCATGGATGTGGCGAAGAAGGAGTCGATGGAGGAGGCGAAGCGGGGTTCGATCTCC
CCGAGGGTCCTGGATACGAGTCGGCAGGCGCACGTGAGGATCATCTCCGCAAGGAAGCCCAACAGCACCG
GCACCTGCAGATCGGCCGTGCACGAGTCCACGCCTCTGCCCACGTGGGTGACGGCCAGCTCCATCACCCA
CAGCTGCTTCACCCATCTGAAGGAGGCGAGGCCCCCCACCACTTGGGCGACGATCTTGCACGCCACCTCC
TTGGCGTTGGTGCTNNNNNNNNNNNNNNNNNNNNNNNNNNNNNNNNNNNNNNNNNNNNNNNNNNNNNNNN
NNNNNNNNNNNNNNNNNNNNNNNNNNNNNNNNNNNNNNNNNNNNNNNNNNNNNNNNNNNNNNNNNNNNNN
NNNNNNNNNNNNNNNNNNNNNNNNNNNNNNNNNNNNNNNNNNNNNNNNNNNNNNNNNNNNNNNNNNNNNN
NNNNNNNNNNNNNNNNNNNNNNNNNNNNNNNNNNNNNNNNNNNNNNNNNNNNNNNNNNNNNNNNNNNNNN
NNNNNNNNNNNNNNNNNNNNNNNNNNNNNN
>Cbicar
??????????????????????????????????????????????????????????????????????
??????????????????????????????????????????????????????????????????????
??????????????????????????????????????????????????????????????????????
??????????????????????????????????????????????????????????????????????
??????????????????????????????????????????????????????????????????????
??????????????????????????????????????????????????????????????????????
??????????????????????????????????????????????????????????????????????
??????????????????????????????????????????????????????????????????????
??????????????????????????????????????????????????????????????????????
??????????????????????????????????????????????????????????????????????
??????????????????????????????????????????????????????????????????????
??????????????????????????????
>Cinfla
??????????????????????????????????????????????????????????????????????
??????????????????????????????????????????????????????????????????????
??????????????????????????????????????????????????????????????????????
??????????????????????????????????????????????????????????????????????
??????????????????????????????????????????????????????????????????????
??????????????????????????????????????????????????????????????????????
??????????????????????????????????????????????????????????????????????
??????????????????????????????????????????????????????????????????????
??????????????????????????????????????????????????????????????????????
??????????????????????????????????????????????????????????????????????
??????????????????????????????????????????????????????????????????????
??????????????????????????????
>Cmaxim
GTCGACCTTCTCATCCTTCACAGCCTTGGCCTTGAAAGGCTCTACCGCCAGGCTCTTGAAGAAGCCCAAG
TTCCATATCTTGATGGAGAGCATGGACCCCAGGATGGCCCCGGCCCAGTACACCACGAGATGTTCCACGT
GGCTGTGTCCCCGGCAGCCCCACTTGAGCCCCGTGGCCAGCACGGGGTTGAAGTAGCCTCCAGACCAGTT
GAAGGCGAGTACCACCATGGACGTGGCGAAGAAGGAGTCAATGGAGGAGGCGAAGCGGGGTTCGATCTCC
CCGAGGGTCCTGGATACGAGCCGGCAGGCGCAGGTGAGGACCATTTCCGCTAGGAAGCCCAACATCACCG
GCACCTGCAGGTCAGCAGTGCACAAGTCCACGCCTCTGCCCACGTGGGTGACTGCCAACTCCATCACCCA
GAGCTGCTTCACCCATCTGAAGGATGCGAGGCCTCCCACCACCTGGGCCGCAATCTTGCACGCCACCTCC
TTGACGTCGGCGCCCCGTTCCACGTAGTCCTCCAGCAGGTTGTAGGGGCAGGCTGTGGCGCTGCCCCAGG
ACATACCCCACCAGATGGTCATCAGGAACAGGTACACGGCGTATGCTGACACGCCGTAGTTGTCCGCAAT
GATGATGAGCTCAAAGCAGGTGCCGCACATCTCAGCCGCCGCCACAAGCTCTAGCAGCGCCCCCTTCAGG
AGGGAGTGGGAGATNNNNNNNNNNNNNNNNNNNNNNNNNNNNNNNNNNNNNNNNNNNNNNNNNNNNNNNN
NNNNNNNNNNNNNNNNNNNNNNNNNNNNNN
>Dparas
??????????????????????????????????????????????????????????????????????
??????????????????????????????????????????????????????????????????????
??????????????????????????????????????????????????????????????????????
??????????????????????????????????????????????????????????????????????
??????????????????????????????????????????????????????????????????????
??????????????????????????????????????????????????????????????????????
??????????????????????????????????????????????????????????????????????
??????????????????????????????????????????????????????????????????????
??????????????????????????????????????????????????????????????????????
??????????????????????????????????????????????????????????????????????
??????????????????????????????????????????????????????????????????????
??????????????????????????????
>Eberil
GTCAACCTTCTCTTCTTTGACAGGCTTCGCCTTGAAGGGGTCCACGGCCAGGCTCTTGAAGAAGCCCATG
TTCCATATCTTGATGGACAGCATGGATCCTAAGATGGCCCCGGCCCAGTACACCACGAGGTGCTCCACGT
TGGTGTGGCCCCGGCAGCCCCACTTGAGTCCCGTGGCCAGCACGGGGTTGAAGTAGCCTCCCGACCAGTT
AAAGGCGAGCACCACCATAGACGTGGCAAAGAAGGAGTCGATGGAGGAGGCAAAGCGGGGCTCGATCTCC
CCGAGGGACCTGGATACCAGGCGGCAGGCGCAGGTCAGGACCATCTCTGCGAGGAAGCCAAGCAGCACCG
GCACCTGCAGGTCGGCCGTGCACGAGTCCACGCCCCTGCCCACGTGGGTGACGGCCAGCTCCATCACCCA
GAGTTGCTTCACCCACCTGAAGGAGGCGAGGCCCCCCACCACCTGCGCCGCGATCTTGAACGCCACCTCC
TTGGCGTCGGTGCCCTGTTCCACGTACTCCTCCAGCAGGCTGTAGGGGCAGGCCGTGGCGCTGCCCCAAG
ACATGCCCCACCAGATGGTCATCAGAAACAGGTACACCGCGTACGCCGACACGCCGTAGTTATCCGCAAT
GATGATCAGCTCGAAGCAGGACCCGCACATCTCTGCCGCTGCCACCAGCTCCAGCAGCGCCCCCTTCAGG
AGCTCGTGGGAGATGAGGGTGGACAGCTGGCCACGGATCACGTGGGACAGCGCCATCTGGGTGATGATGG
TCAGCGTGGACACCACGATGGACATCATCT
>Ecruen
??????????????????????????????????????????????????????????????????????
??????????????????????????????????????????????????????????????????????
??????????????????????????????????????????????????????????????????????
??????????????????????????????????????????????????????????????????????
??????????????????????????????????????????????????????????????????????
??????????????????????????????????????????????????????????????????????
??????????????????????????????????????????????????????????????????????
??????????????????????????????????????????????????????????????????????
??????????????????????????????????????????????????????????????????????
??????????????????????????????????????????????????????????????????????
??????????????????????????????????????????????????????????????????????
??????????????????????????????
>Ecyane
GTCGACCTTCTCATCCTTCACAGGCTTGGCCTTGAAAGGCTCTACCGCCAGGCTCTTGAAGAAGCCCAGG
TTCCATATCTTGATGGAGAGCATGGACCCCAGGATGGCCCCGGCCCAGTACACCACGAGATGTTCCACGT
GGCTGTGTCCCCGGCAGCCCCACTTGAGCCCCGTGGCCAGCACGGGGTTGAAGTAGCCTCCAGACCAGTT
GAAGGCGAGTACCACCATGGACGTGGCGAAGAAGGAGTCAATGGAGGAGGCGAAGCGGGGTTCGATCTCC
CCGAGGGTCCTGGATACGAGCCGGCAGGCGCAGGTGAGGACCATTTCCGCTAGGAAGCCCAACAGCACCG
GCACTTGCAGGTCAGCAGTGCACGAGTCCACGCCTCTGCCCACGTGGGTGACGGCCAACTCCATCACCCA
GAGCTGCTTCACCCATCTGAAGGAGGCGAGGCCTCCCACCACCTGGGCCGCGATCTTGCACACCACCTCC
TTGACGTCGGCGCCCTGTTCCACGTAGTCCTCCAGCAGGTTGTAGGGGCAGGCTGTGGCGCTGCCCCAGG
ACATACCCCACCAGATGGTCATCAGGAACAGGTACACCGCGTATGCTGACACGCCGTAGTTGTCCGCGAT
GATGATGAGCTCAAAGCAGCTGCCGCACATCTCAGCCGCCGCTACAAGCTCCAGCAGCGCCCCCCTCAGG
AGGGAGTGGGAGATGAGGGCAGACAGCTGGCCACGGATGATGTGAGACAGCGCCATCTGGGTGATGATGG
TCAGCGTGGACACCACGATGGACATCATCT
>Eczers
GTCTACCTTCTCATCCTTCACAGGCTTGGCCTTGAAAGGCTCTACCGCCAGGCTCTTGAAGAAGCCCAGA
TTCCATATCTTGATGGAGAGCATGGACCCCAGGATGGCCCCGGCCCAGTATACCACGAGATGTTCCACGT
GGCTGTGTCCCCGGCAGCCCCACTTGAGCCCCGTGGCCAGCACGGGGTTGAAGTAGCCTCCAGACCAGTT
GAAGGCGAGTACCACCATGGACGTGGCGAAGAAGGAGTCAATGGAGGAGGCGAAGCGGGGTTCGATCTCC
CCGAGGGTCCTGGATACGAGCCGGCAGGCGCAGGTGAGGACCATTTCCGCTAGGAAGCCCAACAGCACCG
GCACTTGCAGGTCAGCAGTGCACGAGTCCACGCCTCTGCCCACGTGGGTGACGGCCAACTCCATCACCCA
GAGCTGCTTCACCCATCTGAAGGAGGCGAGGCCTCCCACCACCTGGGCCGCGATCTTGCACGCCACCTCC
TTGACGTCGGCGCCCCGTTCCACGTATTCCTCCAGCAGGTTGTAGGGGCAGGCTGTGGCGCTGCCCCAGG
ACATACCCCACCAGATGGTCATCAGGAACAGGTACACGGCGTATGCTGACACGCCGTAGTTGTCCGCGAT
GATGATGAGCTCAAAGCAGCTGCCGCACATCTCAGCCGCCGCCACAAGCTCCAGCAGCGCCCCCTTCAGG
AGGGAGTGGGAGATGAGGGCAGACAGCTGGCCACGGATGATGTGAGACAGTGCCATCTGGGTGATGATGG
TCAGCGTGGACACCACGATGGACATCATCT
>Emacro
??????????????????????????????????????????????????????????????????????
??????????????????????????????????????????????????????????????????????
??????????????????????????????????????????????????????????????????????
??????????????????????????????????????????????????????????????????????
??????????????????????????????????????????????????????????????????????
??????????????????????????????????????????????????????????????????????
??????????????????????????????????????????????????????????????????????
??????????????????????????????????????????????????????????????????????
??????????????????????????????????????????????????????????????????????
??????????????????????????????????????????????????????????????????????
??????????????????????????????????????????????????????????????????????
??????????????????????????????
>Emarit
GTCGACCTTCTCATCCTTCACAGGCTTGGCCTTGAAAGGCTCTACCGCCAGGCTCTTGAAGAAGCCCAGG
TTCCATATCTTGATGGAGAGCATGGACCCCAGGATGGCCCCGGCCCAGTACACCACGAGATGTTCCACGT
GGCTGTGTCCCCGGCAGCCCCACTTGAGCCCCGTGGCCAGCACCGGGTTGAAGTAGCCTCCAGACCAGTT
GAAGGCGAGTACCACCATGGACGTGGCGAAGAAGGAGTCAATGGAGGAGGCGAAGCGGGGTTCGATCTCC
CCGAGGGTCCTGGATACGAGCCGGCAGGCGCAGGTGAGGACCATTTCTGCTAGGAAGCCCAACAGCACCG
GCACTTGCAGGTCAGCAGTGCACGAGTCCACGCCTCTGCCCACGTGGGTGACGGCAAACTCCATCACCCA
GAGCTGCTTCACCCATCTGAAGGAGGCGAGGCCCCCCACCACCTGGGCCGCGATCTTGCACGCCACCTCC
TTGACGTCGGCGCCCTGTTCCACGTAGTCCTCCAGCAGGTTGTAGGGGCAGGCTGTGGCGCTGCCCCAGG
ACATACCCCACCAGATGGTCATCAGGAACAGGTACACGGCGTATCCNNNNNNNNNNNNNNNNNNNNNNNN
NNNNNNNNNNNNNNNNNNNNNNNNNNNNNNNNNNNNNNNNNNNNNNNNNNNNNNNNNNNNNNNNNNNNNN
NNNNNNNNNNNNNNNNNNNNNNNNNNNNNNNNNNNNNNNNNNNNNNNNNNNNNNNNNNNNNNNNNNNNNN
NNNNNNNNNNNNNNNNNNNNNNNNNNNNNN
>Emesse
??????????????????????????????????????????????????????????????????????
??????????????????????????????????????????????????????????????????????
??????????????????????????????????????????????????????????????????????
??????????????????????????????????????????????????????????????????????
??????????????????????????????????????????????????????????????????????
??????????????????????????????????????????????????????????????????????
??????????????????????????????????????????????????????????????????????
??????????????????????????????????????????????????????????????????????
??????????????????????????????????????????????????????????????????????
??????????????????????????????????????????????????????????????????????
??????????????????????????????????????????????????????????????????????
??????????????????????????????
>Epossj
GTCCACCTTCTCCTCCTTGACGGGCTTGGGCTTGAAGGGCTCGACCAGCAGGTTCTTGAGCCCCTGCAGC
TGCCACAGCTTGATGGACAGCATGGAGCCAAGGATGGAGCCGGCCCAGTACACCACCACGTGCTCCGTGT
GGCTGTGGCCCCGGCACCCCCACTTGAGGCCCGTCGCCAGCACGGGGTTGAAGTAGCCCCCCGACCAGTT
GAAGGCCAGCACCACCATGGAGGTGGCGAAGAAGGAGTCGATGGAGGAGGCGAAGCGCGGCTCTATCTCC
CCCAGGCCCCTGGACACCAGCCTACAGGCGCACGTCAGCAGCAGCTCGCACACGAAGCCGTACAGCACCG
GCACCTGCAGGTCGGCCGAGCAGGTGTCCACGCCGCGACCCACGTGCGTCACGGCCAGCTCCATCACCCA
CAGCCGCTTCACCCACCTGAAAGAGGCGATGCCTCCGATGACCTGCGCCACCGTCTTGAGGGCGACCTCC
TTGAGGTCGGTGCCCTGCTCGACGTACTCCTCCAGCAGGCTGTAGGGGCAGGCGGTCGCAGTGCCCCACG
ACTGTCCCCACCAGATGGTCATGAGGAACAGGTACACGGCGTACGCTGACACGCCGTAGTTGTCGGCGAT
GATGATCAGCTCGAAGCAGGTGCCGCACATCTCGGCGGCCGCCACCAGCTCGAGCAGGGCGCCCTTCAGC
AGGTCATGCGTGAGCAGGTCGGACAGCTTGCTCCTGATCACGTGCGACAGGGCCATCTGGGTGATGATGG
TCAGCGTGGACACCACGATGGCCAGCATTG
>Esimil
GTCGACCTTCTCATCCTTCACAGGCTTGGCCTTGAAAGGCTCTACCGCCAGGCTCTTGAAGAAACCCAGG
TTCCATATCTTGATGGAGAGCATGGACCCCAGGATGGCCCCGGCCCAGTACACCACGAGATGTTCCACGT
GGCTGTGTCCCCGGCAGCCCCACTTGAGCCCCGTGGCCAGCACGGGGTTGAAGTAGCCTCCAGACCAGTT
GAAGGCGAGTACCACCATGGACGTGGCGAAGAAGGAGTCAATGGAGGAGGCGAAGCGAGGTTCGATCTCC
CCGAGGGTCCTGGATACGAGCCGGCAGGCGCAGGTGAGGACCATTTCCGCTAGGAAGCCCAACAGCACCG
GCACTTGCAGGTCAGTAGTGCACGAGTCCACGCCTCTGCCCACGTGGGTGACGGCCAACTCCATCACCCA
GAGCTGCTTCACCCATCTGAAGGAGGCGAGGCCTCCCACCACCTGGGCCGCGATCTTGCACGCCACCTCC
TTGACGTCGGCACCCTGTTCCACGTATTCCTCCAGCAGGTTGTAGGGGCAGGCTGTGGCGCTGCCCCAGG
ACATACCCCACCAGATGGTCATCAGGAACAGGTACACGGCGTATGCTGACACGCCGTAGTTGTCCGCGAT
GATGATGAGCTCAAAGCAGGTGCCGCACATCTCAGCCGCCGCCACAAGCTCCAGCAGCGCCCCCTTCAGG
AGGGAGTGGGAGATGAGGGCAGACAGCTGGCCACGGATGATGTGAGACAGCGCCATCTGGGTGATGATGG
TCAGCGTGGACACCACGATGGACATCATCT
>Etesta
??????????????????????????????????????????????????????????????????????
??????????????????????????????????????????????????????????????????????
??????????????????????????????????????????????????????????????????????
??????????????????????????????????????????????????????????????????????
??????????????????????????????????????????????????????????????????????
??????????????????????????????????????????????????????????????????????
??????????????????????????????????????????????????????????????????????
??????????????????????????????????????????????????????????????????????
??????????????????????????????????????????????????????????????????????
??????????????????????????????????????????????????????????????????????
??????????????????????????????????????????????????????????????????????
??????????????????????????????
>Eusp
GTCGACCTTCTCATCCTTCACAGGCTTGGCCTTGAAAGGCTCTACCGCCAGGCTCTTGAAGAAGCCCAGG
TTCCATATCTTGATGGAGAGCATGGACCCCAGGATGGCCCCGGCCCAGTACACCACGAGATGTTCCACGT
GGCTGTGTCCCCGGCAGCCCCACTTGAGCCCCGTGGCCAGCACGGGATTGAAGTAGCCTCCAGACCAGTT
GAAGGCGAGTACCACCATGGACGTGGCGAAGAAGGAGTCAATGGAGGAGGCGAAGCGGGGTTCGATCTCC
CCGAGGGTCCTGGATACGAGCCGGCAGGCGCAGGTGAGGACCATTTCCGCTAGGAAGCCCAACAGCACCG
GCACTTGCAGGTCAGCAGTGCACGAGTCCACGCCTCTGCCCACGTGGGTGACGGCCAACTCCATCACCCA
GAGCTGCTTCACCCATCTGAAGGAGGCGAGGCCTCCCACCACCTGGGCCGCGATCTTGCACGCCACCTCC
TTGACGTCGGCGCCCTGTTCCACATAGTCCTCCAGCAGGTTGTAGGGGCAGGCTGTGGCGCTGCCCCAGG
ACATACCCCACCAGATGGTCATCAGGAACAGGTACACGGCGTATGCTGACACGCCGTAGTTGTCCGCAAT
GATGATGAGCTCAAAGCAGGTGCCGCACATCTCAGCCGCCGCCACAAGCTCCAGCAGCGCCCCCTTCAGG
AGGGAGTGGGAGATGAGGGCAGACAGCTGGCCACGGATGATGTGAGACAGCGCCATCTGGGTGATGATGG
TCAGCGTGGACACCACGATGGACATCATCT
>Eussol
GTCGACCTTTTCATCCTTCACAGGCTTGGCCTTGAAGGGCTCTACCGCCAGGCTCTTGAAGAAGCCCAGG
TTCCATATCTTGATGGAGAGCATGGACCCCAGGATGGCCCCGGCCCAGTACACCACGAGATGTTCCACGT
GGCTGTGTCCCCGGCAGCCCCACTTGAGCCCCGTGGCCAGCACGGGGTTGAAGTAGCCTCCAGACCAGTT
GAAGGCGAGTACCACCATGGACGTAGCGAAGAAGGAGTCAATGGAGGAGGCAAAGCGGGGTTCGATCTCC
CCGAGGGTCCTGGATACGAGCCGGCAGGCGCAGGTGAGGACCATTTCCACTAGGAAGCCCAACAGCACCG
GCACCTGCAGGTCAGCAGTGCACGAGTCCACGCCTCTGCCCACGTGGGTGACGGCCAACTCCATCACCCA
GAGCTGCTTCACCCATCTGAAGGAGGCAAGGCCTCCCACCACCTGGGCCGCGATCTTGCACGCCACCTCC
TTGACGTCGGCGCCCTGTTCCACGTAGTCCTCCAGCAGATTGTAGGGGCAGGCTGTGGCGCTGCCCCAGG
ACATACCCCACCAGATGGTCATCAGGAACAGGTACACGGCGTATGCTGACACGCCGTAGTTGTCCGCGAT
GATGATGAGCTCAAAGCAGGTGCCGCACATCTCAGCCGCCGCCACAAGCTCCAGCAGCGCCCCCTTCAGG
AGGGAGTGGGAGATGAGGGCAGCCAGCTGGCCACGGATGATGTGAGACAGCGCCATCTGAGTGATGATGG
TCAGCGTGGACACCACGATGGACATCATCT
>Evener
??????????????????????????????????????????????????????????????????????
??????????????????????????????????????????????????????????????????????
??????????????????????????????????????????????????????????????????????
??????????????????????????????????????????????????????????????????????
??????????????????????????????????????????????????????????????????????
??????????????????????????????????????????????????????????????????????
??????????????????????????????????????????????????????????????????????
??????????????????????????????????????????????????????????????????????
??????????????????????????????????????????????????????????????????????
??????????????????????????????????????????????????????????????????????
??????????????????????????????????????????????????????????????????????
??????????????????????????????
>Everru
GTCGACCTTCTCATCCTTCACAGGCTTGGCCTTGAAAGGCTCTACCGCCAGGCTCTTGAAGAAGCCCAGG
TTCCATATCTTGATGGAGAGCATGGACCCCAGGATGGCCCCGGCCCAGTACACCACGAGATGTTCCACGT
GGCTGTGTCCCCGGCAGCCCCACTTGAGCCCCGTGGCCAGCACCGGGTTGAAGTAGCCTCCAGACCAGTT
GAAGGCGAGTACCACCATGGACGTGGCGAAGAAGGAGTCAATGGAGGAGGCGAAGCGGGGTTCGATCTCC
CCGAGGGTCCTGGATACGAGCCGGCAGGCGCAGGTGAGGACCATTTCCGCTAGGAAGCCCAACAGCACCG
GCACTTGCAGGTCAGCAGTGCACGAGTCCACGCCTCTGCCCACGTGGGTGACGGCCAACTCCATCACCCA
GAGCTGCTTCACCCATCTGAAGGAGGCGAGGCCTCCCACCACCTGGGCCGCGATCTTGCACGCCACCTCC
TTGACGTCGGCGCCCTGTTCCACATAGTCCTCCAGCAGGTTGTAGGGGCAGGCTGTGGCGCTGCCCCAGG
ACATACCCCACCAGATGGTCATCAGGAACAGGTACACGGCGTATGCTGACACGCCGTAGTTGTCCGCGAT
GATGATGAGCTCAAAGCAGGTGCCGCACATCTCAGCCGCCGCCACAAGCTCCAGCAGCGCCCCCTTCAGG
AGGGAGTGGGAGATGAGGGCAGACAGCTGGCCACGGATGATGTGAGACAGCGTCATCTGGGTGATGATGG
TCAGCGTGGACACCACGATGGACATCATCT
>Eviola
??????????????????????????????????????????????????????????????????????
??????????????????????????????????????????????????????????????????????
??????????????????????????????????????????????????????????????????????
??????????????????????????????????????????????????????????????????????
??????????????????????????????????????????????????????????????????????
??????????????????????????????????????????????????????????????????????
??????????????????????????????????????????????????????????????????????
??????????????????????????????????????????????????????????????????????
??????????????????????????????????????????????????????????????????????
??????????????????????????????????????????????????????????????????????
??????????????????????????????????????????????????????????????????????
??????????????????????????????
>Evirid
GTCGACCTTCTCATCCTTCACAGGCTTGGCCTTGAAAGGCTCTACCGCCAGGCTCTTGAAGAAGCCCAGG
TTCCATATCTTGATGGAGAGCATGGACCCCAGGATGGCCCCGGCCCAGTACACCACGAGATGTTCCACGT
GGCTGTGTCCCCGGCAGCCCCACTTGAGCCCCGTGGCCAGCACCGGGTTGAAGTAGCCTCCAGACCAGTT
GAAGGCGAGTACCACCATGGACGTGGCGAAGAAGGAGTCAATGGAGGAGGCGAAGCGGGGTTCGATCTCC
CCGAGGGTCCTGGATACGAGCCGGCAGGCGCAGGTGAGGACCATTTCCGATAGGAAGCCCAACAGCACCG
GCACTTGCAGGTCAGCAGTGCACGAGTCCACGCCTCTGCCCACGTGGGTGACGGCCAACTCCATCACCCA
GAGCTGCTTCACCCATCTGAAGGAGGCGAGGCCTCCCACCACCTGGGCCGCGATCTTGCACACCACCTCC
TTGACGTCGGCGCCCTGTTCCACATAGTCCTCCAGCAGGTTGTATGGGCAGGCTGTGGCGCTGCCCCAGG
ACATACCCCACCAGATGGTCATCAGGAACAGGTACACGGCATATGCTGACACGCCGTAGTTGTCCGCGAT
GATGATGAGCTCAAAGCAGGTGCCGCACATCTCAGCCGCCGCCACAAGCTCCAGCAGCGCCCCCTTCAGG
AGGGAGTGGGAGATGAGGGCAGACAGCTGGCCACGGATGATGTGAGACAGCGCCATCTGGGTGATGATGG
TCAGCGTGGACACCACGATGGACATCATCT
>Evitta
GTCGACCTTCTCATCCTTCACAGGCTTGGCTTTGAAGGGCTCTACCGCCAGGCTCTTGAAGAAGCCCAGG
TTCCATATCTTGATGGAGAGCATGGACCCCAGGATAGCCCCGGCCCAGTACACCACGAGATGTTCCACGT
GGCTGTGTCCCCGGCAGCCCCACTTGAGCCCCGTGGCCAGCACGGGGTTGAAGTAGCCTCCAGACCAGTT
GAAGGCGAGTACCACCATGGACGTGGCGAAGAAGGAGTCAATGGAGGAGGCGAAGCGGGGTTCGATCTCC
CCGAGGGTCCTGGATACGAGCCGGCAGGCGCAGGTGAGGACCATTTCCGATAGGAAGCCCAACAGCACCG
GCACTTGCAGGTCAGCAGTGCATGAGTCCACGCCTCTGCCCACGTGGGTGACGGCCAACTCCATCACCCA
GAGCTGCTTCACCCATCTGAAGGAGGCGAGGCCTCCCACCACCTGGGCCGCGATCTTGCACGCCACCTCC
TTGACGTCGGCGCCCTGTTCCACATAGTCCTCCAGCAGGTTGTATGGGCAGGCTGTGGCGCTGCCCCANN
NNNNNNNNNNNNNNNNNNNNNNNNNNNNNNNNNNNNNNNNNNNNNNNNNNNNNNNNNNNNNNNNNNNNNN
NNNNNNNNNNNNNNNNNNNNNNNNNNNNNNNNNNNNNNNNNNNNNNNNNNNNNNNNNNNNNNNNNNNNNN
NNNNNNNNNNNNNNNNNNNNNNNNNNNNNNNNNNNNNNNNNNNNNNNNNNNNNNNNNNNNNNNNNNNNNN
NNNNNNNNNNNNNNNNNNNNNNNNNNNNNN
>Ewagii
??????????????????????????????????????????????????????????????????????
??????????????????????????????????????????????????????????????????????
??????????????????????????????????????????????????????????????????????
??????????????????????????????????????????????????????????????????????
??????????????????????????????????????????????????????????????????????
??????????????????????????????????????????????????????????????????????
??????????????????????????????????????????????????????????????????????
??????????????????????????????????????????????????????????????????????
??????????????????????????????????????????????????????????????????????
??????????????????????????????????????????????????????????????????????
??????????????????????????????????????????????????????????????????????
??????????????????????????????
>Gchevr
GTCATTCTTCTCTTCCTTCACAGGCTTGGGTTTGAAGGGCTCCACAGCGAAGCTCTTAAAGAAGCCCATG
TTCCATATCTTGATGGACAGCATGGAACCCAGGATGGCCCCGGCCCAGTAGACGACAAGGTGCTCCACGT
GACTATGGCCTCGACAGCCCCACTTGAGCCCCGTGGCTAACACAGGGTTGAAGTAACCCCCAGACCAGTT
GAAGGCGAGGACAACCATGGAGGTGGCAAAGAAGGAGTCAATGGAGGAGGCGAAGCGCGGCTCTATCTCA
CCCAGCGCCCTGGACACGAGTCTACAGGCGCAGGTCAACATGAGCTCAGCAAGGAAACCCAGCAGCACTG
GCACCTGCAAGTCAGCCGTGCACGAGTCCACGCCTCGGCCTACGTGTGTTATGGCCAACTCCATCACCCA
GAGACGCTTCACCCATCTGAAGGAGGCCAGGCCGCCCACCACCTGTGCCGCCATCTTGCAGGCCACCTCC
TTGGGGTCGGCCCCCTGCTCGACGTAGTCCTCTAACAGGTTGTAGGGGCAGGCCGTTGCGCTGCCCCAGG
ACATGCCCCACCAGATGGTCATCAGGAACAGGTACACGGCATAGGCTGACACGCCGTAGTTGTCCGCGAT
GATGATAAGCTCAAAGCAGGTGCCGCACATCTCAGCCGCTGCTACCAGCTCCAGCAGCGCCCCTTTCAGG
AGCGAATGCGAGATGAGGGACGACAGCTGCCCTCGGATGATGTGGGACAGCGCCATCTGNNNNNNNNNNN
NNNNNNNNNNNNNNNNNNNNNNNNNNNNNN
>Gdersh
GTCGACCTTCTCATCCTTCACAGGCTTGGCTTTGAAGGGCTCTACCGCCAGGCTCTTGAAGAAGCCCAGG
TTCCATATCTTGATGGAGAGCATGGACCCCAGGATGGCCCCGGCCCAGTACACCACGAGATGTTCCACGT
GGCTGTGTCCCTGGCAGCCCCACTTGAGCCCCGTGGCCAGCACGGGGTTGAAGTAGCCTCCAGACCAGTT
GAAGGCGAGTACCACCATGGACGTGGCGAAGAAGGAGTCAATGGAGGAGGCGAAGCGGGGTTCGATCTCC
CCGAGGGTCCTGGATACGAGCCGGCAGGCGCAGGTGAGGACCATTTCCGCTAGGAAGCCCAACAGCACCG
GCACCTGCAGGTCAGCAGTGCACAAGTCTACGCCTCTGCCTACGTGGGTGACGGCCAACTCCATCACCCA
GAGCTGCTTCACCCATCTGAAGGAGGCGAGGCCTCCCACCACCTGGGCCGCGATCTTGCACGCCACCTCC
TTGACGTCGGCGCCCCGTTCCACGTAGTCCTCCAGCAGGTTGTAGGGGCAGGCTGTGGCNNNNNNNNNNN
NNNNNNNNNNNNNNNNNNNNNNNNNNNNNNNNNNNNNNNNNNNNNNNNNNNNNNNNNNNNNNNNNNNNNN
NNNNNNNNNNNNNNNNNNNNNNNNNNNNNNNNNNNNNNNNNNNNNNNNNNNNNNNNNNNNNNNNNNNNNN
NNNNNNNNNNNNNNNNNNNNNNNNNNNNNNNNNNNNNNNNNNNNNNNNNNNNNNNNNNNNNNNNNNNNNN
NNNNNNNNNNNNNNNNNNNNNNNNNNNNNN
>Gfasci
??????????????????????????????????????????????????????????????????????
??????????????????????????????????????????????????????????????????????
??????????????????????????????????????????????????????????????????????
??????????????????????????????????????????????????????????????????????
??????????????????????????????????????????????????????????????????????
??????????????????????????????????????????????????????????????????????
??????????????????????????????????????????????????????????????????????
??????????????????????????????????????????????????????????????????????
??????????????????????????????????????????????????????????????????????
??????????????????????????????????????????????????????????????????????
??????????????????????????????????????????????????????????????????????
??????????????????????????????
>GfosA
GTCAACCTTCTCTTCCTTCACAGGCTTGGCCTTGAAGGGCTCCACCGCCAGGCTCTTGAAGAAGCCCAGG
TTCCATATCTTGATGGACAGCATAGACCCCAGGATGGCTCCAGCCCAGTACACCACGAGATGCTCCACGT
GGCTATGGCCCCGGCAGCCCCACTTGAGCCCCGTGGCCAGCACGGGGTTGAAGTAGCCTCCGGACCAGTT
GAAGGCGAGCACCACCATGGATGTGGCAAAGAAGGAGTCGATGGAGGAGGCAAAACGGGGTTCGATTTCC
CCGAGGGTCCTGGATACGAGCCGGCAGGCGCAGGTGAGGACCATTTCAGCAAGGAAGCCCAACAGCACCG
GCACCTGCAGGTCAGCCGTGCACGAGTCCACGCCCCTGCCCACGTGGGTGACGGCGAATTCCATCACCCA
GAGCTGCTTCACCCATCTGAAGGAGGCGAGTCCCCCCACCACTTGGGCCACGATCTTGCACGCCACCTCC
TTGACGTCTGTGCCCTGTTCGACGTAGTCCTCCAGCAGGTTGTAGGGGCAGGCTGTGGCGCTGCCCCAGG
ACATTCCCCACCAGATGGTCATCAGGAACAGGTACACGGCGTACGCTGACACGCCGTAGTTGTCCGCGAT
GATGATGAGCTCGAAGCAGCTACCGCACATCTCAGCCGCCGCCACCAGCTCTAGCAGGGCCTCCTTCAGG
AGGGAGTGGGAGATGAGGGAAGACAACTGGCCACGGATGATGTGGGACAGCGCCATCTGGGTGATGATGG
TCAGAGTGGACACCACGATAGACATCATCT
>GfosB
GTCAACTTTCTCTTCCTTCACAGGCTTGGCCTTGAAGGGCTCCACCGCCAGGCTCTTGAAGAAGCCCAGG
TTCCATATCTTGATGGACAGCATCGACCCCAGGATGGCTCCAGCCCAGTACACCACGAGATGCTCCACGT
GGCTATGGCCCCGGCAGCCCCACTTGAGCCCCGTGGCCAGCACGGGGTTGAAGTAGCCTCCGGACCAGTT
GAAGGCGAGCACCACCATGGATGTGGCAAAGAAGGAGTCGATGGAGGAGGCAAAACGGGGTTCGATTTCC
CCGAGGGTCCTGGATACGAGCCGGCAGGCGCAGGTGAGGACCATTTCCGCAAGGAAGCCCAACAGTACAG
GCACCTGTAGGTCAGCCGTGCACGAGTCCACGCCCCTGCCCACGTGGGTGACGGCCAACTCCATCACCCA
GAGCTGCTTCACCCATCTGAAGGAGGCGAGTCCCCCCACCACTTGGGCCACGATCTTGCACGCCACCTCC
TTGACGTCTGTGCCCTGTTCGACGTAGTCCTCCAGCAGGTTGTAGGGGCAGGCTGTGGCGCTGCCCCAGG
ACATTCCCCACCAGATGGTCATCAGGAACAGGTACACGGCGTATGCTGACACGCCGTAGTTGTCCGCGAT
GATGATGAGCTCGAAGCAGCTGCCGCACATCTCAGCCGCTGCCACCAGCTCCAGCAGGGCCTCCTTCAGG
AGGGAGTGGGAGATGAGGGAAGACAGCTGGCCACGGATGATGTGGGACAGCGCCATCTGGGTGATGATGG
TCAGAGTGGACACCACGATAGACATCATCT
>GfosC
GTCAACTTTCTCTTCCTTCACAGGCTTGGCCTTGAAGGGCTCCACCGCCAGGCTCTTGAAGAAGCCCAGG
TTCCATATCTTGATGGACAGCATAGACCCCAGGATGGCTCCAGCCCAGTACACCACGAGATGCTCCACGT
GGCTATGGCCCCGGCAGCCCCACTTGAGCCCCGTGGCCAGCACGGGGTTGAAGTAGCCTCCGGACCAGTT
GAAGGCGAGCACCACCATGGATGTGGCAAAGAAGGAGTCGATGGAGGAGGCAAAACGGGGTTCGATTTCC
CCGAGGGTCCTGGATACGAGCCGGCAGGCGCAGGTGAGGACCATTTCCGCAAGGAAGCCCAACAGTACCG
GTACCTGCAGGTCAGCCGTGCACGAGTCCACGCCCCTGCCCACGTGGGTGACGGCCAACTCCATCACCCA
GAGCTGCTTCACCCATCTGAAGGAGGCGAGTCCCCCCACCACTTGGGCCGCGATCTTGCACGCCACCTCC
TTGACGTCTGTGCCCTGTTCGACGTAGTCCTCCAGCAGGTTGTAGGGGCAGGCTGTGGCGCTGCCCCAGG
ACATTCCCCACCAGATGGTCATCAGGAACAGGTACACGGCGTACGCTGACACGCCGTAGTTGTCCGCGAT
GATGATGAGCTCGAAGCAGCTACCGCACATCTCAGCCGCCGCCACCAGCTCCAGCAGGGCCTCCTTCAGG
AGGGAGTGGGAGATGAGGGAAGACAGCTGGCCACGGATGATGTGGGACAGTGCCATCTGGGTGATGATGG
TCAGCGTGGACACCACGATAGACATCATCT
>Glacus
GTCGACCTTCTCTTCCTTCAGAGGCTGGGCCTTGAAGGGCTCCACTACCAGGCTCTTGAAGAAGCCCATG
TTCCATATCTTAATGGACAGCATGGACCCTAGGATGGCCCCCGCCCAGTACACCACGAGATGCTCAAAGT
GGCTGTGTCCCCGGCAGCCCCACTTGAGCCCCGTGGCCAGCACGGGGTTAAAGTAGCCCCCAGACCAGTT
GAAGGCAAGCACCACCATGGACGTGGCGAAGAAGGAATCGATGGAGGAGGCAAAGCGGGGTTCAATCTCT
CCGAGGGTCCTAGATACGAGCCGGCAGGCGCAGGTGAGGATCATTTCCGCAAGGAAGCCCAACAGCATCG
GCACCTGCAGGTCGGCCGTGCACGAGTCCACGCCTCTACCCACGTGGGTGACGGCCAACTCCATCACCCA
GAGCTGCTTCACCCATCGGAAGGAGGCGAGGCCGCCCACCACCTGGGCCGCGATCTTGCACGCCACCTCC
TTGACGTCGGCGCCCTGCTCCACGTAGTCCTCCAGCAGGTTGTAGGGGCATGCCGTGGCGCTGCCCCAAG
ACATGCCCCACCAGAGNNNNNNNNNNNNNNNNNNNNNNNNNNNNNNNNNNNNNNNNNNNNNNNNNNNNNN
NNNNNNNNNNNNNNNNNNNNNNNNNNNNNNNNNNNNNNNNNNNNNNNNNNNNNNNNNNNNNNNNNNNNNN
NNNNNNNNNNNNNNNNNNNNNNNNNNNNNNNNNNNNNNNNNNNNNNNNNNNNNNNNNNNNNNNNNNNNNN
NNNNNNNNNNNNNNNNNNNNNNNNNNNNNN
>Gpulex
GTCGACCTTCTCTTCCTTCACAGGCTTGGCTTTGAAGGGCTCCACCGCCAGGCTCTTGAAGAAGCCCATG
TTCCATATCTTGATGGACAACATGGACCCCAGGATGGCTCCGGCCCAGTACACCACAAGATGTTCCACGT
GGCTGTGGCCTCGGCAGCCCCACTTGAGCCCCGTGGCCAGCACGGGGTTGAAGTAGCCACCGGACCAGTT
GAAGGCGAGCACCACCATGGATGTAGCGAAGAAGGAGTCGATGGAGGAGGCAAAGCGGGGTTCGATCTCC
CCGAGGGATCTGGACACGAGCCGGCAGGCGCATGTGAGGACCATTTCAGCAAGGAAGCCCAACAGCACCG
GCACCTGCAGGTCGGCCGTGCACGAGTCCACGCCCCTGCCCACGTGGGTGACCGCAAACTCCATCACCCA
GAGCTGCTTCACCCATCTGAAGGAGGCGAGGCCACCCACCACCTGGGCCACAATCTTGCACGCCACCCCC
TTGACGTCTGTGCCTTGCTCCACGTACTCCTCCAGCAGGTTGTAGGGGCAGGCTGTGGCGCTGCCCCAGG
ACATCCCCCACCAAATGGTCATCAGGAACAGGTACACGGCGTACGCTGACACGCCGTAGTTGTCCGCAAT
GATGATGAGCTCGAAGCAGCTGCCGCACATCTCAGCCGCCGCTACCAGCTCCAGCAGCGCCTCCTTCAGG
AGGGAGTGGGAGATGAGGGAAGATAGCTGGCCACGGATGATGTGGGACAGCGCCATTTGGGTGATGATGG
TCAGCGTGGACACCACGATAGACATCATCT
>Gwauti
GTCAACCTTCTCTTCCTTCACAGGCTTGGCCTTGAAGGGCTCCACCGCCAGGCTCTTGAAGAAGCCCAGG
TTCCATATCTTGATGGACAGCATAGACCCCAGGATGGCTCCAGCCCAGTACACTACGAGATGCTCCACGT
GGCTATGGCCCCGGCAGCCCCACTTGAGCCCCGTGGCCAGCACGGGGTTGAAGTAGCCTCCGGACCAGTT
GAAGGCGAGCACCACCATGGATGTGGCAAAGAAGGAGTCGATGGAGGAGGCAAAACGGGGTTCGATTTCC
CCGAGGGTCCTGGATACGAGCCGGCAGGCGCAGGTGAGGACCATTTCCGCAAGGAAGCCCAACAGCACCG
GCACCTGCAGGTCAGCCGTGCACGAGTCCACGCCCCTGCCCACGTGGGTGACGGCCAACTCCATCACCCA
GAGCTGCTTCACCCATCTGAAGGAGGCGAGTCCCCCCAACACTTGGGCCACGATCTTGCACGCCACCTCC
TTGACGTCTGTGCCCTGTTCGACGTAGTCCTCCAGCAGGTTGTAGGGGCAGGCTGTGGCGCTGCCCCAGG
ACATTCCCCACCAGATGGTCATCAGGAACAGGTACACGGCGTACGCTGACACGCCGTAGTTGTCCGCAAT
GATGATGAGCTCGAAGCAGCTACCGCACATCTCGGCCGCCGCCACCAGCTCTAGCAGGGCCTCCTTCAGG
AGGGAGTGGGAGATGAGGGAAGACAGCTGGCCACGGATGATGTGGGACAGCGCCATCTGGGTGATGATGG
TCAGAGTGGACACCACGATAGACATCATCT
>Hbrand
??????????????????????????????????????????????????????????????????????
??????????????????????????????????????????????????????????????????????
??????????????????????????????????????????????????????????????????????
??????????????????????????????????????????????????????????????????????
??????????????????????????????????????????????????????????????????????
??????????????????????????????????????????????????????????????????????
??????????????????????????????????????????????????????????????????????
??????????????????????????????????????????????????????????????????????
??????????????????????????????????????????????????????????????????????
??????????????????????????????????????????????????????????????????????
??????????????????????????????????????????????????????????????????????
??????????????????????????????
>Hcarin
??????????????????????????????????????????????????????????????????????
??????????????????????????????????????????????????????????????????????
??????????????????????????????????????????????????????????????????????
??????????????????????????????????????????????????????????????????????
??????????????????????????????????????????????????????????????????????
??????????????????????????????????????????????????????????????????????
??????????????????????????????????????????????????????????????????????
??????????????????????????????????????????????????????????????????????
??????????????????????????????????????????????????????????????????????
??????????????????????????????????????????????????????????????????????
??????????????????????????????????????????????????????????????????????
??????????????????????????????
>Hcosta
??????????????????????????????????????????????????????????????????????
??????????????????????????????????????????????????????????????????????
??????????????????????????????????????????????????????????????????????
??????????????????????????????????????????????????????????????????????
??????????????????????????????????????????????????????????????????????
??????????????????????????????????????????????????????????????????????
??????????????????????????????????????????????????????????????????????
??????????????????????????????????????????????????????????????????????
??????????????????????????????????????????????????????????????????????
??????????????????????????????????????????????????????????????????????
??????????????????????????????????????????????????????????????????????
??????????????????????????????
>Hgigas
ATCAGTCTTCTCTTCCTTGACTGGCTTAGCTTTGAAAGGATCCACCATGATGGTCTTAAGTGCAGCAATG
TTCCAGAGTTTGATGGAGAGCATGGAGCCGAGGATGGAGCCGGCCCAGTACACGACCAGGTGCTCCAAGT
GTGTGTGTCCGCGGCACCCCCACTTGAGCCCCGTGGCCAAGACGGGGTTGAAGTAGCCTCCGGACCAGTT
AAAAGCCAAGACGACCATGGAGGTGGCGAAGAAGGAGTCAATGGAGGATGCGAATCGTGGCTCAATCTCG
CCGAGGCCCCTGGAGACGAGACGGCAGGCGCACGTCAGCACCAACTCCGTCAGGAACCCGTACAACATCC
CCACCTGCAGGTCAGCTGAGCAAGTGTCCACTCCGCGACCAACGTGGGTCAGGGTGAGTTCCATCACCCA
CAACTGCTTCACCCACCTGAAAGATAGGATCCCTCCAATAATCTGCGCGACCACCTTCAAGCAGACGACC
TTCATGTCGGTGCCCTGCTCCACGTACTCCTCCAGCAGGCTGTAGGGGCACGCAGTAGCTCTGCCCCACG
ACTGCCCCCACCAGATGGTCATCAGGAACAGATACACAGCATACGCCATAACACCGTAGTTGTCCGCGAT
AATGATGAGCTCAAAGCAGGTCCCGCACATCTCAGCGGCAGCAACGAGCTCCAGCAGGACATCCCTGAGG
AGCTCGTGTGTGAGGAGGTCGCTTAACTTGCTCCTGATGACGTGTGACAGGGCCATCTGCGTCACTATCG
TCAGCGTCGAGACCAGGATGGACAACATCT
>Hgrise
??????????????????????????????????????????????????????????????????????
??????????????????????????????????????????????????????????????????????
??????????????????????????????????????????????????????????????????????
??????????????????????????????????????????????????????????????????????
??????????????????????????????????????????????????????????????????????
??????????????????????????????????????????????????????????????????????
??????????????????????????????????????????????????????????????????????
??????????????????????????????????????????????????????????????????????
??????????????????????????????????????????????????????????????????????
??????????????????????????????????????????????????????????????????????
??????????????????????????????????????????????????????????????????????
??????????????????????????????
>Hsetos
??????????????????????????????????????????????????????????????????????
??????????????????????????????????????????????????????????????????????
??????????????????????????????????????????????????????????????????????
??????????????????????????????????????????????????????????????????????
??????????????????????????????????????????????????????????????????????
??????????????????????????????????????????????????????????????????????
??????????????????????????????????????????????????????????????????????
??????????????????????????????????????????????????????????????????????
??????????????????????????????????????????????????????????????????????
??????????????????????????????????????????????????????????????????????
??????????????????????????????????????????????????????????????????????
??????????????????????????????
>Hsophi
??????????????????????????????????????????????????????????????????????
??????????????????????????????????????????????????????????????????????
??????????????????????????????????????????????????????????????????????
??????????????????????????????????????????????????????????????????????
??????????????????????????????????????????????????????????????????????
??????????????????????????????????????????????????????????????????????
??????????????????????????????????????????????????????????????????????
??????????????????????????????????????????????????????????????????????
??????????????????????????????????????????????????????????????????????
??????????????????????????????????????????????????????????????????????
??????????????????????????????????????????????????????????????????????
??????????????????????????????
>Hstebb
??????????????????????????????????????????????????????????????????????
??????????????????????????????????????????????????????????????????????
??????????????????????????????????????????????????????????????????????
??????????????????????????????????????????????????????????????????????
??????????????????????????????????????????????????????????????????????
??????????????????????????????????????????????????????????????????????
??????????????????????????????????????????????????????????????????????
??????????????????????????????????????????????????????????????????????
??????????????????????????????????????????????????????????????????????
??????????????????????????????????????????????????????????????????????
??????????????????????????????????????????????????????????????????????
??????????????????????????????
>Lvorte
??????????????????????????????????????????????????????????????????????
??????????????????????????????????????????????????????????????????????
??????????????????????????????????????????????????????????????????????
??????????????????????????????????????????????????????????????????????
??????????????????????????????????????????????????????????????????????
??????????????????????????????????????????????????????????????????????
??????????????????????????????????????????????????????????????????????
??????????????????????????????????????????????????????????????????????
??????????????????????????????????????????????????????????????????????
??????????????????????????????????????????????????????????????????????
??????????????????????????????????????????????????????????????????????
??????????????????????????????
>Mapar
GTCGACCTTCTCATCCTTCACAGGCTTGGCCTTGAAAGGCTCTACCGCCAGGCTCTTGAAGAAGCCCAGG
TTCCATATCTTGATGGAGAGCATGGACCCCAGGATGGCCCCGGCCCAGTACACCACGAGATGTTCCACGT
GGCTGTGTCCCAGGCAGCCCCACTTGAGCCCCGTGGCCAGCACGGGGTTGAAGTAGCCTCCAGACCAGTT
GAAGGCGAGTACCACCATGGACGTGGCGAAGAAGGAGTCAATGGAGGAGGCAAAGCGGGGTTCGATCTCC
CCGAGGGTCCTGGATACGAGCCGGCAGGCGCAGGTGAGGATCATTTCCGCTAGGAAGCCCAACAGCACCG
GCACCTGCAGGTCATCAGTGCATGAGTCCACGCCTCTGCCCACGTGGGTGACGGCCAACTCCATCACCCA
GAGCTGCTTCACCCATCTGAAGGAGGCGAGGCCTCCCACCACCTGGGCCGCGATCTTGCACGCCACCTCC
TTGACGTCGGCGCCCTGTTCCACGTAGTCCTCCAGCAGGTTGTAGGGGCAGGCTGTGGCNNNNNNNNNNN
NNNNNNNNNNNNNNNNNNNNNNNNNNNNNNNNNNNNNNNNNNNNNNNNNNNNNNNNNNNNNNNNNNNNNN
NNNNNNNNNNNNNNNNNNNNNNNNNNNNNNNNNNNNNNNNNNNNNNNNNNNNNNNNNNNNNNNNNNNNNN
NNNNNNNNNNNNNNNNNNNNNNNNNNNNNNNNNNNNNNNNNNNNNNNNNNNNNNNNNNNNNNNNNNNNNN
NNNNNNNNNNNNNNNNNNNNNNNNNNNNNN
>Mbrani
??????????????????????????????????????????????????????????????????????
??????????????????????????????????????????????????????????????????????
??????????????????????????????????????????????????????????????????????
??????????????????????????????????????????????????????????????????????
??????????????????????????????????????????????????????????????????????
??????????????????????????????????????????????????????????????????????
??????????????????????????????????????????????????????????????????????
??????????????????????????????????????????????????????????????????????
??????????????????????????????????????????????????????????????????????
??????????????????????????????????????????????????????????????????????
??????????????????????????????????????????????????????????????????????
??????????????????????????????
>Mglabe
??????????????????????????????????????????????????????????????????????
??????????????????????????????????????????????????????????????????????
??????????????????????????????????????????????????????????????????????
??????????????????????????????????????????????????????????????????????
??????????????????????????????????????????????????????????????????????
??????????????????????????????????????????????????????????????????????
??????????????????????????????????????????????????????????????????????
??????????????????????????????????????????????????????????????????????
??????????????????????????????????????????????????????????????????????
??????????????????????????????????????????????????????????????????????
??????????????????????????????????????????????????????????????????????
??????????????????????????????
>Mmarin
GTCAACCTTCTCTTCTTTGACCGGCTTGGCTTTGAAGGGCTCCACGGCCAGACTCTTGAAGAAACCCATG
TTCCAGATCTTGATGGACAGCATGGAGCCCAAGATGGCTCCGGCCCAGTACACCACGAGATGCTCAAAGT
GGCTGTGTCCACGACAGCCCCACTTGAGACCCGTTGCCAACACGGGATTGAAGTAGCCTCCAGACCAGTT
GAAAGCCAGCACCACCATGGAGGTGGCAAAGAAGGAGTCGATGGAGGAGGCGAAGCGTGGCTCTATCTCC
CCGAGTGCCCTCGACACGAGCCGACAGGCGCAGGTTAGGACCATTTCCGAGAGGAAGCCCAACAGCACCG
GCACCTGCAGGTCCGCTGTGCAGGAGTCCACGCCCCGGCCCACGTGGGTGATGGCCAGCTCCATCACCCA
GAGACGCTTCACCCATCTGAAGGAGGCGATGCCCCCCACCACCTGGGCAGCGATCTTGCACACCACCTCC
TTGACATCAGCGCCCTGCTCCACGTAGTCCTCCAGCAGGTTGTAGGGGCAGGCCGTGGCGCTGCCCCAAG
ACATCCCCCACCAGATGGTCATGAGGAACAGGTACACAGCGTATGCTGACACGCCGTAGTTGTCCGCGAT
GATGATCAGCTCGAAGCAGGTGCCGCACATCTCAGCTGCGGCTACCAGCTCCAGCAGGGCCTCCTTCAGG
AGCTTGTGGGAGAGAAGGGCCGACAGCTGGCCACGGATCACATGGGAGAGGGCCATCTGGGTGATGATGG
TCAGCGTGGACACCACAATGGACATCATCT
>Mparvu
??????????????????????????????????????????????????????????????????????
??????????????????????????????????????????????????????????????????????
??????????????????????????????????????????????????????????????????????
??????????????????????????????????????????????????????????????????????
??????????????????????????????????????????????????????????????????????
??????????????????????????????????????????????????????????????????????
??????????????????????????????????????????????????????????????????????
??????????????????????????????????????????????????????????????????????
??????????????????????????????????????????????????????????????????????
??????????????????????????????????????????????????????????????????????
??????????????????????????????????????????????????????????????????????
??????????????????????????????
>Mwahli
TTCGACCTTTTCTTCCTTCACAGGCTTGGCCCTGAAGGGCTCCACCGCCAGGCTCTTGAAGAAACCCATG
TTCCATATCTTGATAGACAGCATGGACCCAAGGATGGCTCCGGCCCAGTACACCACGAGATGCTCCACGT
GGCTATGGCCCCGGCAGCCCCACTTGAGCCCCGTGGCCAGCACGGGGTTGAAGTAGCCCCCGGACCAGTT
GAAGGCGAGCACCACCATGGATGTGGCGAAGAAGGAGTCGATGGAGGAGGCGAAGCGGGGCTCGATCTCC
CCTAGGGTCCTTGAAACAAGCCGGCAAGCGCAGGTGAGGACCATTTCCGCAAGGAAGCCCAACAGCACTG
GCACCTGCAGGTCAGCTGTGCACGAGTCAACGCCCCTGCCCACGTGGGTGACGGCTAACTCCATCACCCA
GAGCTGCTTCACCCATCTGAAGGAGGCGAGGCCCCCCACCACTTGGGCCACGATCTTGCACGCCACCTCC
TTGACGTCTGTGCCCTGCTCCACGTAGTCCTCCAGCAGGTTGTAGGGGCAGGCTGTGGCGCTGCCCCAGG
ACATGCCCCACCAGACGGTCATCAGGAACAGGTAGACGGCGTAGGCTGATACGCCGTAGTTGTCCGCGAT
GATGATGAGCTCGAAGCAGGTGCCACACATCTCTGCCGCCGCTACCAGCTCCAGCAGCGCCTCCTTCAGG
AGGCAGTGGGTGATGAGGGCGGACAGCTGGCCACGGATGATGTGGGACAGCGCCATCTGGGTGATGATGG
TCAGCGTGGACACCACGATGGACATCATCT
>Oalbin
GTCGACCTTCGCATCCTTCACAGGCTTGGCCTTGAAAGGCTCTACCGCCAGGCTCTTGAAGAAGCCCAGG
TTCCATATCTTGATGGAGAGCATGGACCCCAGGATGGCCCCGGCCCAGTACACCACGAGATGTTCCACGT
GGCTGTGTCCCAGGCAGCCCCACTTGAGCCCCGTGGCCAGCACGGGGTTGAAGTAGCCTCCAGACCAGTT
GAAGGCGAGTACCACCATGGACGTGGCGAAGAAGGAGTCAATGGAGGAGGCAAAGCGGGGTTCGATCTCC
CCGAGGGTCCTGGATACGAGCCGGCAGGCGCAGGTGAGGATCATTTCCGCTAGGAAGCCCAACAGCACCG
GCACCTGCAGGTCAGCAGTGCACGAGTCCACGCCTCTGCCCACGTGGGTGACGGCCAACTCCATCACCCA
GAGCTGCTTCACCCATCTGAAGGAGGCGATGCCTCCCACCACCTGGGCCGCGATCTTGCACGCCACCTCC
TTGACGTCGGCGCCCTGTTCCACGTAGTCCTCCAGCAGGCTGTAGGGGCAGGCTGTGGCGCTGCCCCAGG
ACATACCCCACCAGATGGTCATCAGGAACAGGTACACGGCGTATGCTGACACCCCGTAGTTGTCCGCGAT
GATGATGAGCTCAAAGCAGGTGCCGCACATCTCAGCCGCCGCCACAAGCTCCAGCAGCGCCCCCTTCAGG
AGGGAGTGGGAGATGAGGGCAGACAGCTGGCCACGGATGATGTGAGACAGCGCCATCTGGGTGATGATGG
TCAGCGTGGACACCACGATGGACATCATCT
>Ocalca
??????????????????????????????????????????????????????????????????????
??????????????????????????????????????????????????????????????????????
??????????????????????????????????????????????????????????????????????
??????????????????????????????????????????????????????????????????????
??????????????????????????????????????????????????????????????????????
??????????????????????????????????????????????????????????????????????
??????????????????????????????????????????????????????????????????????
??????????????????????????????????????????????????????????????????????
??????????????????????????????????????????????????????????????????????
??????????????????????????????????????????????????????????????????????
??????????????????????????????????????????????????????????????????????
??????????????????????????????
>Ocrass
??????????????????????????????????????????????????????????????????????
??????????????????????????????????????????????????????????????????????
??????????????????????????????????????????????????????????????????????
??????????????????????????????????????????????????????????????????????
??????????????????????????????????????????????????????????????????????
??????????????????????????????????????????????????????????????????????
??????????????????????????????????????????????????????????????????????
??????????????????????????????????????????????????????????????????????
??????????????????????????????????????????????????????????????????????
??????????????????????????????????????????????????????????????????????
??????????????????????????????????????????????????????????????????????
??????????????????????????????
>Ocurtu
TTCAACCTTCTCATCCTTTACAGGCTTGGCCTTGAAAGGCTCTACCGCCAGGCTCTTGAAGAAGCCCAGG
TTCCATATCTTGATGGAGAGCATGGACCCCAGGATGGCCCCGGCCCAGTACACCACGAGATGTTCCACGT
GGCTGTGTCCCCGGCAGCCCCACTTGAGCCCCGTGGCCAGCACGGGGTTGAAGTAGCCTCCAGACCAGTT
GAAGGCGAGTACCACCATGGACGTGGCGAAGAAGGAGTCAATGGAAGAGGCGAAGCGGGGTTCGATCTCC
CCGAGGGTCCTGGATACGAGCCGGCAGGCGCAGGTGAGGACCATTTCCGCTAGAAAGCCCAACAGCACCG
GCACCTGCAGGTCAGCAGTGCACAAGTCCACGCCTCTGCCCACGTGGGTGACGGCCAACTCCATCACCCA
TAGCTGCTTCACCCATCTGAAGGAGGCGAGGCCTCCCACCACCTGAGCCGCGATCTTGCACGCCACCTCT
TTGACGTCGGCGCCCCGTTCCACGTAGTCTTCCAGCAGGTTGTAGGGGCANNNNNNNNNNNNNNNNNNNN
NNNNNNNNNNNNNNNNNNNNNNNNNNNNNNNNNNNNNNNNNNNNNNNNNNNNNNNNNNNNNNNNNNNNNN
NNNNNNNNNNNNNNNNNNNNNNNNNNNNNNNNNNNNNNNNNNNNNNNNNNNNNNNNNNNNNNNNNNNNNN
NNNNNNNNNNNNNNNNNNNNNNNNNNNNNNNNNNNNNNNNNNNNNNNNNNNNNNNNNNNNNNNNNNNNNN
NNNNNNNNNNNNNNNNNNNNNNNNNNNNNN
>Oflavu
??????????????????????????????????????????????????????????????????????
??????????????????????????????????????????????????????????????????????
??????????????????????????????????????????????????????????????????????
??????????????????????????????????????????????????????????????????????
??????????????????????????????????????????????????????????????????????
??????????????????????????????????????????????????????????????????????
??????????????????????????????????????????????????????????????????????
??????????????????????????????????????????????????????????????????????
??????????????????????????????????????????????????????????????????????
??????????????????????????????????????????????????????????????????????
??????????????????????????????????????????????????????????????????????
??????????????????????????????
>Osowin
NNNNNNCTTCTCATCCTTCACAGGCTTGGCCTTGAAAGGCTCTACCGCCAGGCTCTTGAAGAAGCCCAGG
TTCCATATCTTGATGGAGAGCATGGACCCCAGGATGGCCCCGGCCCAGTACACCACGAGATGTTCCACGT
GGCTGTGTCCCCGGCAGCCCCACTTGAGCCCCGTGGCCAGCACGGGGTTGAAGTAGCCTCCAGACCAGTT
GAAGGCGAGTACCACCATGGACGTGGCGAAGAAGGAGTCAATGGANNNNNNNNNNNNNNNNNNNNNNNNN
NNNNNNNNNNNNNNNNNNNNNNNNNNNNNNNNNNNNNNNNNNNNNNNNNNNNNNNNNNNNNNNNNNNNNN
NNNNNNNNNNNNNNNNNNNNNNNNNNNNNNNNNNNNNNNNNNNNNNNNNNNNNNNNNNNNNNNNNNNNNN
NNNNNNNNNNNNNNNNNNNNNNNNNNNNNNNNNNNNNNNNNNNNNNNNNNNNNNNNNNNNNNNNNNNNNN
NNNNNNNNNNNNNNNNNNNNNNNNNNNNNNNNNNNNNNNNNNNNNNNNNNNNNNNNNNNNNNNNNNNNNN
NNNNNNNNNNNNNNNNNNNNNNNNNNNNNNNNNNNNNNNNNNNNNNNNNNNNNNNNNNNNNNNNNNNNNN
NNNNNNNNNNNNNNNNNNNNNNNNNNNNNNNNNNNNNNNNNNNNNNNNNNNNNNNNNNNNNNNNNNNNNN
NNNNNNNNNNNNNNNNNNNNNNNNNNNNNNNNNNNNNNNNNNNNNNNNNNNNNNNNNNNNNNNNNNNNNN
NNNNNNNNNNNNNNNNNNNNNNNNNNNNNN
>Oxflav
??????????????????????????????????????????????????????????????????????
??????????????????????????????????????????????????????????????????????
??????????????????????????????????????????????????????????????????????
??????????????????????????????????????????????????????????????????????
??????????????????????????????????????????????????????????????????????
??????????????????????????????????????????????????????????????????????
??????????????????????????????????????????????????????????????????????
??????????????????????????????????????????????????????????????????????
??????????????????????????????????????????????????????????????????????
??????????????????????????????????????????????????????????????????????
??????????????????????????????????????????????????????????????????????
??????????????????????????????
>Pasp
GTCGACCTTCTCATCCTTCACAGGCTTGGCTTTGAAGGGCTCTACCACCAGGCTCTTGAAGAAGCCCAGG
TTCCATATCTTGATGGAGAGCATGGAGCCCAGAATAGCCCCGGCCCAGTACACCACGAGATGTTCCACGT
GGCTGTGTCCCCGGCAGCCCCACTTGAGTCCCGTGGCCAGCACGGGGTTGAAGTAGCCTCCAGACCAGTT
GAAGGCGAGTACGACCATGGACGTGGCGAAGAAGGAGTCAATGGACGAGGCGAAGCGGGGTTCGATCTCC
CCGAGGGTCCTGGATACTAGCCGGCAGGCGCAGGTGAGGACCATTTCCGCTAGGAAGCCCAACAGCACCG
GTACCTGCAGGTCAGCAGTGCACAAGTCCACGCCTCTGCCCACGTGGGTGACGGCCAACTCCATCACCCA
GAGCTGCTTCACCCATCTGAAGGAGGCGAGGCCTCCCACCACCTGGGCCGCGATCTTGCATGCCACCTCC
TTGACGTCGGCGCCATGTTCCACGTAGTCCTCCAGCAGGTTGTAGGGGCANNNNNNNNNNNNNNNNNNNN
NNNNNNNNNNNNNNNNNNNNNNNNNNNNNNNNNNNNNNNNNNNNNNNNNNNNNNNNNNNNNNNNNNNNNN
NNNNNNNNNNNNNNNNNNNNNNNNNNNNNNNNNNNNNNNNNNNNNNNNNNNNNNNNNNNNNNNNNNNNNN
NNNNNNNNNNNNNNNNNNNNNNNNNNNNNNNNNNNNNNNNNNNNNNNNNNNNNNNNNNNNNNNNNNNNNN
NNNNNNNNNNNNNNNNNNNNNNNNNNNNNN
>Pborow
??????????????????????????????????????????????????????????????????????
??????????????????????????????????????????????????????????????????????
??????????????????????????????????????????????????????????????????????
??????????????????????????????????????????????????????????????????????
??????????????????????????????????????????????????????????????????????
??????????????????????????????????????????????????????????????????????
??????????????????????????????????????????????????????????????????????
??????????????????????????????????????????????????????????????????????
??????????????????????????????????????????????????????????????????????
??????????????????????????????????????????????????????????????????????
??????????????????????????????????????????????????????????????????????
??????????????????????????????
>Pbranc
GTCGACTTTCTCATCCTTCACAGGCTTGGCCTTGAAGGGCTCCACCGCCAGGCTCTTGAAGAAGCCCAGG
TTCCATATCTTGATGGAGAGCATGGACCCCAGGATGGCCCCGGCCCAGTACACCACGAGATGTTCCACGT
GGCTGTGTCCCCGGCAGCCCCACTTGAGCCCCGTCGCCAGCACCGGGTTGAAGTAGCCTCCAGACAAGTT
GAAGGCGAGTACCACCATGGACGTGGCGAAGAAGGAGTCAATGGAGGAGGCGAAGCGGGGTTCGATCTCC
CCGAGGGTCCTGGATACAAGCCGGCAGGCGCAGGTGAGGACCATTTCCGCTAGGAAGCCCAACAGCACCG
GAACCTGCAGGTCCGCAGTGCACGACTCCACGCCTCTGCCCACGTGGGTGACGGCCAACTCCATCACCCA
GAGCTGCTTCACCCATCTGAAGGAGGCGAGGCCTCCCACCACCTGGGCCGCCATCTTGCACGCCACCTCC
TTGACATCGACGCCCTGTTCCACGTAGTCCTCCAGCAGGTTGTAGGGGCAGGCTGTGGCGCTGCCCCAGG
ACATACCCCANNNNNNNNNNNNNNNNNNNNNNNNNNNNNNNNNNNNNNNNNNNNNNNNNNNNNNNNNNNN
NNNNNNNNNNNNNNNNNNNNNNNNNNNNNNNNNNNNNNNNNNNNNNNNNNNNNNNNNNNNNNNNNNNNNN
NNNNNNNNNNNNNNNNNNNNNNNNNNNNNNNNNNNNNNNNNNNNNNNNNNNNNNNNNNNNNNNNNNNNNN
NNNNNNNNNNNNNNNNNNNNNNNNNNNNNN
>Pcaiod
??????????????????????????????????????????????????????????????????????
??????????????????????????????????????????????????????????????????????
??????????????????????????????????????????????????????????????????????
??????????????????????????????????????????????????????????????????????
??????????????????????????????????????????????????????????????????????
??????????????????????????????????????????????????????????????????????
??????????????????????????????????????????????????????????????????????
??????????????????????????????????????????????????????????????????????
??????????????????????????????????????????????????????????????????????
??????????????????????????????????????????????????????????????????????
??????????????????????????????????????????????????????????????????????
??????????????????????????????
>Pcance
??????????????????????????????????????????????????????????????????????
??????????????????????????????????????????????????????????????????????
??????????????????????????????????????????????????????????????????????
??????????????????????????????????????????????????????????????????????
??????????????????????????????????????????????????????????????????????
??????????????????????????????????????????????????????????????????????
??????????????????????????????????????????????????????????????????????
??????????????????????????????????????????????????????????????????????
??????????????????????????????????????????????????????????????????????
??????????????????????????????????????????????????????????????????????
??????????????????????????????????????????????????????????????????????
??????????????????????????????
>Pdawyd
??????????????????????????????????????????????????????????????????????
??????????????????????????????????????????????????????????????????????
??????????????????????????????????????????????????????????????????????
??????????????????????????????????????????????????????????????????????
??????????????????????????????????????????????????????????????????????
??????????????????????????????????????????????????????????????????????
??????????????????????????????????????????????????????????????????????
??????????????????????????????????????????????????????????????????????
??????????????????????????????????????????????????????????????????????
??????????????????????????????????????????????????????????????????????
??????????????????????????????????????????????????????????????????????
??????????????????????????????
>Pgrube
??????????????????????????????????????????????????????????????????????
??????????????????????????????????????????????????????????????????????
??????????????????????????????????????????????????????????????????????
??????????????????????????????????????????????????????????????????????
??????????????????????????????????????????????????????????????????????
??????????????????????????????????????????????????????????????????????
??????????????????????????????????????????????????????????????????????
??????????????????????????????????????????????????????????????????????
??????????????????????????????????????????????????????????????????????
??????????????????????????????????????????????????????????????????????
??????????????????????????????????????????????????????????????????????
??????????????????????????????
>Pkessl
GTCGACCTTCTCATCCTTCACAGGCTTGGCTTTGAAGGGTTCCACCGCCAGGCTCTTGAAGAAGCCCAGG
TTCCATATCTTGATGGAGAGCATGGACCCCAGGATGGCCCCGGCCCAGTACACCACGAGATGTTCCACGT
GGCTGTGTCCCTGGCAGCCCCACTTGAGCCCCGTGGCCAACACGGGGTTGAAGTAGCCTCCGGACCAGTT
GAAGGCGAGTACCACCATGGATGTGGCGAAGAAGGAGTCAATGGAGGAGGCGAAGCGGGGTTCGATCTCC
CCGAGGGTCCTGGATACAAGCCGGCAGGCGCAGGTGAGGACCATTTCCGCTAGGAAGCCCAACAGCACCG
GCACCTGCAGGTCAGCAGTGCACACGTCCACGCCTCTGCCCACGTGGGTGACGGCAAACTCCATCACCCA
GAGCTGCTTCACCCATCTGAAGGATGCGAGGCCTCCCACCACCTGGGCCGCGATCTTGCACGCCACCTCC
TTTACGTCGGCGCCCTGTTCCACGTACTCCTCCAGCAGGTTGTAGGGGCAGGCTGTGGCGCTGCCCCAGG
ACATACCCCACCAGATGGTCATCAGGAACAGGTACACGGCGTATGCTGACACGCCGTAGTTGTCCGCAAT
GATAATGAGCTCGAAGCAGCTGCCACACATCTCAGCCGCCGCTACAAGCTCCAGCAGCGCCCCCTTCAGG
AGGGAGTGGGAGATGAGGGCAGACAGCTGGCCACGGATGATGTGAGACAGCGCCATCTGGGTGATGATGG
TCAGCGTGGACACCACGATGGACATCATCT
>Ppicto
TTCGACCTTCTCATCCTTCACAGCCTTGGCCTTGAAGGGCTCCACCACGAGGCTCTTGAAGAAGCCCAGG
TTCCATATCTTGATGGAGAGCATGGACCCCAGGATGGCCCCGGCCCAGTACACCACGAGATGCTCCACGT
GGCTGTGTCCCCTGCAGCCCCACTTGAGCCCCGTGGCCAGCACGGGGTTGAAGTAGCCTCCGGACCAGTT
GAAGGCGAGTACCACCATGGACGTGGCGAAGAAGGAGTCAATGGAAGAGGCGAAGCGGGGTTCGATCTCC
CCGAGTGTCCTGGATACGAGCCGGCATGCGCAGGTGAGGCCCATTTCCGTTAGGAAGCCCATCAGCACCG
GCACCTGCAGGTCAGCAGTGCACAAGTCCACGCCTCTGCCCACGTGGGTGACGGCCAACTCCATCACCCA
CAGCTGCTTCACCCATCTGAAGGAGGCGAGGCCCCCCACCACCTGGGCCGCGATCTTGCACGCCACCTCC
TTAGGGTCGGCTCCCTGCTCCACGTACTCCTCCAGCAGGTTGTAGGGACAGGCTGTGGCGCTGCCCCAGG
ACATACCCCACCAGATGGTCATCAGGAACAGGTACACGGCGTATGCTGACACTCCGTAGTTGTCCGCAAT
GATGATGAGCTCAAAGCAGGTGCCGCACATCTCAGCTGCCGCCACAAGCTCCAGCAGCGCCCCCTTCAGG
AGGGAGTGGGAGATGAGGGCAGACAGCTGGCCACGGATGATGTGGGACAGCGCCATCTGGGTGATGATGG
TCAGCGTGGACACCACGATGGACATCATCT
>Ppuzyl
??????????????????????????????????????????????????????????????????????
??????????????????????????????????????????????????????????????????????
??????????????????????????????????????????????????????????????????????
??????????????????????????????????????????????????????????????????????
??????????????????????????????????????????????????????????????????????
??????????????????????????????????????????????????????????????????????
??????????????????????????????????????????????????????????????????????
??????????????????????????????????????????????????????????????????????
??????????????????????????????????????????????????????????????????????
??????????????????????????????????????????????????????????????????????
??????????????????????????????????????????????????????????????????????
??????????????????????????????
>Pwosne
??????????????????????????????????????????????????????????????????????
??????????????????????????????????????????????????????????????????????
??????????????????????????????????????????????????????????????????????
??????????????????????????????????????????????????????????????????????
??????????????????????????????????????????????????????????????????????
??????????????????????????????????????????????????????????????????????
??????????????????????????????????????????????????????????????????????
??????????????????????????????????????????????????????????????????????
??????????????????????????????????????????????????????????????????????
??????????????????????????????????????????????????????????????????????
??????????????????????????????????????????????????????????????????????
??????????????????????????????
