# Supplementary material for: First Glimpse at the Diverse Aquaporins of Amphipod Crustaceans
Source: Cells. 2021 Dec 4;10(12):3417. doi: 10.3390/cells10123417 (PMC8699810; doi:10.3390/cells10123417)
Supplement: Supplementary file 1 [file cells-10-03417-s001.zip › Alignments_suppl/Alignments/Alignment S3 Nucleotide Bib-like of Gammaroida.fas]

>Agodle
??????????????????????????????????????????????????????????????????????
??????????????????????????????????????????????????????????????????????
??????????????????????????????????????????????????????????????????????
??????????????????????????????????????????????????????????????????????
??????????????????????????????????????????????????????????????????????
??????????????????????????????????????????????????????????????????????
??????????????????????????????????????????????????????????????????????
??????????????????????????????????????????????????????????????????????
??????????????????????????????????????????????????????????????????????
????????????????????????????????????????
>Arhodo
CTGCTCTCCTTCGTCGTGGTGTTGGCCTACTTCTCCGCCATGTGCCCCCACAGGAGGCCTACGGGGGGGC
ACCCCGCCCTTATCGTGGGGCTGGCCTACCTTGCCACTACGCTTGTGGGGCTTCCTCTGACGGGGGCCTC
CATGAATCCCGCGCGCTCCCTGGGTCCCGCCTTCGTCATGAACACCTGGCACGCGCACTGGGTGTACTGG
GCGGGCCCCATCTTGGGTGGCCTTACTGCCGGGTTCATCCACGAGTTCATCTTCAACCCCCGTAGATCCC
CCCTCTCCCGCAACCACTCCACAGATGGAGGTGAGGGCGG---CGACTGCAGCGATGGTGTC--------
----------------GGTGTGGAAGAGGAGGAGGGTGCTCTGAGGCAGGCACCAGTGACGTCATCGTCG
CAGTCCGGTGGCAGCGC---GCATGCGCAGTACAACCCTCTGCGCAGACACGCGGCGAGAAGCCACGCCC
ACCCCCGTCAT----------AACTCCGCCTCCAGCCCTCCGCCTGGGGATCAGATATACTCTGCTGAGA
GCGTGTGCGG---CTACGACGACTACATCTACAGCGGCAGTAAGAGCCTCTACACCCCCGCCTCCAGGCC
CACCAACCTCCACCGCTCACAGTCCGTCTACACACGGCCT
>Bcarpe
??????????????????????????????????????????????????????????????????????
??????????????????????????????????????????????????????????????????????
??????????????????????????????????????????????????????????????????????
??????????????????????????????????????????????????????????????????????
??????????????????????????????????????????????????????????????????????
??????????????????????????????????????????????????????????????????????
??????????????????????????????????????????????????????????????????????
??????????????????????????????????????????????????????????????????????
??????????????????????????????????????????????????????????????????????
????????????????????????????????????????
>Bgrewi
CTGCTCTCCTTCGTCGTGGTGCTGGCCTACTTCTCCGCCATGTGCCCTCACAGGAGGCCTACGGGAGGCC
ATCCCGCCCTTATCGTGGGGCTTGCCTACCTCGCCACTACGCTTGTAGGGCTTCCTCTGACGGGGGCCTC
CATGAATCCCGCGCGCTCTCTGGGCCCTGCCTTCGTCATGAACACCTGGCACGCGCACTGGGTATATTGG
GCGGGCCCCATCTTGGGCGGCCTAACTGCCGGGTTCATCCACGAGTTCATCTTTAACCCCCGTAGATCCC
CCCTTTCCCGCAACCACTCCACAGATGGAGGTGAGGGCGG---CGACTGCAGCGATGGCGTC--------
----------------GGTGTGGATGAGGAGGAAGGTGCTCTGCGGCAGACCCCTGTGACATCATCGTCG
CAGTCCGGTGGCAGCGC---GCATGCGCAGTACAACCCACTGCGCAGACATGCGGCGAGAAGCCACGCCC
ACCCTCGTCAT----------AACTCCGCCTCCAGCCCTCCGCCTGGGGATCAGATATACTCTGCTGAGA
GCGTGTACGG---GTACGACGACTACATCTACAGCGGCAGTAAAAGCCTCTACACCCCCGCCTCCAGGCC
CACCAACCTTCACCGCTCACAGTCCGTCTACACGCGCCCT
>Blatis
??????????????????????????????????????????????????????????????????????
??????????????????????????????????????????????????????????????????????
??????????????????????????????????????????????????????????????????????
??????????????????????????????????????????????????????????????????????
??????????????????????????????????????????????????????????????????????
??????????????????????????????????????????????????????????????????????
??????????????????????????????????????????????????????????????????????
??????????????????????????????????????????????????????????????????????
??????????????????????????????????????????????????????????????????????
????????????????????????????????????????
>Bpotan
??????????????????????????????????????????????????????????????????????
??????????????????????????????????????????????????????????????????????
??????????????????????????????????????????????????????????????????????
??????????????????????????????????????????????????????????????????????
??????????????????????????????????????????????????????????????????????
??????????????????????????????????????????????????????????????????????
??????????????????????????????????????????????????????????????????????
??????????????????????????????????????????????????????????????????????
??????????????????????????????????????????????????????????????????????
????????????????????????????????????????
>Bpullu
CTGCTCTCCTTCGTCGTGGTGCTGGCCTACTTCTCCGCCATGTGCCCCCATAGGAGGCCTACGGGGGGCC
ACCCCGCTCTCATCGTCGGACTGGCCTACCTTGCCACTACACTTGTGGGGCTTCCTCTGACTGGGGCCTC
CATGAACCCCGCGCGCTCCCTGGGTCCCGCCTTCGTCATGAACACCTGGCACGCGCACTGGGTATACTGG
GCGGGTCCCATCCTGGGTGGCCTTACTGCCGGGTTCATCCACGAGTTCATCTTCAACCCCCGCAGATCTC
CTCTCTCCCGCAACCACTCCACAGACGGAGGTGAGGGCGG---CGACTGCAGTGATGGTGTC--------
----------------GGTGTAGAAGAAGAGGAAGGCTCTCTCAGGCAGGCTCCTGTGACGTCATCATCA
CAGTCTGGTGGCAGCGC---GCATGCGCAGTACAACCCTCTGCGCAGACACGCGGCGAGAAGCCACGCCC
ACCCTCGTCAG----------AACACCGCCGCCAGCCCTCCGCCTGGGGATCAGATATACTCTGCTGAGA
GCGTGTATGG---CTACGACGACTACATCTACAGCGGCAGTAAGAGCCTCTACACCCCCGCCTCCAGGGC
CACCAACCTCCACCGCTCACAGTCCGTCTGCACACGCCCG
>Cbicar
NNNNNNNNNNNNNNNNNNNNNNNNNNNNNNNNNNNNNNNNNNNNNNNNNNNNNNNNNNNNNNNNNNNNNN
NNNNNNNNNNNNNNNNNNNNNNNNNNNNNNNNNNNNNNNNNNNNNNNNNNNNNNNNNNNNNNNNNNNNNN
NNNNNNNNNNNNNNNNNNNNNNNNNNNNNNNNNNNNNNNNNNNNNNNNNNNNNNNNNNNNNNNNNNNNNN
NNNNNNNNNNNNNNNNNNNNNNNNNNNNNNNNNNNNNNNNNNNNNNNNNNNNNNNNNNNNNNNNNNNNNN
NNNNNNNNNNNNNNNNNNNNNNNNNNNNNNNNNNNNNNNNNNNNNNNNNNNNNNNNNNNNNNNNNNNNNN
NNNNNNNNNNNNNNNNNNNNNNGATGAGGAGGAAGGCGCTCTGCGGCAGGCCCCTGTGACGTCATCATCG
CAGTCCGGTGGCAGCGC---GCATGCGCAGTACAACCCACTGCGCAGACATGCGGCGAGAAGCCACGCCA
ACCCTCGTCAT----------AACTCTGCCTCCAGCCCTCCGCCTGGGGATCAGATATACTCTGCTGAGA
GCGTGTACGG---CTACGACGACTACATCTACAGCGGCAGTAAAAGCCTCTACACCCCCGCCTCAAGGCC
CACCAACCTTCACCGCTCACAGTCCGTCTACACGCGCCCT
>Cinfla
NNNNNNNNNNNNNNNNNNNNNNNNNNNNNNNNNNNNNNNNNNNNNNNNNNNNNNNNNNNNNNNNNNNNNN
NNNNNNNNNNNNNNNNNNNNCTGGCCTACCTTGCCACTACGCTTGTGGGGCTTCCTCTGACGGGGGCCTC
CATGAATCCCGCGCGCTCCCTGGGTCCCGCCTTTGTCATGAACACCTGGCACGCGCACTGGGTGTACTGG
GCGGGCCCCATCTTGGGTGGCCTTACTGCCGGGTTCATCCACGAGTTCATCTTCAACCCCCGTAGATCCC
CCCTCTCTCGCAACCACTCCACAGATGGAGGTGAGGGCGG---CGACTGCAGCGATGGTGTC--------
----------------GGTGTGGAGGAGGAGGAGGGTGCTCTGAGCCAGGCACCAGTGACGTCATCGTCG
CAGTCTGGTGGCAGCGC---GCATGCGCAGTACAACCCTCTGCGCAGACACGCGGCGAGAGGCCACGCTC
ACCCCCGTCAT----------AACTCCGCCTCCAGCCCTCCGCCTGGGGATCAGATATACTCTGCTGAGA
GCGTGTACGG---CTACGACGACTACATCTACAGCGGCAGTAAGAGCCTCTACACCCCCGCCTCCAGGCC
CACCAACCTCCACCGCTCACAGGCCGTCTACACGCGGCCT
>Cmaxim
??????????????????????????????????????????????????????????????????????
??????????????????????????????????????????????????????????????????????
??????????????????????????????????????????????????????????????????????
??????????????????????????????????????????????????????????????????????
??????????????????????????????????????????????????????????????????????
??????????????????????????????????????????????????????????????????????
??????????????????????????????????????????????????????????????????????
??????????????????????????????????????????????????????????????????????
??????????????????????????????????????????????????????????????????????
????????????????????????????????????????
>Dparas
??????????????????????????????????????????????????????????????????????
??????????????????????????????????????????????????????????????????????
??????????????????????????????????????????????????????????????????????
??????????????????????????????????????????????????????????????????????
??????????????????????????????????????????????????????????????????????
??????????????????????????????????????????????????????????????????????
??????????????????????????????????????????????????????????????????????
??????????????????????????????????????????????????????????????????????
??????????????????????????????????????????????????????????????????????
????????????????????????????????????????
>Eberil
CTGCTCTCCTTCGTCGTGGTGCTCGCCTACTTCTCCGCTATGTGCCCTCACAGGAGGCCCTCAGGAGGCC
ATCCAGCCCTCATCGTGGGCCTGGCATACCTGGCCACTACACTAGTAGGGTTGCCACTGACGGGGGCGTC
TATGAACCCTGCACGCTCTCTGGGCCCCGCCTTCGTCATGAACAGCTGGCACGCGCACTGGGTGTACTGG
GCGGGTCCCATCCTTGGAGGTTTAACGGCAGGCTTCATCCACGAGTTCATCTTCAATCCCCGGAGGTCCC
CACTCTCACGCAACCACAGCACGGACGGAGGTGAAGGTGG---TGACTGCAGTGATGGTGTT--------
----------------GGCGTGGAAGAAGAAGAGGGTGCCCTGCGACAGGCACCAGGCACGTCGTCGTCG
CAGTCGGGCGC---------ACATGCGCAGTACAACCCTCTACGCAGGCATGCTGCCAGAAGCCACGCCC
ACCCTCGCCAT----------AACTCCGCCTCCAGCCCTCCTCCTGGGGATGAAATTTACTCTGCAGAGA
GCGTCTACGG---CTACGACGATTACATCTACAGTGGTAGCAAGAGCCTCTACACCCCTGCCTCCAGACC
TACCAACCTCCACCGCTCGCAGTCCGTGTACACGCGGCCC
>Ecruen
CTGCTCTCCTTCGTCGTAGTGCTGGCCTACTTCTCCGCCATGTGCCCTCACAGGAGGCCTTCGGGAGGCC
ATCCCGCCCTTATCGTGGGGCTTGCCTACCTCGCCACTACGCTTGTCGGGCTTCCTCTGACGGGGGCCTC
CATGAATCCCGCGCGCTCCCTGGGCCCTGCCTTCGTCATGAACACCTGGCACGCGCACTGGGTATATTGG
GCGGGGCCCATCTTGGGCGGCCTAACTGCCGGGTTCATCCACGAGTTCATCTTTAACCCCCGTAGATCCC
CCCTCTCCCGCAACCACTCCACAGATGGAGGTGAGGTCGG---CGACTGCAGCGACGGCGTC--------
----------------GGTGTGGATGAGGAGGAAGGTGCTCTGCGGCAGGCCCCAGTGACGTCATCGTCC
CAGTCCGGTGGCAGCGC---GCATGCGCAGTACAACCCACTGCGCAGACATGCGGCGAGAAGCCACGCCC
ACCCTCGTCAT----------AACTCCGCCTCCAGCCCTCCTCCTGGGGATCAGATATACTCTGCTGAGA
GCGTGTACGG---CTACGACGACTACATCTACAGCGGCAGTAAAAGCCTCTACACCCCCGCCTCCAGGCC
CACCAACCTTCACCGCTCACAGTCCGTCTACACGCGCCCT
>Ecyane
CTGCTCTCCTTCGTCGTGGTGCTGGCCTACTTCTCCGCCATGTGCCCTCACAGGAGGCCTACGGGAGGCC
ATCCCGCCCTTATCGTGGGGCTTGCCTACCTCGCCACTACGCTTGTAGGGCTTCCTCTGACGGGGGCCTC
CATGAATCCCGCGCGCTCCCTGGGCCCTGCCTTCGTCATGAACACCTGGCACGCGCACTGGGTATATTGG
GCGGGCCCCATCTTGGGCGGCCTAACTGCCGGGTTCATCCACGAGTTCATCTTTAACCCCCGTAGATCCC
CCCTCTCCCGCAACCACTCCACAGATGGAGGTGAGGGCGG---CGACTGCAGCGACGGCGTC--------
----------------GGTGTGGATGAGGAGGAAGGTGCTCTGCGGCAGGCCCCAGTGACGTCATCGTCG
CAGTCCGGTGGCAGCGC---GCATGCGCAGTACAACCCACTGCGCAGGCATGCGGCGAGAAGCCACGCCC
ACCCTCGTCAT----------AACTCCGCCTCCAGCCCTCCGCCTGGGGATCAGATATACTCTGCTGAGA
GCGTGTACGG---CTACGACGACTACATCTACAGCGGCAGTAAAAGCCTCTACACCCCCGCCTCCAGGCC
CACCAACCTTCACCGCTCACAGTCCGTCTACACGCGCCCT
>Eczers
??????????????????????????????????????????????????????????????????????
??????????????????????????????????????????????????????????????????????
??????????????????????????????????????????????????????????????????????
??????????????????????????????????????????????????????????????????????
??????????????????????????????????????????????????????????????????????
??????????????????????????????????????????????????????????????????????
??????????????????????????????????????????????????????????????????????
??????????????????????????????????????????????????????????????????????
??????????????????????????????????????????????????????????????????????
????????????????????????????????????????
>Emacro
??????????????????????????????????????????????????????????????????????
??????????????????????????????????????????????????????????????????????
??????????????????????????????????????????????????????????????????????
??????????????????????????????????????????????????????????????????????
??????????????????????????????????????????????????????????????????????
??????????????????????????????????????????????????????????????????????
??????????????????????????????????????????????????????????????????????
??????????????????????????????????????????????????????????????????????
??????????????????????????????????????????????????????????????????????
????????????????????????????????????????
>Emarit
??????????????????????????????????????????????????????????????????????
??????????????????????????????????????????????????????????????????????
??????????????????????????????????????????????????????????????????????
??????????????????????????????????????????????????????????????????????
??????????????????????????????????????????????????????????????????????
??????????????????????????????????????????????????????????????????????
??????????????????????????????????????????????????????????????????????
??????????????????????????????????????????????????????????????????????
??????????????????????????????????????????????????????????????????????
????????????????????????????????????????
>Emesse
??????????????????????????????????????????????????????????????????????
??????????????????????????????????????????????????????????????????????
??????????????????????????????????????????????????????????????????????
??????????????????????????????????????????????????????????????????????
??????????????????????????????????????????????????????????????????????
??????????????????????????????????????????????????????????????????????
??????????????????????????????????????????????????????????????????????
??????????????????????????????????????????????????????????????????????
??????????????????????????????????????????????????????????????????????
????????????????????????????????????????
>Epossj
CTGCTCTCGTTCGTGGTGGTGCTCGCCTACTTCTCCGCCATGTGTCCCCACCGCGCCCCGCAGGGGGGGC
AGCCCGCCCTCATCATCGGCCTGGCCTACCTGGCCACCACCCTCGTGGGGCTCCCCCTGACGGGTGCCTC
CATGAACCCCGCCCGCTCCCTCGGCCCAGCCTTCGTCATGAACAATTGGGACGCGCACTGGGTGTACTGG
GCCGGTCCCCTCCTGGGTGGCATCACCGCTGCCTTCATCCACGAGTTCATCTTCAACCCCCGCCGGTCCC
CCCTCTCTCGCAACCAGTCCTCCGAAGCGGGTGATGGCGG---TGACTGCAGCAGCGATACCCTGGGCGG
GGGCGGGTCCCCCCACGGTGAGGACGAGGACGGACCCTCCCTGCGTGAGGGGGGGCCCAGCACGGCCACC
CAGCAGGGGGGCGGTGG---CCCCCATCAGTACAACCCCCTCCGCCGCCTGGCTGCCCGCT-CCACCGCT
ACCACCGCCGCTTCGGGGGGGAACCGGCGCCGCCACCACACCCCCGCGGGGGAGCTCTACACCCCTGAGA
GCGAGTACGGAGGCTACGATGACTACATCTACAGTGGCAGCAAGAGCCTCTACACCCCCGCCCCCCGCCC
CACCAACCTGCATCGCTCGCAGTCCGTCTACACCCGCCCC
>Esimil
CTGCTCTCCTTCGTCGTGGTGCTGGCCTACTTCTCCGCCATGTGCCCTCACAGGAGGCCTACGGGAGGCC
ATCCTGCCCTTATCGTGGGGCTTGCCTACCTCGCCACTACGCTTGTAGGGCTTCCTCTGACGGGGGCCTC
CATGAATCCCGCGCGCTCCCTGGGCCCTGCCTTCGTCATGAACACCTGGCACGCGCACTGGGTATATTGG
GCGGGGCCCATCTTGGGCGGCCTAACTGCCGGGTTCATCCACGAGTTCATCTTTAACCCCCGTAGATCCC
CCCTCTCCCGCAACCACTCCACAGATGGAGGTGAGGGCGG---CGACTGCAGCGACGGCGTC--------
----------------GGTGTGGATGAGGAGGAAGGCGCTCTGCGGCAGGCACCAGTGACGTCATCGTCG
CAGTCCGGTGGCAGCGC---GCATGCGCAGTACAACCCACTGCGCAGACATGGGGCGAGAAGCCACGCCC
ACCCTCGTCAT----------AACTCCGCCTCCAGCCCTCCACCTGGGGATCAGATATACTCTGCTGAGA
GCGTGTACGG---CTACGACGACTACATCTACAGCGGCAGTAAAAGCCTCTACACCCCCGCCTCCAGGCC
CACCAACCTTCACCGCTCACAGTCCGTCTACACGCGCCCT
>Etesta
NNNNNNNNNNNNNNNNNNNNNNNNNNNNNNNNNNNNNNNNNNNNNCCTCACAGGAGGCCTACGGGAGGCC
ATCCCGCCCTTATCGTGGGGCTTGCCTACCTCGCCACTACGCTTGTCGGGCTTCCTCTGACGGGGGCCTC
CATGAATCCCGCGCGCTCCCTGGGCCCTGCCTTCGTCATGAACACCTGGCACGCGCACTGGGTATATTGG
GCGGGCCCCATCTTGGGTGGCCTAACTGCCGGGTTCATCCACGAGTTCATCTTTAACCCCCGTAGATCCC
CCCTCTCCCGCAACCACTCCACAGATGGAGGTGAGGGCGG---CGACTGCAGCGACGGCGTC--------
----------------GGTGTGGATGAGGAGGAAGGCGCTCTGCGGCAGGCCCCAGTGACGTCATCGTCG
CAGTCCGGTGGCAGCGC---GCATGCGCAGTACAACCCACTGCGCAGAAATGCGGCGAGAAGCCACGCCC
ACCCTCGTCAT----------AACTCCGCCTCCAGCCCTCCGCCTGGGGATCAGATATACTCTGCTGAGA
GCGTGTACGG---CTACGACGACTACATCTACAGCGGCAGTAAAAGCCTCTACACCCCCGCCTCCAGGCC
CACCAACCTTCACCGCTCACAGTCCGTCTACACGCGCCCT
>Eusp
CTGCTCTCCTTCGTCGTGGTGCTGGCCTACTTCTCCGCCATGTGCCCTCACAGGAGGCCTACGGGAGGCC
ATCCCGCCCTTATCGTGGGGCTGGCCTACCTCGCCACTACGCTTGTAGGGCTTCCTCTGACGGGGGCCTC
CATGAATCCCGCGCGCTCCCTGGGCCCTGCCTTCGTCATGAACACCTGGCACGCGCACTGGGTATATTGG
GCGGGGCCCATCTTGGGCGGCCTAACTGCCGGGTTCATCCACGAGTTCATCTTTAACCCCCGTAGATCCC
CCCTCTCCCGCAACCACTCCACAGATGGAGGTGAGGGCGG---CGACTGCAGCGACGGCGTC--------
----------------GGTGTGGATGAGGAGGAAGGTGCTCTGCGGCAGGCCCCAGTGACGTCATCGTCG
CAGTCCGGTGGCAGCGC---GCATGCGCAGTACAACCCACTGCGCAGACATGCGGCGAGAAGCCACGCCA
ACCCTCGTCAT----------AACTCCGCCTCCAGCCCTGCGCCTGGGGATCAGATATACTCTGCTGAGA
GCGTGTACGG---CTACGACGACTACATCTACAGCGGCAGTAAAAGCCTATACACCCCCGCCTCCAGGCC
CACCAACCTTCACCGCTCACAGTCCGTCTACACGCGCCCT
>Eussol
NNNNNNNNNNNNNNNNNNNNNNNNNNNNNNNNNNNNNNNNNNNNNNNNNNNNNNNNNNNNNNNNNNNNNN
NNNNNNNNNNNNNNNNNNNNNNNNNNNNNNNNNNNNNNNNNNNNNNNNNNNNNNNNNNNNNNNNNNNNNN
NNNNAATCCCGCGCGCTCCCTGGGCCCTGCCTTCGTCATGAACACCTGGCACGCGCACTGGGTATATTGG
GCGGGCCCCATCTTGGGCGGCCTAACTGCCGGGTTCATCCACGAGTTCATCTTTAACCCCCGTAGATCCC
CCCTCTCCCGCAACCACTCCACAGATGGAGGTGAGGGCGG---CGACTGCAGCGACGGCGTC--------
----------------GGTGTGGATGAGGAGGAAGGCGCTCTGCGGCAGGCCCCAGTGACGTCATCGTCG
CAGTCCGGTGGCAGCGC---GCATGCGCAGTACAACCCACTGCGCAGACATGCGGCGAGAAGCCACGCCC
ACCCTCGTCAT----------AACTCCGCCTCCAGCCCTCCGCCTGGGGATCAGATATACTCGGCTGAGA
GCGTGTGCGG---CTACGACGACTACATCTACAGCGGCAGTAAAAGCCTCTACACCCCCGCCTCCAGGCC
CACCAACCTTCACCGCTCACAGTCCGTCTACACGCGCCCT
>Evener
??????????????????????????????????????????????????????????????????????
??????????????????????????????????????????????????????????????????????
??????????????????????????????????????????????????????????????????????
??????????????????????????????????????????????????????????????????????
??????????????????????????????????????????????????????????????????????
??????????????????????????????????????????????????????????????????????
??????????????????????????????????????????????????????????????????????
??????????????????????????????????????????????????????????????????????
??????????????????????????????????????????????????????????????????????
????????????????????????????????????????
>Everru
CTGCTCTCCTTCGTCGTGGTGCTGGCCTACTTCTCCGCCATGTGCCCTCACAGGAGGCCTACGGGAGGCC
ATCCCGCCCTTATCGTGGGGCTTGCCTACCTCGCCACTACGCTTGTAGGGCTTCCTCTGACGGGGGCCTC
CATGAATCCCGCGCGCTCCCTGGGCCCTGCCTTCGTCATGAACACCTGGCACGCGCACTGGGTATATTGG
GCGGGGCCCATCTTGGGCGGCCTAACTGCCGGGTTCATCCACGAGTTCATATTTAACCCCCGTAGATCCC
CCCTCTCCCGCAACCACTCCACAGATGGAGGTGAGGGCGG---CGACTGCAGCGACGGCGTC--------
----------------GGTGTGGATGAGGAGGAAGGCGCTCTGCGGCAGGCCCCAGTGACGTCATCGTCG
CAGTCCGGTGGCAGCGC---GCATGCGCAGTACAACCCACTGCGCAGACATGCGGCGAGAAGCCACGCCC
ACCCTCGTCAT----------AACTCCGCCTCCAGCCCTCCGCCTGGGGATCAGATATACTCTGCTGAGA
GCGTGTACGG---CTACGACGACTACATCTACAGCGGCAGTAAAAGCCTATACACCCCCGCCTCCAGGCC
CACCAACCTTCACCGCTCACAGTCCGTCTACACGCGCCCT
>Eviola
CTGCTCTCCTTCGTCGTGGTGCTGGCCTACTTCTCCGCCATGTGCCCTCACAGGAGGCCTACGGGAGGCC
ATCCCGCCCTTATCGTGGGGCTTGCCTACCTCGCCACTACGCTTGTAGGGCTTCCTCTGACGGGGGCCTC
CATGAATCCCGCGCGCTCCCTGGGCCCTGCCTTCGTCATGAACACCTGGCACGCGCACTGGGTATATTGG
GCGGGCCCCATCTTGGGCGGCCTAACTGCCGGGTTCATCCACGAGTTCATCTTTAACCCCCGTAGATCCC
CCCTCTCCCGCAACCACTCCACAGATGGAGGTGAGGGCGG---CGACTGCAGCGACGGCGTC--------
----------------GGTGTGGATGAGGAGGAAGGCGCTCTGCGGCAGGCCCCAGTGACGTCATCGTCG
CAGTCCGGTGGCAGCGC---GCATGCGCAGTACAACCCACTGCGCAGACATGCGGCGAGAAGCCACGCCC
ACCCTCGTCAT----------AACTCCGCCTCCAACCCTCCGCCTGGGGATCAGATATACTCTGCTGAGA
GCGTGTGCGG---CTACGACGACTACATCTACAGCGGCAGTAAAAGCCTCTACACCCCCGCCTCCAGGCC
CACCAACCTTCACCGCTCACAGTCCGTCTACACGCGCCCT
>Evirid
??????????????????????????????????????????????????????????????????????
??????????????????????????????????????????????????????????????????????
??????????????????????????????????????????????????????????????????????
??????????????????????????????????????????????????????????????????????
??????????????????????????????????????????????????????????????????????
??????????????????????????????????????????????????????????????????????
??????????????????????????????????????????????????????????????????????
??????????????????????????????????????????????????????????????????????
??????????????????????????????????????????????????????????????????????
????????????????????????????????????????
>Evitta
??????????????????????????????????????????????????????????????????????
??????????????????????????????????????????????????????????????????????
??????????????????????????????????????????????????????????????????????
??????????????????????????????????????????????????????????????????????
??????????????????????????????????????????????????????????????????????
??????????????????????????????????????????????????????????????????????
??????????????????????????????????????????????????????????????????????
??????????????????????????????????????????????????????????????????????
??????????????????????????????????????????????????????????????????????
????????????????????????????????????????
>Ewagii
??????????????????????????????????????????????????????????????????????
??????????????????????????????????????????????????????????????????????
??????????????????????????????????????????????????????????????????????
??????????????????????????????????????????????????????????????????????
??????????????????????????????????????????????????????????????????????
??????????????????????????????????????????????????????????????????????
??????????????????????????????????????????????????????????????????????
??????????????????????????????????????????????????????????????????????
??????????????????????????????????????????????????????????????????????
????????????????????????????????????????
>Gchevr
CTGCTCTCCTTCGTCGTGGTGCTCGCCTACTTCTCCGCCATGTGCCCCCACAGGAGGCCGTCTGGGGGGC
ACCCCGCCCTCATCGTAGGGCTCGCCTACCTCGCCACTACGCTAGTCGGGTTGCCGCTGACGGGCGCCTC
CATGAACCCAGCTCGCTCCCTGGGCCCCGCCTTCGTCATGAACACCTGGCACGCGCACTGGGTCTACTGG
GCCGGCCCCATCCTCGGTGGACTGACTGCCGGGTTCATCCACGAGTTCATCTTCAACCCTCGTAGGTCGC
CCCTCTCCCGCAACCACTCCACAGATGGAGGTGAGGGCGG---CGACTGCAGCGACGGNNNNNNNNNNNN
NNNNNNNNNNNNNNNNNNNNNNNNNNNNNNNNNNNNNNNNNNNNNNNNNNNNNNNNNNNNNNNNNNNNNN
NNNNNNNNNNNNNNNNNNNNNNNNNNNNNNNNNNNNNNNNNNNNNNNNNNNNNNNNNNNNNNNNNNNNNN
NNNNNNNNNNNNNNNNNNNNNNNNNNNNNNNNNNNNNNNNNNNNNNNNNNNNNNNNNNNNNNNNNNNNNN
NNNNNNNNNNNNNNNNNNNNNNNNNNNNNNNNNNNNNNNNNNNNNNNNNNNNNNNNNNNNNNNNNNNNNN
NNNNNNNNNNNNNNNNNNNNNNNNNNNNNNNNNNNNNNNN
>Gdersh
??????????????????????????????????????????????????????????????????????
??????????????????????????????????????????????????????????????????????
??????????????????????????????????????????????????????????????????????
??????????????????????????????????????????????????????????????????????
??????????????????????????????????????????????????????????????????????
??????????????????????????????????????????????????????????????????????
??????????????????????????????????????????????????????????????????????
??????????????????????????????????????????????????????????????????????
??????????????????????????????????????????????????????????????????????
????????????????????????????????????????
>Gfasci
NNNNNNNNNNNNNNNNNNNNNNNNNNNNNNNNNNNNNNNNNNNNNCCCCACAGGAGGCTTACGGGGGGGC
ACCCCGCCCTTATAGTGGGGCTGGCCTACCTTGCCACTACGCTTGTGGGGCTTCCTCTGACGGGGGCCTC
CATGAATCCTGCGCGGTCCCTGGGGCCCGCCTTCGTCATGAACACCTGGCACGCGCACTGGGTATACTGG
GCGGGCCCCATCTTGGGTGGCCTTACTGCCGGGTTCATCCACGAGTTCATCTTCAACCCCCGTAGATCCC
CCCTATCCCGCAACCATTCCACTGATGGAGGTGAGGGCGG---CGACTGCAGCGACGGTGTC--------
----------------GGTGTGGAAGAGGAAGAGGGCGCTTTGAGGCAGGCACCCGTGACGTCATCGTCG
CAATCTGGTGGCAGCGC---GCATGCGCAGTACAACCCTCTGCGCCGACACGCAGCAAGAAGCCACGCCC
ACCCTCGTCAT----------AACTCAGCATCCAGCCCTCCGCCTGGGGATCAGATATACTCTGCTGAGA
GCGTGTACGG---CTACGACGACTACATCTACAGCGGCAGTAAGAGCCTCTACACTCCTGCCTCAAGGGC
CACCAACCTCCACCGCTCACAGTCCGTCTACACACGTCCT
>GfosA
??????????????????????????????????????????????????????????????????????
??????????????????????????????????????????????????????????????????????
??????????????????????????????????????????????????????????????????????
??????????????????????????????????????????????????????????????????????
??????????????????????????????????????????????????????????????????????
??????????????????????????????????????????????????????????????????????
??????????????????????????????????????????????????????????????????????
??????????????????????????????????????????????????????????????????????
??????????????????????????????????????????????????????????????????????
????????????????????????????????????????
>GfosB
CTGCTCTCCTTCGTCGTGGTACTGGCCTACTTCTCCGCCATGTGCCCCCATAGGAGGCCTACGGGAGGCC
ACCCCGCCCTTATCGTGGGACTGGCCTACCTCGCCACTACGCTTGTTGGGCTTCCACTGACGGGGGCCTC
CATGAATCCTGCGCGCTCCCTTGGCCCCGCCTTCGTCATGAACACCTGGCACGCGCACTGGGTATACTGG
GCGGGCCCCATCTTGGGGGGCCTTACTGCCGGGTTCATCCACGAGTTCATTTTCAACCCCCGTAGATCCC
CTCTCTCTCGCAACCACTCAACAGATGGAGGTGAGGGCGG---TGACTGCAGCGATGGTGTT--------
----------------GGTGGGGACGAGGAGGAGGGCGCCCTGAGGCAAGCACCAGTGACGTCATCGTCA
CAGTCCGGTGGCAGCGC---GCATGCACAGTACAACCCTCTGCGCAGACACGCGGCGAGAAGCCACGCCC
ACCCTCGTCAT----------AACTCCGCCACCAGCCCGCCGCCTGGGGATCAGATATACTCTGCTGAGA
GCGTGTGCGG---CTACGATGACTACATCTACAGCGGCAGCAAGAGCCTCTACACACCCGCCTCGAGGCC
CACCAACCTCCACCGCTCACAGTCCGTCTACACGCGCCCT
>GfosC
CTGCTCTCCTTCGTCGTGGTACTGGCCTACTTCTCCGCCATGTGCCCTCACAGGAGGCCTACGGGAGGCC
ACCCCGCCCTTATCGTGGGGCTGGCCTACCTCGCCACTACGCTTGTGGGGCTTCCCCTGACGGGAGCCTC
CATGAATCCTGCGCGCTCACTTGGCCCCGCCTTCGTCATGAACACCTGGCACGCGCACTGGGTATACTGG
GCGGGCCCCATCTTGGGTGGCCTTACTGCCGGGTTCATCCACGAGTTCATCTTCAACCCCCGTAGATCCC
CTCTCTCTCGCAACCACTCAACAGATGGAGGTGAGGGCGG---TGACTGCAGCGATGGTGTT--------
----------------GGCGTGGACGAGGAGGAGGGCGCCCTGAGGCAAGCACCAGTGACGTCATCGTCA
CAGTCCGGTGGCAGCGC---GCATGCACAGTACAACCCTCTGCGCAGACACGCGGCGAGAAGCCACGCCC
ACCCTCGTCAT----------AACTCCGCCTCCAGCCCGCCGCCTGGGGATCAGATATACTCTGCTGAGA
GCGTGTGCGG---CTACGATGACTACATCTACAGCGGCAGCAAGAGCCTCTACACACCCGCCTCCAGGCC
CACCAACCTTCACCGCTCACAGTCCGTCTACACGCGCCCT
>Glacus
CTGCTCTCCTTCGTCGTTGTACTGGCCTACTTCTCCGCTATGTGCCCCCACAGGAGGCCTACGGGGGGCC
ACCCTGCCCTTATCGTGGGGCTTGCCTACCTCGCCACTACGCTTGTGGGGCTTCCTCTGACGGGGGCCTC
CATGAACCCCGCGCGCTCCCTGGGTCCCGCCTTCGTCATGAACACCTGGCACGCGCACTGGGTATACTGG
GCAGGCCCGATCTTGGGCGGCCTGACTGCCGGGTTCATCCACGAGTTCATCTTCAACCCCCGTAGATCTC
CCCTCTCCCGCAACCACTCCACAGATGGAGGTGAGGGTGG---CGACTGCGGTGACGGTGTC--------
----------------GGTGTGGACGAGGAGGAGGGTGCTCTGCGGCAGGCTCCAGTGACGTCATCATCG
CAGTCCGGTGGCAGCGC---GCATGCGCAGTACAACCCACTGCGCCGACACGCGGCGAGAAGCCACGCTC
ACCCTCGTCAA----------AACTCCGCCTCTAGCCCTCCGCCTGGAGATCAGATATACTCTGCTGAGA
GCGTGTACGG---CTACGACGACCACATCTACAGCGGCAGCAAGAGCCTCTACACTCCCGCTTCCAGGCC
CACCAACCTACACCGCTCACAGTCCGTCTACACGCGCCCT
>Gpulex
CTGCTCTCCTTCGTCGTGGTGCTGGCCTACTTCTCCGCCATGTGCCCTCACAGGAGGCCTACGGGGGGCC
ACCCCGCCCTTATCGTGGGGCTGGCCTACCTTGCCACTACACTTGTAGGGCTTCCTCTGACGGGGGCCTC
CATGAATCCTGCGCGCTCCCTTGGCCCCGCCTTCGTTATGAACACCTGGCACGCGCACTGGGTGTACTGG
GCGGGGCCCATCTTGGGTGGCCTTACTGCCGGGTTTATTCACGAGTTCATCTTCAACCCCCGTAGATCCC
CTCTCTCCCGCAACCACTCCACAGACGGAGGTGAGGGCGG---CGACTGCAGCGATGGTGTT--------
----------------GGTGTGGACGAGGAGGAGGGCGCTCTGAGGCAGGCACCAGTGACGTCATCGTCG
CAGTCTGGTGGCAGCGC---GCATGCGCAATACAACCCTCTGCGCANNNNNNNNNNNNNNNNNNNNNNNN
NNNNNNNNNNNNNNNNNNNNNNNNNNNNNNNNNNNNNNNNNNNNNNNNNNNNNNNNNNNNNNNNNNNNNN
NNNNNNNNNNNNNNNNNNNNNNNNNNNNNNNNNNNNNNNNNNNNNNNNNNNNNNNNNNNNNNNNNNNNNN
NNNNNNNNNNNNNNNNNNNNNNNNNNNNNNNNNNNNNNNN
>Gwauti
CTGCTCTCCTTCGTCGTGGTACTGGCCTACTTCTCCGCCATGTGCCCCCACAGGAGGCCTACGGGAGGCC
ACCCCGCCCTTATCGTGGGGCTGGCCTACCTCGCCACTACGCTTGTGGGGCTTCCCCTGACCGGGGCCTC
CATGAATCCTGCGCGCTCCCTTGGCCCCGCCTTCGTCATGAACACCTGGCACGCGCACTGGGTATACTGG
GCGGGCCCCATCTTGGGTGGCCTAACTGCCGGGTTCATCCACGAGTTCATCTTCAACCCCCGTAGATCCC
CTCTCTCTCGCAACCACTCAACAGATGGAGGTGAGGGCGG---TGACTGCAGCGATGGTGTT--------
----------------GGTGTGGACGAGGAGGAGGGCGCCCTGAGGCAAGCACCAGTGACGTCATCGTCG
CAGTCCGGTGGCAGCGC---GCATGCACAGTACAACCCTCTGCGCAGACACGCGGCGAGAAGCCACGCCC
ACCCTCGTCAT----------AACTCCGCCTCAAGCCCGCCGCATGGGGATCAGATATACTCTGCTGAGA
GCGTGTGCGG---TTACGATGACTATATCTACAGCGGCAGCAAGAGCCTCTACACACCCGCCTCCAGGCC
CACCAACCTCCACCGCTCACAGTCCGTCTACACGCGCCCT
>Hbrand
??????????????????????????????????????????????????????????????????????
??????????????????????????????????????????????????????????????????????
??????????????????????????????????????????????????????????????????????
??????????????????????????????????????????????????????????????????????
??????????????????????????????????????????????????????????????????????
??????????????????????????????????????????????????????????????????????
??????????????????????????????????????????????????????????????????????
??????????????????????????????????????????????????????????????????????
??????????????????????????????????????????????????????????????????????
????????????????????????????????????????
>Hcarin
??????????????????????????????????????????????????????????????????????
??????????????????????????????????????????????????????????????????????
??????????????????????????????????????????????????????????????????????
??????????????????????????????????????????????????????????????????????
??????????????????????????????????????????????????????????????????????
??????????????????????????????????????????????????????????????????????
??????????????????????????????????????????????????????????????????????
??????????????????????????????????????????????????????????????????????
??????????????????????????????????????????????????????????????????????
????????????????????????????????????????
>Hcosta
??????????????????????????????????????????????????????????????????????
??????????????????????????????????????????????????????????????????????
??????????????????????????????????????????????????????????????????????
??????????????????????????????????????????????????????????????????????
??????????????????????????????????????????????????????????????????????
??????????????????????????????????????????????????????????????????????
??????????????????????????????????????????????????????????????????????
??????????????????????????????????????????????????????????????????????
??????????????????????????????????????????????????????????????????????
????????????????????????????????????????
>Hgigas
CTGCTAAGTTTCGTGGTGGTCCTCGCCTATTTCTCCGCTATGTGTCCTCACAAGAGGATCGCCGGCTCCG
ACCCTTCCATCATCATTGGCATGGCTTACCTTGCCACCACCCTGGTCGGGTTACCCCTGACCGGAGCCTC
TATGAATCCTGCTCGCTCCCTCGGCCCGGCCTTCGTCATGAACACCTGGGACTCTCACTGGGTGTACTGG
GCTGGTCCAATACTAGGGGGACTGACGGCAGGATTCATCCATGAATTCATCTTCAACCCCAAACGCTCCC
CTCTTTCCAGAAATCAGTCCACCGAAGGAGAAGAAGGAGGAGGTGACTGCACTGGCGACGTA--------
----------------GGCGTGTGTGCAGAAGAGGTAGAGGAGCTAAGGCACGCAACAAATGTGGGAGGG
GGCCCTGCTGG---------ACCTGCTCAGTACAACCCTCTACGTAGGCA------------CCACAACA
ACAGGGCTAAC----------AGGCGCAACACCAACCAAACACCATCAG---AAATATACACTCCAGACA
ACATCTACGG---GTACGACGACTACATCTACAGCGGCAGCAAGAGCCTATACACGCCTGCCAGCCGTGC
GACCAACCTTCACCGCTCCCAGTCTGTCTACACGCGACCG
>Hgrise
NNNNNNNNNNNNNNNNNNNNNNNNNNNNNNNNNNNNNNNNNNNNNNNNNNNNNNNNNNNNNNNNNNNNNN
NNNNNNNNNNNNNNNNNNNNNNNNNNNNNNNNNNNNNNNNNNNNNNNNNNNNNNNNNNNNNNNNNNNNNN
NNNNNNNNNNNNNNNNNNNNNNNNNNNNNNNNNNNNNNNNNNNNNNNNNNNNNNNNNNNNNNNNNNNNNN
NNNNNNNNNNNNNNNNNNNNNNNNNNNNNNGGATTCATCCACGAGTTCATCTTTAACCCCCGTAGATCCC
CCCTCTCCCGCAACCACTCCACAGATGGAGGTGAGGGCGG---CGACTGCAGCGACGGCGTC--------
----------------GGTGTGGATGAGGAGGAAGGTGCTCTGCGGCAGGCCCCAGTGACGTCATCGTCG
CAGTCCAGTGGCAGCGC---GCATGCGCAGTACAACCCACTGCGCAGACATGCGGCGAGAAGCCACGCCC
ACCCTAGTCAT----------AACTCCGCCTCCAGCCCTCCGCCTGGGGATCAGATATACTCTGCTGAGA
GCGTGTACGG---CTACGACGACTACATCTACAGCGGGAGTAAAAGCCTCTACACCCCCGCCTCCAGGCC
CACCAACCTTCACCGCTCACAGTCCGTCTACACGCGCCCT
>Hsetos
CTGCTCTCCTTCGTCGTGGTGCTGGCCTACTTCTCCGCCATGTGCCCTCACAGGAGGCCTACGGGAGGCC
ATCCCGCCCTTATCGTGGGGCTTGCCTACCTCGCCACTACGCTTGTAGGGCTTCCTCTGACGGGGGCCTC
CATGAATCCCGCGCGCTCCCTGGGCCCTGCCTTCGTCATGAACACCTGGCACGCGCACTGGGTATATTGG
GCGGGCCCCATCTTGGGCGGCCTAACTGCCGGGTTTATCCACGAGTTCATCTTTAACCCCCGTAGATCCC
CCCTCTCCCGCAACCACTCCACAGATGGAGGTGAGGGCGG---CGACTGCAGCGACGGCGTC--------
----------------GGTGTGGATGAGGAGGAAGGTGCTCTGCGACAGGCCCCAGTGACGTCCTCGTCG
CAGTCCAGTGGCAGCGCCGCGCATGCGCAGTACAACCCACTGCGCAGACATGCGGCGAGAAGCCACGCCC
ACCCTAGTCAT----------AACTCCGCCTCCAGCCCTCCGCCTGGGGATCAGATATACTCTGCTGAGA
GCGTGTACGG---CTACGACGACTACATCTACAGCGGCAGTAAAAGCCTCTACACCCCTGCCTCCAGGCC
CACCAACCTTCACCGCTCACAGTCCGTCTACACGCGCCCT
>Hsophi
??????????????????????????????????????????????????????????????????????
??????????????????????????????????????????????????????????????????????
??????????????????????????????????????????????????????????????????????
??????????????????????????????????????????????????????????????????????
??????????????????????????????????????????????????????????????????????
??????????????????????????????????????????????????????????????????????
??????????????????????????????????????????????????????????????????????
??????????????????????????????????????????????????????????????????????
??????????????????????????????????????????????????????????????????????
????????????????????????????????????????
>Hstebb
NNNNNNNNNNNNNNNNNNNNNNNNNNNNNNNNNNNNNNNNNNNNNNNNNNNNNNNNNNNNNNNNNNNNNC
ATCCCGCCCTTATCGTGGGGCTTGCCTACCTCGCCACTACGCTTGTAGGGCTTCCTCTGACGGGGGCCTC
CATGAATCCCGCGCGCTCCTTGGGCCCTGCATTCGTCATGAACACCTGGCACGCGCACTGGGTATATTGG
GCGGGCCCCATCTTGGGTGGCCTAACTGCCGGGTTCATCCACGAGTTCATCTTTAACCCCCGTAGATCCC
CCCTCTCCCGCAACCACTCCACAGATGGAGGTGAGGGCGG---CGACTGCAGCGACGGCGTC--------
----------------GGTGTGGATGAAGAGGAAGGTGCTCTGCGACAGGCCCCAGTGACGTCATCGTCG
CAGTCTAGTGGCAGCGC---GCATGCGCAGTACAACCCACTGCGCAGACATGCGGCGAGAAGCCACGCCC
ACCCTAGTCAT----------AACTCCGCCTCCAGCCCTCCGCCTGGGGATCAGATATACTCTGCTGAGA
GCGTGTACGG---CTACGACGACTACATCTACAGCGGCAGTAAAAGCCTCTACACCCCCGCCACCAGGCC
CACCAACCTTCACCGCTCACAGTCCGTCTACACGCGCCCT
>Lvorte
??????????????????????????????????????????????????????????????????????
??????????????????????????????????????????????????????????????????????
??????????????????????????????????????????????????????????????????????
??????????????????????????????????????????????????????????????????????
??????????????????????????????????????????????????????????????????????
??????????????????????????????????????????????????????????????????????
??????????????????????????????????????????????????????????????????????
??????????????????????????????????????????????????????????????????????
??????????????????????????????????????????????????????????????????????
????????????????????????????????????????
>Mapar
CTGCTATCCTTCGTCGTGGTGCTGGCCTACTTCTCCGCCATGTGCCCTCACAGGAGGCCTATGGGAGGCC
ATCCCGCCCTCATCGTGGGGCTTGCCTACCTCGCCACTACGCTTGTAGGGCTTCCTCTGACGGGGGCCTC
CATGAACCCCGCGCGCTCCCTGGGCCCTGCCTTCGTCATGAACACCTGGCACGCGCACTGGGTATATTGG
GCGGGCCCCATCTTGGGCGGCCTAACTGCCGGGTTCATCCACGAGTTCATCTTTAACCCCCGTAGATCCC
CCCTCTCCCGCAACCAATCCACAGATGGAGGTGAGGGCGG---CGATTGCAGCGACGGCGTC--------
----------------GGTGTGGATGAGGAGGAAGGCGCTCTGCGGCAGGCCACAGTGACGTCATCGTCG
CAGTCCGGTGGCAGCGC---GCATGCGCAGTACAACCCACTGCGCAGACATGCGGCGAGAAGCCACGCCC
ACCCTCGTCAT----------AACTCCGCCTCCAGCCCTCCGCCTGGGGATCAGATATACTCTGCTGAGA
GCGTGTACGG---CTACGACGACTACATCTACAGCGGCAGTAAAAGCCTCTACACCCCCGCCTCCAGGCC
CACCAACCTTCACCGCTCACAGTCCGTCTACACGCGCCCT
>Mbrani
??????????????????????????????????????????????????????????????????????
??????????????????????????????????????????????????????????????????????
??????????????????????????????????????????????????????????????????????
??????????????????????????????????????????????????????????????????????
??????????????????????????????????????????????????????????????????????
??????????????????????????????????????????????????????????????????????
??????????????????????????????????????????????????????????????????????
??????????????????????????????????????????????????????????????????????
??????????????????????????????????????????????????????????????????????
????????????????????????????????????????
>Mglabe
NNNNNNNNNNNNNNNNNNNNNNNNNNNNNNNNNNNNNNNNNNNNNNNNNNNNNNNNNNNNNNNNNNNNNN
NNNNNNNNNNNNNNNNNNNNNNNNNNNNNNNNNNNNNNNNNNNNNNNNNNNNNNNNNNNNNNNNNNNNNN
NNNNNNNNNNNNNNNNNNNNNNNNNNNNNNNNNNNNNNNNNNNNNNNNNNNNNNNNNNNNNNNNNNNNNN
NNNNNNNNNNNNNNNNNNNNNNNNNNNNNNNNNNNNNNNNNNNNNNNNNNNNNNNNNNNNNNNNNNNNNN
NNNNNNNNNNNNNNNNNNNNNNNNNNNNNNNNNNNNNNNNNNNNNNNNNNNNNNNNNNNNNNNNNNNNNN
NNNNNNNNNNNNNNNNNNNNNNGAAGAGGAAGAGGGCGCTTTGAGGCAGGCACCCGTGACGTCATCTTCG
CAGTCTGGTGGCAGCGC---GCATGCGCAGTACAACCCTCTGCGCAGACACGCAGCGAGAAGCCACGCCC
ACCCCCGTCAT----------AACTCTGCATCCAGCCCTCCGCCTGGGGATCAGATATACTCTGCTGAGA
GCGTGTACGG---CTACGACGACTACATCTACAGCGGCAGTAAGAGCCTCTACACTCCCGCCTCAAGGCC
CACCAACCTCCATCGCTCACAGTCCGTCTACACACGTCCT
>Mmarin
CTGCTCTCCTTCGTGGTGGTCCTCGCCTACTTCTCCGCTATGTGTCCTCACAGGAGGCCCTCAGGGGGAC
ACCCCGCCCTCATCGTGGGCCTCGCCTACCTGGCTACCACTCTAGTGGGGCTACCGTTGACGGGGGCCTC
CATGAACCCCGCTCGCTCCCTGGGCCCCGCCTTCGTCATGAACAGCTGGCATGCACACTGGGTGTACTGG
GCGGGCCCCATCCTGGGAGGACTCACCGCTGGATTCATCCATGAGTTCATCTTTAACCCTCGGAGGTCTC
CCCTTTCCCGTAACCACTCCACAGATGGAGGTGAAGGCGG---CGACTGCAGTGATGGCGTC--------
----------------GGTGTGGATGAAGAAGAAGGCGCCCTGCGACAGGCTCCAGTGACGTCATCGACG
CAGTCGGGGGC---------GCATGCGCAATACAACCCTCTGCGCAGACACGCGGCAAGAAGCCACGCCC
ATCCTCGCCAT----------AACTCCGCCTCCAGCCCTCCTCCTGGGGATGAAATATACTCTGCAGAGA
GTGTCTACGG---TTACGATGACTACATCTACAGCGGCAGCAAGAGCCTCTATACTCCAGCCTCGAGGCC
CACCAACCTCCACCGATCACAGTCCGTCTACACGCGCCCC
>Mparvu
CTGCTCTCCTTCGTCGTGGTGTTGGCCTACTTCTCCGCCATGTGCCCCCACAGGAGGCCTACGGGGGGGC
ACCCCGCCCTTATCGTGGGGCTGGCCTACCTTGCCACTACGCTTGTGGGGCTCCCTCTGACGGGGGCCTC
CATGAATCCCGCGCGCTCCCTGGGCCCAGCCTTCGTCATGAACACCTGGCACGCGCACTGGGTGTACTGG
GCGGGCCCCATCTTGGGTGGCCTTACTGCCGGGTTCATCCACGAGTTCATCTTCAACCCCCGTAGATCCC
CCCTCTCTCGCAACCACTCCACAGATGGAGGTGAGGGCGG---CGACTGCAGCGACGGTGTC--------
----------------GGTGTGGAGGAGGAGGAGGGTGCTCTGAGCCAGGCACCAGTGACGTCATCTTCG
CAGGCTGGTGGCAGCGC---GCATGCGCAGTACAACCCTCTGCGCAGACACGCGGCGAGAAGCCACGCCC
ACCCCCGGCAT----------AACTCCGCCTCCAGCCCTCCGCCTGGGGATCAGATATACTCTGCTGAGA
GCGTGTACGG---CTACGACGACTACATCTACAGCGGCACTAAGAGCCTCTACACCCCCGCCTCCAGGCC
CACAAACCTCCACCGATCACAGTCCGTCTACACGCGGCCT
>Mwahli
CTGCTCTCCTTCGTCGTGGTGCTGGCCTACTTCTCCGCCATGTGCCCCCACAGGAGGCCTACGGGGGGGC
ACCCCGCCCTTATCGTGGGGCTGGCCTACCTTGCCACTACGCTTGTGGGGCTTCCTCTGACGGGGGCCTC
CATGAATCCTGCTCGGTCCCTGGGCCCCGCCTTCGTCATGAACACCTGGCACGCGCACTGGGTATACTGG
GCGGGCCCCATCTTGGGTGGCCTTACTGCCGGGTTCATCCACGAGTTCATCTTCAACCCCCGTAGATCCC
CCCTATCCCGCAACCACTCCACAGATGGAGGTGAGGGCGG---CGACTGCAGCGACGGTGTC--------
----------------GGTGTGGAAGAGGAAGAGGGCGCTTTGAGGCAGGCACCCGTGACGTCATCATCG
CAGTCTGGTGGCAGCGC---GCATGCGCAGTACAACCCTCTGCGCCGACACGCAGCGAGAAGCCACGCCC
ACCCCCGTCAT----------AACTCCGCATCCAGCCCTCCGCCTGGGGATCAGATATACTCTGCTGAGA
GCGTGTACGG---CTACGACGACTACATCTACAGCGGCAGTAAGAGCCTCTACACTCCCGCCTCAAGGCC
CACCAACCTCCACCGCTCACAGTCCGTCTACACACGTCCT
>Oalbin
CTGCTCTCCTTCGTCGTGGTGCTGGCCTACTTCTCCGCCATGTGCCCTCACAGGAGGCCTACGGGAGGCC
ATCCCGCCCTTATCGTGGGGCTTGCCTACCTCGCCACTACGCTTGTAGGGCTTCCTTTGACGGGGGCCTC
CATGAATCCCGCGCGCTCCCTGGGCCCTGCCTTCGTCATGAACACCTGGCACGCGCACTGGGTATATTGG
GCGGGCCCCATCTTGGGCGGCCTAACTGCCGGGTTCATCCACGAGTTCATCTTTAACCCCCGTAGATCCC
CCCTCTCCCGCAACCACTCCACAGATGGAGGTGAGGGTGG---CGACTGCAGCGACGGCGTC--------
----------------GGTGTGGATGAGGAGGAAGGTGCTCTGCGGCAGGCCACAGTGACGTCATCGTCG
CAGTCCGGTGGCAGCGC---GCATGCGCAGTACAACCCACTGCGCAGACATGCGGCGAGAAGCCACGCCC
ATCCTCGTCAT----------AACTCCGCCTCCAGCCCTCCGCCTGGGGATCAGATATACTCTGCTGAGA
GCGTGTACGG---CTACGACGACTACATCTACAGCGGCAGTAAAAGCCTCTACACCCCCGCCTCCAGGCC
CACCAACCTTCACCGCTCACAGTCCGTCTACACGCGCCCT
>Ocalca
NNNNNNNNNNNNNNNNNNNNNNNNNNNNNNNNNNNNNNNNNNNNNNNNNNNNNNNNNNNNNNNNNNNNNN
NNNNNNNNNNNNNNNNNNNNNNNNNNNNNNNNNNNNNNNNNNNNNNNNNNNNNNNNNNNNNNNNNNNNNN
NNNNNNNNNNNNNNNNNNNNNNNNNNNNNNNNNNNNNNNNNNNNNNNNNNNNNNNNNNNNNNNNNNNNNN
NNNNNNNNNNNNNNNNNNNNNNNNNNNNNNNNNNNNNNNNNNNNNNNNNNNTTTAACCCCCGTAGATCCC
CCCTCTCCCGCAACCACTCCACAGATGGAGGTGAGGGCGG---CGACTGCAGCGACGGCGTC--------
----------------GGTGTGGATGAGGAGGAAGGTGCTCTCCGGCAGGCCCCTGTGACGTCATCGTCG
CAGTCCGGTGGCAGCGC---GCATGCGCAGTACAACCCACTACGCAGACATGCGGCGAGAAGCCACGCCC
ACCCTCGTCAT----------AACTCCGCCTCCAGCCCTCCGCCTGGGGATCAGATATACTCTGCTGAGA
GCGTGTACGG---CTACGACGACTACATCTACAGCGGCAGTAAAAGCCTCTACACCCCCGCCTCCAGGCC
CACCAACCTTCACCGCTCACAGTCCGTCTACACGCGCCCT
>Ocrass
??????????????????????????????????????????????????????????????????????
??????????????????????????????????????????????????????????????????????
??????????????????????????????????????????????????????????????????????
??????????????????????????????????????????????????????????????????????
??????????????????????????????????????????????????????????????????????
??????????????????????????????????????????????????????????????????????
??????????????????????????????????????????????????????????????????????
??????????????????????????????????????????????????????????????????????
??????????????????????????????????????????????????????????????????????
????????????????????????????????????????
>Ocurtu
??????????????????????????????????????????????????????????????????????
??????????????????????????????????????????????????????????????????????
??????????????????????????????????????????????????????????????????????
??????????????????????????????????????????????????????????????????????
??????????????????????????????????????????????????????????????????????
??????????????????????????????????????????????????????????????????????
??????????????????????????????????????????????????????????????????????
??????????????????????????????????????????????????????????????????????
??????????????????????????????????????????????????????????????????????
????????????????????????????????????????
>Oflavu
CTGCTCTCCTTCGTCGTGGTGCTGGCCTACTTCTCCGCCATGTGCCCTCACAGGAGGCCTACGGGAGGCC
ATCCAGCCCTTATCGTGGGGCTTGCCTACCTCGCCACTACGCTTGTGGGGCTTCCTCTGACGGGGGCCTC
CATGAATCCCGCGCGCTCCCTGGGCCCTGCCTTCGTCATGAACACCTGGCACGCGCACTGGGTATATTGG
GCGGGCCCCATCTTGGGCGGCCTAACTGCCGGGTTCATCCACGAGTTCATCTTTAACCCCCGCAGATCCC
CCCTCTCCCGCAACCACTCCACAGATGGAGGTGAGGGTGG---CGACTGCAGCGACGGCGTC--------
----------------GGTGTGGATGAGGAGGAAGGCGCTCTGCGGCAGGCCACAGTGACGTCATCGTCG
CAGTCCGGTGGCAGCGC---GCATGCGCAGTACAACCCACTGCGCAGACATGCGGCGAGAAGCCACGCCC
ACCCTCGTCAT----------AACTCCGCCTCTAGCCCTCCGACTGGGGATCAGATATACTCTGCTGAGA
GCGTGTACGG---CTACGACGACTACATCTACAGCGGCAGTAAAAGCCTCTACACCCCCGCCTCCAGGCC
CACCAACCTTCACCGCTCACAGTCCGTCTACACGCGCCCT
>Osowin
??????????????????????????????????????????????????????????????????????
??????????????????????????????????????????????????????????????????????
??????????????????????????????????????????????????????????????????????
??????????????????????????????????????????????????????????????????????
??????????????????????????????????????????????????????????????????????
??????????????????????????????????????????????????????????????????????
??????????????????????????????????????????????????????????????????????
??????????????????????????????????????????????????????????????????????
??????????????????????????????????????????????????????????????????????
????????????????????????????????????????
>Oxflav
NNNNNNNNNNNNNNNNNNNNNNNNNNNNNNNNNNNNNNNNNNNNNNNNNNNNNNNNNNNNNNNNNNNNNN
NNNNNNNNNNNNNNNNNNNNNNNNNNNNNNNNNNNNNNNNNNNNNNNNNNNNNNNNNNNNNNNNNNNNNN
NNNNNNNNNNNNNNNNNNNNNNNNNNNNNNNNNNNNNNNNNNNNNNNNNNNNNNNNNNNNNNNNNNNNNN
NNNNNNNNNNNNNNNNNNNNNNNNNNNNNNNNNNNNNNNNNNNNNNNNNNNNNNNNNNNNNNNNNNNNNN
NNNNNNNNNNNNNNNNNNNNNNNNNNNNNNNNNNNNNNNNNNNNNNNNNNNNNNNNNNNNNNNNNNNNNN
NNNNNNNNNNNNNNNNNNNNNNGATGAGGAGGAAGGTGCTTTGCGGCAGACCCCTGTGACGTCATCGTTG
CAGTCCGGTGGCAGCGC---GCATGCGCAGTACAACCCATTGCGCAGACATGCGGCGAGAAGCCACGCCC
ACCCTCGTCAT----------AACTCCGCCTCCAGCCCTCCGCCTGGGGATCAGATATACTCTGCTGAGA
GCGTGTACGG---CTACGACGACTACATCTACAGCGGCAGTAAAAGCCTCTACACTCCCGCTTCCAGGCC
CACCAACCTTCACCGCTCACAGTCCGTCTACACGCGCCCT
>Pasp
??????????????????????????????????????????????????????????????????????
??????????????????????????????????????????????????????????????????????
??????????????????????????????????????????????????????????????????????
??????????????????????????????????????????????????????????????????????
??????????????????????????????????????????????????????????????????????
??????????????????????????????????????????????????????????????????????
??????????????????????????????????????????????????????????????????????
??????????????????????????????????????????????????????????????????????
??????????????????????????????????????????????????????????????????????
????????????????????????????????????????
>Pborow
??????????????????????????????????????????????????????????????????????
??????????????????????????????????????????????????????????????????????
??????????????????????????????????????????????????????????????????????
??????????????????????????????????????????????????????????????????????
??????????????????????????????????????????????????????????????????????
??????????????????????????????????????????????????????????????????????
??????????????????????????????????????????????????????????????????????
??????????????????????????????????????????????????????????????????????
??????????????????????????????????????????????????????????????????????
????????????????????????????????????????
>Pbranc
CTGCTCTCCTTCGTCGTGGTGCTGGCCTACTTCTCCGCCATGTGCCCTCACAGGAGGCCCACGGGAGGCC
ATCCCGCCCTTATCGTGGGGCTTGCCTACCTCGCCACTACGCTTGTAGGGCTTCCTCTGACGGGGGCCTC
CATGAATCCCGCGCGCTCCCTGGGCCCTGCCTTCGTCATGAACACCTGGCAAGCGCACTGGGTGTATTGG
GCGGGCCCCATCTTGGGCGGCCTAACTGCCGGGTTCATCCACGAGTTCATCTTTAACCCCCGTAGATCCC
CCCTCTCCCGCAACCACTCCACAGATGGAGGTGAGGGTGG---CGACTGTAGCGACGGTGTC--------
----------------GGTGTGGAGGAGGAGGAAGGTGCTTTGCGGCAGGCCCAAGTGACGTCATCGTCG
CAGTCCGGTGGCAACGC---GCATGCGCAGTACAACCCACTGCGCAGACATGCGGCGAGAAGCCACGCCC
ACCCTCGTCAT----------AACTCCGCCTCCAGCCCTCCACCTGGGGATCAGATATACTCTGCTGAGA
GCGTGTACGG---CCACGACGACTACATCTACAGCGGCAGTAAAAGCCTCTACACCCCCGCCTCCAGGCC
CACCAACCTTCACCGCTCACAGTCCGTCTACACGCGCCCT
>Pcaiod
??????????????????????????????????????????????????????????????????????
??????????????????????????????????????????????????????????????????????
??????????????????????????????????????????????????????????????????????
??????????????????????????????????????????????????????????????????????
??????????????????????????????????????????????????????????????????????
??????????????????????????????????????????????????????????????????????
??????????????????????????????????????????????????????????????????????
??????????????????????????????????????????????????????????????????????
??????????????????????????????????????????????????????????????????????
????????????????????????????????????????
>Pcance
??????????????????????????????????????????????????????????????????????
??????????????????????????????????????????????????????????????????????
??????????????????????????????????????????????????????????????????????
??????????????????????????????????????????????????????????????????????
??????????????????????????????????????????????????????????????????????
??????????????????????????????????????????????????????????????????????
??????????????????????????????????????????????????????????????????????
??????????????????????????????????????????????????????????????????????
??????????????????????????????????????????????????????????????????????
????????????????????????????????????????
>Pdawyd
??????????????????????????????????????????????????????????????????????
??????????????????????????????????????????????????????????????????????
??????????????????????????????????????????????????????????????????????
??????????????????????????????????????????????????????????????????????
??????????????????????????????????????????????????????????????????????
??????????????????????????????????????????????????????????????????????
??????????????????????????????????????????????????????????????????????
??????????????????????????????????????????????????????????????????????
??????????????????????????????????????????????????????????????????????
????????????????????????????????????????
>Pgrube
CTGCTCTCCTTCGTCGTGGTGCTGGCCTACTTCTCCGCCATGTGCCCTCACAGGAGGCCTTCGGGAGGCC
ATCCCGCCCTTATCGTGGGGCTTGCCTACCTCGCCACTACGCTTGTGGGGCTTCCTCTGACGGGGGCCTC
CATGAACCCTGCGCGCTCCCTGGGCCCTGCCTTCGTCATGAACACCTGGCACGCGCACTGGGTATATTGG
GCGGGCCCCATCTTGGGCGGCCTAACTGCCGGGTTCATCCACGAGTTCATCTTTAACCCCCGTAGATCCC
CCCTCTCCCGCAACCACTCCACAGATGGAGGTGAGGGCGG---CGACTGCAGCGACGGTGTT--------
----------------GGTGTGGATGAGGAGGAAGGTGCTCTGCGGCAGGCACCAGTGACGTCATCGTCG
CAGTCCGGTGGCAGCGC---GCATGCGCAGTACAACCCACTGCGCAGACATGCGGCGAGAAGCCACGCCC
ACCCTCGTCAT----------AACTCCGCCTCCAGCCCCCCGCCTGGGGATCAGATATACTCTGCTGAGA
GCGTGTACGG---CTACGACGACTACATCTACAGCGGCAGTAAAAGCCTCTACACCCCTGCTTCCAGGCC
CACCAACCTTCACCGCTCACAGTCCGTCTACACGCGCCCT
>Pkessl
??????????????????????????????????????????????????????????????????????
??????????????????????????????????????????????????????????????????????
??????????????????????????????????????????????????????????????????????
??????????????????????????????????????????????????????????????????????
??????????????????????????????????????????????????????????????????????
??????????????????????????????????????????????????????????????????????
??????????????????????????????????????????????????????????????????????
??????????????????????????????????????????????????????????????????????
??????????????????????????????????????????????????????????????????????
????????????????????????????????????????
>Ppicto
CTGCTCTCCTTCGTCGTGGTGCTGGCTTACTTCTCCGCCATGTGCCCTCACAGGAGGCCTACGGGAGGCC
ACCCCGCCCTTATCGTGGGGCTTGCCTACCTCGCCACTACGCTTGTAGGGCTTCCTCTGACGGGGGCCTC
CATGAATCCCGCGCGTTCCCTGGGCCCTGCCTTCGTCATGAACACCTGGCACGCACACTGGGTATATTGG
GCGGGCCCCATCTTGGGCGGCCTAACTGCCGGGTTCATCCACGAGTTCATCTTTAACCCCCGTAGATCCC
CCCTCTCCCGCAACCACTCCACAGATGGAGGTGAGGGCGG---CGACTGCAGCGACGGCGTC--------
----------------GGTGTGGATGAGGAGGAAGGTTCTCTGCGGCAGGCCCCAGTGACGTCATCGTCG
CAGTCCGGTGGCAGCGC---GCATGCGCAGTACAACCCACTGCGCAGACATGCGGCGAGAAGCCACGCCC
ACCCTCGTCAT----------ACCTCCGCCTCCAGCCCTCCGCCTGGGGATCAGATATACTCTGCTGAGA
GCGTGTACGG---CTACGACGACTACATCTACAGCGGCAGTAAAAGCCTCTACACCCCCGCTTCCAGGCC
CACCAACCTTCACCGCTCACAGTCCGTCTACACGCGCCCT
>Ppuzyl
??????????????????????????????????????????????????????????????????????
??????????????????????????????????????????????????????????????????????
??????????????????????????????????????????????????????????????????????
??????????????????????????????????????????????????????????????????????
??????????????????????????????????????????????????????????????????????
??????????????????????????????????????????????????????????????????????
??????????????????????????????????????????????????????????????????????
??????????????????????????????????????????????????????????????????????
??????????????????????????????????????????????????????????????????????
????????????????????????????????????????
>Pwosne
??????????????????????????????????????????????????????????????????????
??????????????????????????????????????????????????????????????????????
??????????????????????????????????????????????????????????????????????
??????????????????????????????????????????????????????????????????????
??????????????????????????????????????????????????????????????????????
??????????????????????????????????????????????????????????????????????
??????????????????????????????????????????????????????????????????????
??????????????????????????????????????????????????????????????????????
??????????????????????????????????????????????????????????????????????
????????????????????????????????????????
