# Supplementary material for: First Glimpse at the Diverse Aquaporins of Amphipod Crustaceans
Source: Cells. 2021 Dec 4;10(12):3417. doi: 10.3390/cells10123417 (PMC8699810; doi:10.3390/cells10123417)
Supplement: Supplementary file 1 [file cells-10-03417-s001.zip › Alignments_suppl/Alignments/Alignment S4 Nucleotide Prip-like1 of Gammaroida.fas]

>Agodle
AAGGAGCTAACCAAAGTGTGCCTGTACAAGGCTCTGGGAGCGGAGTTTGTGGGCTCGATGTTTCTGGTCC
TGGTCGGCTGCGGCTCGTGCCTGGGTAACACCAATGTCACCAGGATCGCCCTCACCTTCGGCATCACCGT
GGCCACACTCGCTCAGGCTCTGGGCCATGTTTCCGGGTGCCACATCAACCCCGCGGTGACTGCGGGCATG
TTGGTGACCCGCTTCGTGTCCGTGACGCGGGCCCTCCTCTACGTCCTAGCACAGGCGCTGGGAGCCATGA
CTGGAGCAGGCATCCTTGTCGGTCTGGTTCCTGAGCAGCTGAAGGGTTCGCTGGGCAACACGGGTCTGGC
CCCAGGCGTGACGCCGGAGCAGGGCTTCGGCATCGAGATGATGATCACGTTCGTGCTCGTGCTGACGGTG
TTCGGCGTGTGCGACGAGCGCAGGATCGACGTCAAGGGCTCGGCACCTCTCGCCATCGGCCTCTCGATCA
CCGCATGTCATCTCTTCGCGGTCCCCCTGACCGGCTCCTCCATGAACCCCACCCGCAGCTTCGGCCCCGC
CCTCGTCATGGGGGGAGACTACTGGATGAACCACTGGGTGTACTGGGTAGGCCCAATTACAGGAGGCGTG
CTGGCAGGCCTCGTCTACTCGTACCTGTTC
>Arhodo
AAGGAGCTGACCAAGTTGTGCCTGTACAAGGCTCTGGGAGCAGAGTTCGTGGGCTCTCTGTTTCTGGTGC
TGGTGGGCTGCGGCTCGTGTCTCGGTGACACCAACGTCACCAGGATCGCCCTCACCTTCGGCATCACCGT
GGCCACTCTCGCTCAGGCTCTGGGCCATGTCTCCGGGTGCCACATCAACCCCGCGGTGACTGCGGGCATG
CTGGTGACCCGCTACGTGTCGGTGACGCGGGCCCTGCTCTACGTCCTGGCGCAGGCGCTGGGGGCCATGA
CTGGAGCAGGCATCCTTGTCGGTCTGGTCCCGGAGCAGCTGAAGGGTTCGCTGGGCAACACGGGTCTGGG
CCCTGGCGTGACGCCGGAGCAGGGCTTCGGCATCGAGATGATGATCACCTTCGTGCTCGTGCTGACGGTG
TTCGGCGTGTGCGACGAGCGCAGGATCGACGTCAAGGGCTCGGCACCTCTCGCCATTGGCCTCTCCATCA
CCGCATGCCATCTCTTTGCGGTCCCCCTGACCGGCTCCTCCATGAACCCCACCCGCAGCTTCGGCCCCGC
CCTCGTCATGGGGGGAGACTACTGGATGAACCACTGGGTGTACTGGGTGGGCCCCATTACAGGGGGCATA
CTGGCGGGCCTCGTCTACTCGTACCTGTTC
>Bcarpe
AAGGAGCTAACTAAGGTGTGCCTGTACAAGGCTCTGGGAGCGGAGTTTGTGGGCTCGCTGTTTCTGGTCC
TGGTCGGCTGCGGCTCGTGCCTGGGTAACACCAATGTCACCAGGATCGCCCTCACCTTCGGCATCACCGT
GGCCACACTCGCTCAGGCTCTGGGCCATGTTTCCGGGTGCCACATCAACCCCGCGGTGACTGCGGGTATG
CTGGTGACCCGCTTCGTGTCCGTGACGCGGGCCCTCCTCTACGTCCTAGCACAGGCGCTGGGAGCCATGA
CTGGAGCAGGCATCCTTGTCGGTCTGGTCCCTGAGCAGCTGAAGGGTTCGCTGGGCAACACGGGTCTGGG
CCCAGGCGTGACGCCGGAACAGGGCTTCGGCATCGAGATGATGATCACGTTCGTGCTCGTGCTGACGGTG
TTCGGCGTGTGCGACGAGCGCAGGATCGACGTCAAGGGCTCGGCACCTCTCGCCATCGGCCTCTCCATCA
CCGCGTGTCATCTCTTCGCGGTCCCCCTGACCGGCTCCTCCATGAACCCCACCCGCAGCTTCGGCCCCGC
CCTCGTCATGGGGGGAGACTACTGGATGAACCACTGGGTGTACTGGGTAGGCCCAATTACAGGAGGCGTG
CTGGCAGGCCTCGTCTACTCGTACCTGTTC
>Bgrewi
AAGGAGCTGACCAAAGTGTGCCTGTACAAGGCTCTGGGAGCGGAGTTCTTGGGCTCGCTGTTTCTGGTCC
TGGTCGGCTGCGGCTCGTGCCTGGGTAACACCAATGTCACCAGGATCGCCCTCACCTTCGGCATCACCGT
GGCCACACTCGCTCAGGCTCTGGGCCATGTTTCCGGGTGCCACATCAACCCCGCGGTGACTGCGGGCATG
CTGGTGACCCGCTTCGTGTCCGTGACGAGGGCCCTCCTCTACGTCCTAGCACAGGCGCTGGGAGCCATGA
CTGGAGCAGGCATCCTTGTCGGTCTGGTCCCTGAGCAGCTAAAGGGTTCGCTGGGCAACACGGGTCTGGG
CCCAGGCGTGACGCCCGAGCAGGGCTTCGGCATCGAGATGATGATCACGTTCGTGCTCGTGCTGACGGTG
TTCGGCGTGTGCGATGAGCGCAGGATCGACGTCAAGGGCTCGGCACCTCTCGCCATCGGCCTCTCCATCA
CCGCATGTCATCTCTTCGCGGTCCCCCTGACCGGCTCCTCCATGAACCCCACCCGCAGCTTCGGCCCCGC
CCTCGTCATGGGGGGAGACTACTGGATGAACCACTGGGTGTACTGGGTAGGCCCAATTACAGGAGGCGTG
CTGGCAGGCCTCGTCTACTCGTACCTGTTC
>Blatis
AAGGAGCTAACTAAAGTGTGCCTGTACAAGGCTCTGGGAGCGGAGTTCTTAGGCTCGCTGTTTCTTGTCT
TGGTCGGCTGCGGCTCGTGCCTGGGTAACACCAATGTCACCAGGATCGCCCTCACCTTCGGCATCACCGT
GGCCACACTCGCTCAGGCTCTGGGCCATGTTTCCGGGTGCCACATCAACCCCGCGGTGACTGCGGGCATG
CTGGTGACCCGCTTTGTGTCCGTGACGCGGGCCCTTCTCTACGTCCTAGCACAGGCGCTGGGAGCCATGA
CTGGAGCAGGCATCCTTGTCGGTCTGGTCCCTGAGCAGCTGAAGGGTTCGCTGGGCAACACGGGTCTGGG
CCCAGGCGTGACGCCGGAGCAGGGCTTCGGCATCGAGATGATGATCACGTTCGTGCTCGTGCTGACGGTG
TTCGGCGTGTGCGACGAGCGCAGGATCGACGTCAAGGGCTCGGCACCTCTCGCCATCGGCCTCTCCATCA
CCGCATGCCATCTCTTCGCGGTCCCCCTGACCGGCTCCTCCATGAACCCCACCCGCAGCTTCGGCCCCGC
CCTCGTCATGGGGGGAGACTACTGGATGAACCACTGGGTGTACTGGGTAGGCCCCATTACAGGAGGCGTG
CTGGCAGGCCTCGTCTACTCGTACCTGTTC
>Bpotan
AAGGAGCTAACTAAGGTGTGCCTGTACAAGGCTCTGGGAGCGGAGTTCGTGGGCTCGCTGTTTCTGGTCC
TGGTCGGCTGCGGCTCGTGCCTGGGTAACACCAATGTCACCAGGATCGCCCTCACCTTCGGCATCACCGT
GGCCACACTCGCTCAGGCTCTGGGCCATGTTTCCGGGTGCCACATCAACCCCGCGGTGACTGCGGGTATG
CTGGTGACCCGTTTCGTGTCCGTGACGCGGGCCCTCCTCTACGTCCTAGCACAGGCGCTGGGAGCCATGA
CTGGAGCAGGCATCCTTGTCGGTCTGGTCCCTGAGCAGCTGAAGGGTTCGCTGGGCAACACGGGTCTGGG
CCCAGGCGTGACGCCAGAGCAGGGCTTCGGCATCGAGATGATGATCACGTTCGTGCTCGTGCTGACGGTG
TTCGGCGTGTGCGACGAGCGTAGGGTCGACGTCAAGGGCTCGGCACCTCTCGCCATCGGCCTCTCCATCA
CCGCGTGTCATCTCTTCGCGGTCCCCCTGACCGGCTCCTCCATGAACCCCACCCGCAGCTTCGGCCCCGC
CCTCGTCATGGGGGGAGACTACTGGATGAACCACTGGGTGTACTGGGTAGGCCCAATTACAGGAGGCATG
CTGGCAGGCCTCGTCTACTCGTACCTGTTC
>Bpullu
AAGGAGCTGACCAAGGTGTGCCTGTACAAGGCTCTGGGAGCTGAGTTCGTGGGCTCGCTGTTTCTGGTCC
TGGTGGGCTGCGGCTCGTGTCTCGGGAACACCAACGTCACCAGGATCGCCCTCACCTTCGGCATCACGGT
GGCCACTCTTGCTCAGGCTCTGGGCCATGTCTCGGGGTGCCACATCAACCCCGCGGTGACTGCGGGCATG
CTGGTCACCCGCTTCGTGTCGGTGACGCGGGCGCTGCTGTATATCGTCGCGCAGGCGCTGGGGGCCATGA
CTGGGGCAGGCATCCTTGTCGGTCTGGTGCCTGAGCAGCTGAAGGGATCGCTGGGCAACACCGGTCTGGG
CCCAGGCGTGACCCCGGAGCAGGGCTTCGGCATCGAGATGATGATCACCTTCGTGCTCGTGCTGACGGTG
TTCGGGGTGTGCGACGAGCGCAGGGTTGACGTCAAGGGCTCGGCACCTCTCGCAATCGGCCTCTCCATCA
CCGCATGCCATCTCTTTGCGGTCCCCCTGACCGGCTCCTCCATGAACCCCACCCGCAGCTTCGGCCCCGC
AGTCGTCATGGGGGGAGACTACTGGATGAACCACTGGGTGTACTGGGTGGGCCCCATTACAGGAGGCGTG
CTGGCGGGCCTGGTCTACTCGTACCTGTTC
>Cbicar
AAGGAGCTGACCAAAGTGTGCCTGTACAAGGCTCTGGGAGCAGAGTTCGTGGGCTCGCTGTTTCTGGTCC
TGGTCGGCTGCGGCTCGTGCCTGGGTAACACCAATGTCACCAGGATCGCCCTCACCTTCGGCATCACCGT
GGCCACACTCGCTCAGGCTCTGGGCCATGTTTCCGGGTGCCACATCAACCCCGCGGTGACTGCGGGCATG
CTGGTGACCCGCTTCGTGTCCGTGACGCGGGCCCTCCTCTACGTCCTAGCACAGGCGCTGGGAGCCATGA
CTGGAGCAGGCATACTTGTCGGTCTGGTCCCTGAGCAGCTTAAGGGTTCGCTGGGCAACACGGGTCTGGG
CCCAGGCGTGACGCCGGAGCAGGGCTTCGGCATCGAGATGATGATCACGTTCGTTCTCGTGCTGACGGTG
TTCGGCGTGTGCGACGAGCGCAGGATCGACGTCAAGGGCTCGGCACCTCTCGCCATCGGCCTCTCCATCA
CCGCATGTCATCTCTTCGCGGTCCCCCTAACCGGCTCCTCCATGAACCCCACCCGTAGCTTCGGCCCCGC
CCTCGTCATGGGGGGAGACTACTGGATGAACCACTGGGTGTACTGGGTAGGCCCAATTACAGGAGGCGTG
CTGGCAGGCCTCGTCTACTCGTACCTGTTC
>Cinfla
AAGGAGCTGACCAAGGTGTGTCTGTACAAGGCTCTGGGAGCAGAGTTCGTGGGCTCTCTGTTTCTGGTCC
TGGTGGGCTGCGGCTCGTGTCTCGGTAACACCAACGTCACCAGGATCGCCCTCACCTTCGGCATCACCGT
GGCCACTCTCGCTCAGGCTCTGGGCCATGTCTCCGGCTGCCACATCAACCCCGCGGTGACTGCGGGCATG
CTGGTGACCCGCTTCGTGTCGGTGACGCGCGCCCTGCTCTACGTCCTGGCGCAGGCGCTGGGAGCCATGA
CTGGAGCAGGCATCCTTGTCGGTCTGGTCCCGGAGCAGCTGCAGGGCTCGCTGGGCAACACGGGTCTGGG
CCCTGGCGTGACCCCGGAGCAGGGCTTCGGCATCGAGATGATGATCACCTTCGTGCTGGTGCTGACGGTG
TTCGGGGTGTGCGACGAGCGCAGGATCGACGTCAAGGGCTCGGCTCCTCTCGCCATCGGCCTCTCCATCA
CCGCATGCCATCTCTTTGCGGTCCCCCTGACCGGCTCCTCCATGAACCCCACGCGCAGCTTCGGCCCCGC
CCTCGTCATGGGGGGAGACTACTGGATGAACCACTGGGTGTACTGGGTGGGCCCCATTACAGGAGGCATA
CTGGCGGGACTCGTCTACTCGTACCTGTTC
>Cmaxim
AAGGAGCTAACTAAGGTGTGCCTGTACAAGGCTCTGGGAGCGGAGTTCGTGGGCTCGCTGTTTCTGGTCC
TGGTCGGCTGCGGCTCGTGCCTGGGTAACACCAATGTCACCAGGATCGCCCTCACCTTCGGCATCACCGT
GGCCACACTCGCTCAGGCTCTGGGCCATGTTTCCGGGTGCCACATCAACCCCGCGGTGACTGCGGGTATG
CTGGTGACCCGCTTCGTGTCCGTGACGCGGGCCCTCCTCTACGTCCTAGCACAGGCGCTGGGAGCCATGA
CTGGAGCAGGCATCCTTGTCGGTCTGGTCCCTGAGCAGCTGAAGGGTTCGCTGGGCAACACGGGTCTGGG
CCCAGGCGTGACGCCGGAGCAGGGCTTCGGCATTGAGATGATGATCACGTTCGTGCTCGTGCTGACGGTG
TTCGGCGTGTGCGACGAGCGCAGGATCGACGTCAAGGGCTCGGCACCTCTCGCCATCGGCCTCTCCATCA
CCGCGTGTCATCTCTTCGCGGTCCCCCTGACCGGCTCCTCCATGAACCCCACCCGCAGCTTCGGCCCCGC
CCTCGTCATGGGGGGAGACTACTGGATGAACCACTGGGTGTACTGGGTAGGCCCAATTACAGGAGGCGTG
CTGGCAGGCCTCGTCTACTCGTACCTGTTC
>Dparas
AAGGAGCTAACTAAGGTGTGCCTGTACAAGGCTCTGGGAGCGGAGTTCTTAGGCTCGCTGTTTCTGGTCC
TGGTCGGCTGCGGCTCGTGCCTGGGTAACACCAATGTCACCAGGATCGCCCTCACCTTCGGCATCACCGT
GGCCACACTCGCTCAGGCTCTGGGCCATGTTTCCGGGTGCCACATCAACCCCGCGGTGACTGCGGGCATG
CTGGTGACCCGCTTCGTGTCCGTGACGCGGGCCCTCCTCTACGTCCTAGCACAGGCGCTGGGAGCCATGA
CTGGAGCAGGCATCCTTGTAGGCCTGGTCCCTGAGCAGCTGAAGGGTTCGCTGGGCAACACGAGTCTGGG
CCCAGGCGTGACGCCGGAGCAGGGCTTCGGCATCGAGATGATGATCACTTTCGTGCTCGTGCTGACGGTG
TTCGGCGTGTGCGACGAGCGAAGGATCGACGTCAAGGGCTCGGCACCTCTCGCCATCGGCCTCTCCATCA
CCGCATGTCATCTCTTCGCGGTCCCCCTGACCGGCTCCTCCATGAACCCCACCCGCAGCTTCGGCCCCGC
CCTCGTCATGGGGGGAGACTACTGGATGAACCACTGGGTGTACTGGGTAGGCCCCATTACAGGAGGCGTG
CTGGCAGGCCTCGTCTACTCGTACCTGTTC
>Eberil
AAGGAGCTGACCAAGGCCTGCCTCTACAAGGCCCTTGGAGCAGAGTTTATAGGGTCACTGTTCCTGGTCC
TCATCGGCTGTGGGTCCTGCCTCGGAGACACTAACGTCACCAGGATTGCCCTCACCTTCGGAATCACAGT
GGCTACCCTCGCTCAGGCTCTGGGCCATGTGTCGGGGTGCCACATCAACCCCGCGGTGACGGCGGGTATG
TTGGTGACCCGCTTCGTGTCCATCACGCGGGCCGTGCTGTACATCATCGCACAGGCCCTCGGGGCCATGG
CTGGGGCAGGCATCCTTGTCGGTCTGGTGCCAGAGGACAAGCGAGGGTCCCTGGGCAACACGGGCCTGGG
ACCTGACGTGACCGCAGAGCAAGGGTTCGGCATCGAGCTCATGATCACCTTCGTGTTGGTGCTGACGGTG
TTTGGCGTGTGTGACGAGCGCAGGATTGACGTCAAGGGGTCGGCGCCCCTGGCCATTGGCCTCTCCATCA
CCGCCTGCCATCTCTTCGCGGTGCCCCTGACCGGCTCATCCATGAACCCCACCCGCAGCTTCGGCCCAGC
CGTCGTCATGGGGGGAGACAACTGGATGAACCACTGGGTGTACTGGGTAGGCCCGATCACAGGAGGCGTG
CTGGCGGGCCTGATCTACTCGTACCTGTTC
>Ecruen
AAGGAGCTATCCAAGCTGTGCCTGTACAAGGCTCTGGGAGCGGAGTTCGTGGGCTCGCTATTTCTGGTCC
TGGTCGGCTGCGGCTCGTGCCTGGGTAACACCAATGTCACCAGGATCGCCCTCACCTTCGGCATCACCGT
GGCCACACTCGCTCAGGCTCTGGGCCATGTTTCCGGGTGCCACATCAACCCCGCGGTGACTGCGGGCATG
CTGGTGACCCGCTTCGTGTCCGTGACGCGGGCCCTCCTCTACGTCCTAGCACAGGCGCTGGGAGCCATGA
CTGGAGCAGGCATCCTTGTCGGTCTGGTCCCTGAGCAGCTGAAGGGTTCGCTGGGCAACACGGGTCTGGG
CCCAGGCGTGACGCCGGAGCAGGGCTTCGGCATCGAGATGATGATCACGTTCGTGCTCGTGCTGACGGTG
TTCGGCGTGTGCGACGAGCGCAGGATCGACGTCAAGGGCTCGGCACCTCTCGCCATCGGCCTCTCCATCA
CCGCATGTCATCTCTTCGCGGTCCCCCTGACCGGCTCCTCCATGAACCCCACCCGCAGCTTCGGCCCCGC
CGTCGTCATGGGGGGAGACTACTGGATGAACCACTGGGTGTACTGGGTAGGCCCCATTACAGGAGGCGTG
CTGGCGGGCCTCGTCTACTCGTACCTGTTC
>Ecyane
AAGGAGCTAACCAAGCTGTGCCTGTACAAGGCTCTAGGAGCGGAGTTCGTGGGCTCGCTGTTTCTGGTCC
TGGTCGGCTGCGGCTCGTGCCTGGGTAACACCAATGTCACCAGGATCGCCCTCACCTTCGGCATCACCGT
GGCCACACTCGCTCAGGCTCTGGGCCATGTTTCCGGGTGCCACATCAACCCCGCGGTGACTGCGGGCATG
CTGGTGACCCGCTTCGTGTCCGTGACGCGGGCCCTCCTCTACGTCCTAGCACAGGCGCTGGGAGCCATGA
CTGGAGCAGGCATCCTTGTCGGTCTGGTCCCTGAGCAGCTAAAGGGTTCGCTGGGCAACACGGGTCTGGG
CCCAGGCGTGACGCCGGAGCAGGGCTTCGGCATCGAGATGATGATCACGTTCGTGCTCGTGCTGACGGTG
TTCGGCGTGTGCGACGAGCGCAGGATCGACGTCAAGGGCTCGGCACCTCTCGCCATCGGCCTCTCCATCA
CCGCATGTCATCTCTTCGCGGTCCCCCTGACCGGGTCCTCCATGAACCCCACACGCAGCTTCGGCCCCGC
CGTCGTCATGGGGGGAGACTACTGGATGAACCACTGGGTGTACTGGGTAGGCCCCATTACAGGAGGCGTG
CTGGCGGGCCTCGTCTACTCGTACCTGTTC
>Eczers
AAGGAGCTATCCAAGCTGTGCCTGTACAAGGCTCTGGGAGCAGAGTTCGTGGGCTCGCTGTTTCTGGTCC
TGGTCGGCTGCGGGTCGTGCCTGGGTAACACCAATGTCACCAGGATCGCCCTCACCTTCGGCATCACCGT
GGCTACACTCGCTCAGGCTCTGGGCCATGTTTCCGGGTGCCACATCAACCCCGCGGTGACTGCGGGCATG
CTGGTGACCCGCTTCGTGTCCGTGACGCGGGCCCTCCTCTACGTCCTAGCACAGGCGCTGGGAGCCATGA
CTGGAGCAGGCATCCTTGTCGGTCTGGTCCCTGAGCAGCTGAAGGGTTCTCTGGGCAACACGGGTCTGGG
CCCAGGCGTGACGCCGGAGCAGGGCTTCGGCATCGAGATGATGATCACGTTCGTGCTCGTGCTGACGGTG
TTCGGCGTGTGCGACGAGCGCAGGATCGACGTCAAGGGCTCGGCACCTCTTGCCATCGGCCTCTCCATCA
CCGCATGTCATCTCTTCGCGGTCCCCCTGACCGGCTCCTCCATGAACCCCACCCGCAGCTTCGGCCCCGC
CGTCGTCATGGGGGGAGACTACTGGATGAACCACTGGGTGTACTGGGTAGGCCCCATTACAGGAGGCGTG
CTGGCGGGCCTCGTCTACTCGTACCTGTTC
>Emacro
NNNNNNNNNNNNNNNNNNNNNNNNNNNNNNNNNNNNNNNNNNNNNNNNNNNNNNNNNNNNNNNNNNNNNN
NNNNNNNNNNNNNNNNNNNNNNNNNNNNNNNNNNNNNNNNNNNNNNNNNNNNNNNNNNNNNNNNNNNNGT
GGCCACACTCGCTCAGGCGCTGGGCCATGTTTCCGGGTGCCCCATCAACCCCGCGGTGACTGCGGGCATG
TTGGTGACCCGCTTCGTGTCCGTGACGCGAGCCCTCCTCTACGTCNNNNNNNNNNNNNNNNNNNNNNNNN
NNNNNNNNNNNNNNNNNNNNNNNNNNNNNNNNNNNNNNNNNNNNNNNNNNNNNNNNNNNNNNNNNNNNNN
NNNNNNNNNNNNNNNNNNNNNNNNNNNNNNNNNNNNNNNNNNNNNNNNNNNNNNNNNNNNNNNNNNNNNN
NNNNNNNNNNNNNNNNNNNNNNNNNNNNNNNNNNNNNNNNNNNNNNNNNNNNNNNNNNNNNNNNNNNNNN
NNNNNNNNNNNNNNNNNNNNNNNNNNNNNNNNNNNNNNNNNNNNNNNNNNNNNNNNNNNNNNNNNNNNNN
NNNNNNNNNNNNNNNNNNNNNNNNNNNNNNNNNNNNNNNNNNNNNNNNNNNNNNNNNNNNNNNNNNNNNN
NNNNNNNNNNNNNNNNNNNNNNNNNNNNNN
>Emarit
AAGGAGCTATCCAAGCTGTGCCTGTACAAGGCTCTGGGAGCGGAGTTCGTGGGCTCGCTGTTTCTGGTCC
TGGTCGGCTGCGGCTCGTGCCTGGGTAGCACCAATGTCACCAGGATCGCCCTCACCTTCGGCATCACCGT
GGCTACACTCGCTCAGGCTCTGGGCCATGTTTCCGGGTGCCACATCAACCCCGCGGTGACTGCGGGCATG
CTGGTGACCCGCTTCGTGTCCGTGACGCGGGCACTCCTCTACGTCCTAGCACAGGCGCTGGGAGCCATGA
CTGGAGCAGGCATCCTTGTCGGTCTGGTCCCTGAGCAGCTGAAGGGTTCGCTGGGCAACACGGGTCTGGG
CCCAGGCGTGACGCCGGAGCAGGGCTTCGGCATCGAGATGATGATCACGTTCGTGCTCGTGCTGACGGTG
TTCGGCGTGTGCGACGAGCGCAGGATCGACGTCAAGGGCTCGGCACCTCTCGCCATCGGCCTCTCCATCA
CCGCATGTCATCTCTTCGCGGTCCCCCTGACCGGCTCCTCCATGAACCCCACCCGCAGCTTCGGCCCCGC
CGTCGTCATGGGGGGAGACTACTGGATGAACCACTGGGTGTACTGGGTAGGCCCCATTACAGGAGGCGTG
CTGGCGGGCCTCGTCTACTCGTACCTGTTC
>Emesse
??????????????????????????????????????????????????????????????????????
??????????????????????????????????????????????????????????????????????
??????????????????????????????????????????????????????????????????????
??????????????????????????????????????????????????????????????????????
??????????????????????????????????????????????????????????????????????
??????????????????????????????????????????????????????????????????????
??????????????????????????????????????????????????????????????????????
??????????????????????????????????????????????????????????????????????
??????????????????????????????????????????????????????????????????????
??????????????????????????????
>Epossj
AAGGAGCTGAAAACGGCGAACTTGTACCTCTCGGTGGGCGCTGAGTTCATCGGTTCGCTGTTCCTGGTGC
TGGTTGGCTGCGGGGCGTGCCTGGGAGTCACTGATGTCACCAGGATCGCGCTCACCTTCGGCCTCACGGT
GGCCACGCTGGCTCAGGCGCTGGGCCACGTGTCTGGGTGCCACATTAACCCCGCGGTGACGGCCGGCATG
CTGGTGGCGCGCTACGTGTCGCTGCTGCGAGCCGTGCTCTACGTGCTGGCGCAGGGCGCGGGGGCCATCG
CTGGAGCAGCCATCCTCAACGGACTGGTCCCTGAGACTATGCGCGGTTCTCTGGGCAACACAGGCTTGGG
CCCCAGCGTGACGGCAAGCCAAGGATTCGGCATCGAGCTGATGATCACGTTCGTGCTGGTGCTCACAGTG
TTCGGGGTGTGTGACGAGCGCCGCGGTGACATCAAGGGCTCGGCACCGCTGGCCATCGGTCTCTCCATCA
CCGCCTGCCATCTCTTCGCAGTCCCCTTCACTGGGTCGTCCATGAACCCCACCAGGAGCTTCGGTCCGGC
CGTCATCATGGGAGGAGACTACTTTGACAACCACTGGGTGTACTGGGTGGGCCCCACCACTGGAGGTGTA
CTGGCCGGACTCATCTACTCGTACCTCTTC
>Esimil
AAGGAGCTAACCAAGTTGTGCCTGTACAAGGCTCTGGGAGCGGAGTTCGTGGGCTCGCTGTTTCTGGTCC
TGGTCGGCTGCGGCTCGTGCCTGGGTAACACCAATGTCACCAGGATCGCCCTCACCTTCGGCATCACCGT
GGCCACACTCGCTCAGGCTCTGGGCCATGTTTCCGGGTGCCACATCAACCCCGCGGTGACTGCGGGCATG
CTGGTGACCCGCTTCGTGTCCGTGACGCGGGCCCTCCTCTACGTCCTAGCACAGGCGCTGGGAGCCATGA
CTGGAGCAGGCATCCTTGTCGGTCTGGTCCCTGAGCAGCTGAAGGGTTCGCTGGGCAACACGGGTCTGGG
CCCAGGCGTGACTCCGGAGCAGGGCTTCGGCATCGAGATGATGATCACGTTCGTGCTCGTGCTGACGGTG
TTCGGCGTGTGCGACGAGCGCAGGATCGACGTCAAGGGCTCGGCACCTCTCGCCATCGGCCTCTCCATCA
CCGCATGTCATCTCTTCGCGGTCCCCCTGACCGGCTCCTCCATGAACCCCACCCGCAGCTTCGGCCCCGC
CGTCGTCATGGGGGGAGACTACTGGATGAACCACTGGGTGTACTGGGTAGGCCCCATTACAGGAGGCGTG
CTGGCGGGCCTCGTCTACTCGTACCTGTTC
>Etesta
??????????????????????????????????????????????????????????????????????
??????????????????????????????????????????????????????????????????????
??????????????????????????????????????????????????????????????????????
??????????????????????????????????????????????????????????????????????
??????????????????????????????????????????????????????????????????????
??????????????????????????????????????????????????????????????????????
??????????????????????????????????????????????????????????????????????
??????????????????????????????????????????????????????????????????????
??????????????????????????????????????????????????????????????????????
??????????????????????????????
>Eusp
AAGGAGCTATCCAAGCTGTGCCTGTACAAGGCTCTGGGAGCGGAGTTCGTGGGCTCGCTGTTTCTGGTCC
TGGTCGGCTGCGGCTCGTGCCTGGGTAACACCAATGTCACCAGGATCGCCCTCACCTTCGGCATCACCGT
GGCCACACTCGCTCAGGCTCTGGGCCATGTTTCCGGGTGCCACATCAACCCCGCGGTGACTGCGGGCATG
CTGGTGACCCGCTTCGTGTCCGTGACGCGGGCCCTCCTCTACGTCCTAGCACAGGCGCTGGGAGCCATGA
CTGGAGCAGGCATCCTTGTAGGTCTGGTCCCTGAGCAGCTGAAGGGTTCGCTGGGCAACACGGGCCTGGG
CCCAGGCGTGACGCCGGAGCAGGGCTTCGGCATCGAGATGATGATCACGTTCGTGCTCGTGCTGACGGTG
TTCGGCGTGTGTGACGAGCGCAGGATCGACGTCAAGGGCTCGGCACCTCTCGCCATCGGCCTCTCCATCA
CTGCATGTCATCTCTTCGCGGTCCCCCTGACCGGCTCCTCCATGAACCCCACCCGCAGCTTCGGCCCCGC
CGTCGTCATGGGGGGAGACTACTGGATGAACCACTGGGTGTACTGGGTAGGCCCCATTACAGGAGGCGTG
CTGGCGGGCCTCGTCTACTCGTACCTGTTC
>Eussol
AAGGAGTTAACCAAGCTGTGCCTGTACAAGGCTCTGGGAGCGGAGTTCGTGGGCTCGCTGTTTCTGGTCC
TGGTCGGCTGCGGCTCGTGCCTGGGTAACACCAATGTCACCAGGATCGCCCTCACCTTCGGGATCACCGT
GGCCACACTCGCTCAGGCTCTGGGCCATGTTTCCGGGTGCCACATCAACCCCGCGGTGACTGCGGGCATG
CTGGTGACCCGCTTCGTGTCCGTGACGCGGGCCCTCCTCTACGTCCTAGCACAGGCGCTGGGAGCCATGA
CTGGAGCAGGCATCCTTGTCGGTCTGGTTCCTGAGCAGCTGAAGGGTTCGCTGGGCAACACGGGTCTGGG
CCCAGGCGTGACGCCAGAGCAGGGCTTCGGCATCGAGATGCTGATCACGTTCGTGCTCGTGCTGACGGTG
TTCGGCGTGTGCGACGAGCGCAGGATCGACGTCAAGGGCTCGGCACCTCTCGCCATCGGCCTCTCCATCA
CCGCATGTCATCTCTTCGCGGTCCCCCTGACCGGCTCCTCCATGAACCCCACCCGCAGCTTCGGCCCCGC
CGTCGTCATGGGGGGAGACTACTGGATGAACCACTGGGTGTACTGGGTAGGCCCCATTACAGGAGGCGTG
CTGGCAGGCCTCGTCTACTCGTACCTGTTC
>Evener
AAGGAGCTGACCAAGGCGTGCCTGTACAAGGCTCTTGGTGCCGAGTTCGTAGGCTCAATGTTCCTCGTAC
TGATAGGCTGTGGCTCCTGCCTCGGGGATACCAACGTCACCAGGATCGCCCTCACCTTCGGTATCACTGT
GGCTACCCTTGCTCAGGCACTGGGCCATGTCTCCGGGTGCCACATTAACCCAGCAGTGACCGCTGGAATG
CTGGTCACTCGCTTCGTCTCCTTGACAAGAGCCATCCTGTACATCATCGCACAGGCGCTGGGAGCTATGA
CGGGAGCAGGCATACTGGTGGGTCTGGTGCCAGAGGAGCTGCGAGGATCTCTCGGCAACACGGGTCTGGG
TGACGGTGTGACGGCAGAGCAGGGCTTTGGTATCGAGCTGATGATCACCTTCGTGCTGGTGCTCACTGTG
TTCGGTGTGTGTGATGAGCGCAGGATCGACGTCAAGGGATCAGCACCTCTTGCCATCGGCCTCTCCATCA
CTGCATGTCATCTCTTTGCAGTCCCCCTGACTGGCTCTTCCATGAACCCGACCCGCAGCTTCGGCCCTGC
CGTCGTCATGGGGGGAGACAACTGGATGAACCACTGGGTGTACTGGGTGGGGCCCATTACAGGAGGGATG
CTGGCGGGGCTCATCTACTCGTACCTGTTC
>Everru
AAGGAGCTATCCAAGCTGTGCCTGTACAAGGCTCTGGGAGCGGAGTTCGTGGGCTCGCTGTTTCTGGTCC
TGGTCGGCTGCGGCTCGTGCCTGGGTAACACCAATGTCACCAGGATCGCCCTCACCTTCGGCATCACCGT
GGCCACACTCGCTCAGGCTCTGGGCCATGTTTCCGGGTGCCACATCAACCCCGCGGTGACTGCGGGCATG
CTGGTGACCCGCTTCGTGTCCGTGACGCGGGCCCTCCTCTACGTCCTAGCACAGGCGCTGGGAGCCATGA
CTGGAGCAGGCATCCTTGTCGGTCTGGTCCCTGAGCAGCTGAAGGGCTCGCTGGGCAACACGGGTCTGGG
CCCAGGCGTGACGCCGGAGCAGGGCTTCGGCATCGAGATGATGATCACGTTCGTGCTCGTGCTGACGGTG
TTCGGCGTGTGCGACGAGCGCAGGATCGACGTCAAGGGCTCGGCACCTCTCGCCATCGGCCTCTCCATCA
CCGCATGTCATCTCTTCGCGGTCCCCCTGACCGGCTCCTCCATGAACCCCACCCGCAGCTTCGGCCCCGC
CGTCGTCATGGGGGGAGACTACTGGATGAACCACTGGGTGTACTGGGTAGGCCCCATTACAGGAGGCGTG
CTGGCGGGCCTCGTCTACTCGTACCTGTTC
>Eviola
AAGGAGCTAACCAAGCTGTGCCTGTACAAGGCTCTGGGAGCGGAGTTCGTGGGCTCGCTGTTTCTGGTCC
TGGTCGGCTGCGGCTCGTGCCTGGGTAACACCAATGTCACCAGGATCGCCCTCACCTTCGGCATCACCGT
GGCCACACTCGCTCAGGCTCTGGGCCATGTTTCCGGGTGCCACATCAACCCCGCGGTGACTGCGGGCATG
CTGGTGACCCGCTTCGTGTCCGTGACGCGGGCCCTTCTCTACGTCCTAGCACAGGCGCTGGGAGCCATGA
CTGGAGCAGGCATCCTTGTAGGTCTGGTCCCTGAGCAGCTGAAGGGTTCGCTGGGCAACACGGGTCTGGG
CCCAGGCGTGACGCCGGAGCAGGGCTTCGGCATCGAGATGATGATCACGTTCGTGCTCGTGCTGACGGTG
TTCGGCGTGTGCGACGAGCGCAGGATCGACGTCAAGGGCTCGGCACCTCTCGCCATCGGCCTCTCCATCA
CCGCATGTCATCTCTTCGCGGTCCCCCTGACCGGTTCCTCCATGAACCCCACCCGCAGCTTCGGCCCCGC
CGTCGTCATGGGGGGAGACTACTGGATGAACCACTGGGTGTACTGGGTAGGCCCCATTACAGGAGGCGTG
CTGGCAGGCCTCGTCTACTCGTACCTGTTC
>Evirid
AAGGAGCTAACCAAGTTGTGCCTGTACAAGGCTTTGGGAGCGGAGTTCGTGGGCTCGCTGTTTCTGGTCC
TGGTCGGCTGCGGCTCGTGCCTGGGTAACACCAATGTCACCAGGATCGCCCTCACCTTCGGCATCACCGT
GGCCACACTCGCTCAGGCTCTGGGCCATGTTTCCGGGTGCCACATCAACCCCGCGGTGACTGCGGGCATG
CTGGTGACACGCTTCGTGTCCGTGACGCGGGCCCTCCTCTACGTCCTAGCACAGGCGCTGGGAGCCATGA
CTGGAGCAGGCATCCTTGTCGGTCTGGTCCCTGAGCAGCTGAAGGGTTCGCTGGGCAACACGGGTCTGGG
CCCAGGCGTGACGCCGGAGCAGGGCTTCGGCATTGAGATGATGATCACGTTCGTGCTCGTGCTGACGGTG
TTCGGCGTGTGCGACGAGCGCAGGATCGACGTCAAGGGCTCGGCACCTCTCGCCATCGGCCTCTCCATCA
CCGCATGTCATCTCTTCGCGGTCCCCCTGACCGGGTCCTCCATGAACCCCACCCGCAGCTTCGGCCCCGC
CGTCGTCATGGGGGGAGACTACTGGATGAACCACTGGGTGTACTGGGTAGGCCCCATTACAGGAGGCGTG
CTGGCGGGCCTTGTCTACTCGTACCTGTTC
>Evitta
??????????????????????????????????????????????????????????????????????
??????????????????????????????????????????????????????????????????????
??????????????????????????????????????????????????????????????????????
??????????????????????????????????????????????????????????????????????
??????????????????????????????????????????????????????????????????????
??????????????????????????????????????????????????????????????????????
??????????????????????????????????????????????????????????????????????
??????????????????????????????????????????????????????????????????????
??????????????????????????????????????????????????????????????????????
??????????????????????????????
>Ewagii
AAGGAGCTAACTAAGGTGTGCCTGTACAAGGCTCTGGGAGCGGAGTTCGTGGGCTCGCTGTTTCTGGTCC
TGGTCGGCTGCGGCTCGTGCCTGGGTAACACCAATGTCACCAGGATCGCCCTCACCTTCGGCATCACCGT
GGCCACACTCGCTCAGGCTCTGGGCCATGTTTCCGGGTGCCACATCAACCCCGCGGTGACTGCGGGCATG
CTGGTTACCCGCTTCGTGTCCGTGACGCGGGCCCTTCTCTACGTCCTAGCACAGGCGCTGGGAGCCATGA
CTGGAGCAGGCATCCTTGTCGGTCTGGTCCCTGAGCAGCTGAAGGGTTCGCTGGGCAACACGGGTCTGGG
CCCAGGCGTGACGCCGGAGCAGGGCTTCGGCATCGAGATGATGATCACGTTCGTGCTCGTGCTGACGGTG
TTCGGCGTGTGCGACGAGCGCAGGATCGACGTCAAGGGCTCGGCACCTCTCGCCATCGGCCTCTCCATCA
CCGCATGTCATCTCTTCGCGGTCCCCCTGACCGGCTCCTCCATGAACCCCACCCGCAGCTTCGGCCCGGC
CCTCGTCATGGGGGGAGACTACTGGATGAACCACTGGGTGTACTGGGTAGGCCCCATTACAGGAGGCGTG
CTGGCAGGCCTCGTCTACTCGTACCTATTC
>Gchevr
AAGGAGCTGACGAAGGCGTGCCTGTACAAGGCCCTGGGAGCGGAGTTCGTGGGGTCGCTGTTCCTCGTGC
TGATCGGCTGCGGCTCGTGCCTGGGCAGCACCAACGTCACCAGGATCGCCCTCACCTTCGGAATCACCGT
GGCCACCCTCGCTCAGGCGCTGGGCCATGTGTCGGGGTGCCACATCAACCCTGCGGTGACGGCGGGCATG
CTGGTGACGCGCTTCGTGTCGGTCACACGTGCCCTGCTGTACGTCCTCGCGCAGGCGCTGGGGGCCATGA
CCGGCGCCGGCATCCTCGTCGGTCTGGTCCCCGAGCAGCTGAAGGGGTCCCTGGGCAACACGGGTCTGGG
CCCCGGCGTGACGGCGGAGCAGGGCTTCGGCATCGAGATGATGATCACCTTCGTGCTCGTGCTCACGGTG
TTTGGCGTGTGCGACGAGCGCAGGATTGACGTCAAGGGCTCGGCCCCGCTCGCCATCGGCCTCTCCATCA
CCGCCTGCCATCTCTTTGCGGTCCCCCTGACCGGGTCCTCCATGAACCCCACCCGCAGCTTCGGCCCCGC
CCTCGTCATGGGGGGAGACTACTGGATGAACCACTGGGTGTACTGGGTGGGCCCCATTACAGGCGGCATG
CTGGCAGGCCTGGTCTACTCGTACCTGTTC
>Gdersh
AAGGAGCTAACCAAGGTGTGCCTGTACAAGGCTCTGGGAGCGGAGTTCTTGGGCTCGCTGTTTCTGGTCC
TGGTCGGCTGCGGCTCGTGCCTGGGTAACACCAATGTCACCAGGATCGCCCTCACCTTCGGCATCACCGT
GGCCACACTCGCTCAGGCTCTGGGCCATGTTTCCGGGTGCCACATCAACCCCGCGGTGACTGCGGGCATG
CTGGTGACCCGCTTCGTGTCCGTGACGCGGGCCCTCCTCTACGTCGTAGCACAGGCGCTGGGAGCCATGA
CTGGAGCAGGCATCCTTGTCGGTCTGGTCCCTGAGCAGCTGAAGGGTTCGCTGGGCAACACGGGTCTGGG
CCCAGGCGTGACGCCGGAGCAGGGCTTCGGCATCGAGATGATGATCACGTTCGTGCTCGTCCTGACGGTG
TTCGGCGTGTGCGACGAGCGCAGGATCGACGTCAAGGGCTCGGCACCTCTCGCCATCGGCCTCTCCATCA
CCGCATGTCATCTCTTCGCGGTCCCCCTAACCGGCTCCTCCATGAACCCCACCCGCAGCTTCGGCCCCGC
CCTCGTCATGGGGGGAGACTACTGGATGAACCACTGGGTGTACTGGGTAGGCCCCATTACAGGAGGCGTG
CTGGCAGGCCTCGTCTACTCGTACCTGTTC
>Gfasci
AAGGAGCTGACTAAGGTGTGCCTGTACAAAGCCCTGGGAGCAGAGTTCGTTGGCTCTCTGTTTCTGGTCC
TGGTGGGCTGTGGCTCGTGTCTCGGCAACACCAACGTCACCAGGATCGCCCTCACCTTCGGCATCACAGT
GGCCACCCTCGCTCAGGCTCTGGGCCATGTCTCCGGGTGCCACATCAACCCCGCGGTGACGGCGGGCATG
CTGGTGACCCGCTTCGTGTCAGTGACCAGGGCCCTGCTCTACGTCCTAGCACAGGCGCTGGGAGCCATGA
CTGGTGCAGGCATCCTTGTCGGTCTGGTCCCGGAGCAGCTGAAGGGTTCGCTGGGCAACACGGGTCTGGG
CCCTGGCGTGACGCCAGAGCAAGGCTTCGGCATCGAGATGATGATCACCTTCGTGCTCGTGCTGACGGTG
TTCGGCGTGTGCGACGAGCGCAGGATCGACGTCAAGGGCTCAGCCCCTCTCGCTATTGGCCTCTCCATCA
CCGCATGCCATCTCTTTGCTGTCCCCCTGACCGGCTCCTCCATGAATCCCACTCGTAGCTTTGGTCCCGC
CCTCGTCATGGGGGGAGACTACTGGATGAACCACTGGGTGTACTGGGTGGGCCCCATTACAGGAGGCATA
CTGGCGGGCCTCGTCTACTCGTACCTGTTC
>GfosA
AAGGAGCTGACCAAGGTGTGCCTGTACAAAGCTCTGGGAGCAGAGTTCGTGGGCTCGCTGTTTCTGGTCC
TGGTGGGCTGCGGCTCGTGCCTCGGTAACACCAACGTCACCAGGATTGCCCTCACCTTCGGTATCACCGT
GGCCACTCTCGCTCAGGCTCTGGGCCATGTCTCCGGGTGCCACATCAACCCCGCAGTGACTGCAGGCATG
CTGGTGACCCGCTTCGTGTCGGTGACGCGGGCCCTGCTCTACGTCCTAGCACAGGCGCTGGGAGCCATGA
CTGGAGCAGGCATCCTTGTCGGCCTGGTTCCTGAGCAGCTGAAGGGTTCGCTAGGCAACACGGGTCTGGG
CCCCGGCGTGACGCCGGAGCAGGGCTTCGGCATTGAGATGATGATCACCTTCGTGCTCGTGCTGACGGTA
TTCGGCGTGTGCGACGAGCGCAGGATCGACGTCAAGGGCTCGGCACCTCTCGCCATCGGCCTCTCCATCA
CCGCATGCCATCTTTTCGCGGTCCCCCTGACCGGCTCCTCCATGAACCCCACCCGAAGCTTCGGTCCCGC
CCTCGTAATGGGGGGAGACTACTGGATGAACCACTGGGTGTACTGGGTGGGCCCCATTACAGGAGGCATA
CTGGCGGGCCTCGTCTACTCGTACCTGTTC
>GfosB
AAGGAGCTGACCAAGGTGTGCCTGTACAAAGCTCTGGGAGCAGAGTTCGTGGGCTCGCTGTTTCTGGTCC
TGGTGGGCTGCGGCTCGTGCCTCGGTGACACCAACGTCACCAGGATTGCCCTCACCTTCGGTATCACCGT
GGCCACTCTCGCTCAGGCTCTGGGACATGTCTCCGGGTGCCACATCAACCCCGCAGTGACTGCAGGCATG
CTGGTGACCCGCTTCGTGTCGGTGACGCGGGCCCTGCTCTACGTCCTAGCACAGGCGCTGGGAGCCATGA
CTGGAGCAGGCATCCTTGTCGGTCTGGTTCCTGAGCAGCTGAAGGGTTCGCTAGGCAACACGGGTCTGGG
CCCTGGCGTGACGCCGGAGCAGGGCTTCGGCATTGAGATGATGATCACCTTCGTTCTCGTGCTGACGGTA
TTCGGCGTGTGCGATGAGCGCAGGATCGACGTCAAGGGCTCGGCACCTCTCGCCATCGGCCTCTCCATCA
CCGCATGCCATCTCTTCGCGGTCCCCCTGACCGGCTCCTCCATGAACCCCACCCGCAGCTTCGGTCCAGC
CCTAGTTATGGGGGGAGACTACTGGATGAACCACTGGGTGTACTGGGTGGGCCCCATTACAGGAGGCATA
CTGGCGGGCCTCGTCTACTCGTACCTGTTC
>GfosC
AAGGAGCTGACCAAGATGTGCCTGTACAAAGCTCTGGGAGCAGAGTTCGTGGGCTCGCTGTTTCTGGTCC
TGGTGGGCTGCGGCTCGTGCCTCGGTAACACCAACGTCACCAGGATTGCCCTCACCTTCGGTATCACCGT
GGCCACTCTCGCTCAGGCTCTGGGCCATGTCTCCGGGTGCCACATAAACCCCGCAGTGACTGCAGGCATG
CTAGTGACCCGCTTCGTGTCGGTGACGCGGGCCCTGCTCTACGTCCTAGCACAGGCGCTGGGAGCCATGA
CTGGAGCAGGCATCCTTGTCGGTCTGGTTCCTGAGCAGCTGAAGGGTTCGCTAGGCAACACGGGTCTGGG
CCCTGGCGTGACGCCGGAGCAGGGCTTCGGCATCGAGATGATGATCACCTTCGTGCTCGTGCTGACGGTA
TTCGGCGTGTGCGACGAGCGCAGGATCGACGTCAAGGGCTCGGCACCTCTCGCCATCGGCCTCTCCATCA
CCGCATGCCATCTCTTCGCGGTCCCCCTGACCGGCTCCTCCATGAACCCCACCCGCAGCTTCGGTCCCGC
CCTCGTTATGGGGGGAGACTACTGGATGAACCACTGGGTGTACTGGGTGGGCCCCATTACAGGAGGCATA
CTGGCGGGCCTCGTCTACTCGTACCTGTTC
>Glacus
AAGGAGCTGACCAAGGTGTGCCTGTACAAGGCCCTGGGAGCCGAGTTTGTGGGCTCGCTGTTCCTGGTCC
TGGTCGGCTGCGGCTCATGTCTGGGGAACACCAACGTCACCAGGATTGCCCTCACCTTCGGTATCACCGT
CGCCACACTCGCTCAGGCTCTGGGACATGTCTCCGGGTGCCACATCAACCCCGCGGTGACAGCGGGCATG
CTGGTGACCCGCTTCGTGTCGGTGACGAGGGCCCTGCTCTACGTCCTGGCACAGGCGCTGGGAGCCATGA
CTGGAGCAGGCATCCTTGTCGGCCTGGTCCCTGAGCAGCTGAAGGGTTCGCTGGGCAACACGGGTCTAGG
CCCTGGAGTGACGCCCGAGCAGGGCTTCGGCATCGAGATGTTGATCACCTTCGTGCTCGTGCTGACGGTG
TTCGGAGTGTGCGACGAGCGCAGGATCGACGTCAAGGGCTCGGCACCTCTTGCCATCGGCCTCTCCATCA
CCGCATGCCATCTCTTTGCGGTGCCCCTGACCGGCTCCTCCATGAACCCTACCCGCAGCTTCGGTCCCGC
CCTCGTCATGGGTGGAGACTACTGGATGAACCACTGGGTGTACTGGGTGGGCCCCATTACAGGAGGCGTC
CTGGCAGGCCTCGTCTACTCGTACCTGTTC
>Gpulex
AAGGAGCTGACCAAGTTGTGTCTGTACAAGGCGCTGGGGGCAGAGTTCGTGGGCTCCCTATTCCTGGTCC
TTGTGGGCTGCGGCTCGTGCCTCGGTAACACCAACGTCGTCAGGATCGCCCTCACCTTCGGTATCACCGT
TGCCACTCTTGCTCAGGCATTGGGCCATGTCTCCGGGTGCCACATAAACCCTGCAGTGACTGCGGGCATG
CTGGTGACCCGCTTCGTGTCGGTGACCCGAGCCCTGCTCTACGTCCTAGCACAGGCGCTGGGAGCCATGA
CTGGAGCAGGCATCCTTGTCGGTCTGGTCCCTGAGCAGCTGAAGGGTTCGCTGGGCAACACGGGTCTGGG
CCCTGGCGTGACGCCAGAGCAGGGCTTTGGTATCGAGATGATGATCACCTTCGTGCTCGTGCTGACGGTG
TTCGGCGTGTGCGACGAGCGCAGGGTCGACGTCAAGGGCTCGGCACCTCTCGCCATCGGCCTTTCCATCA
CCGCTTGTCATCTCTTCGCGGTTCCCCTGACCGGCTCCTCCATGAACCCAACCCGCAGCTTCGGCCCCGC
TCTCGTCATGGGAGGAGACTACTGGATGAACCACTGGGTGTACTGGGTGGGCCCCATTACAGGAGGCATA
TTGGCGGGCCTCGTCTACTCGTACCTGTTC
>Gwauti
AAGGAGCTGACCAAGGTGTGCCTGTACAAAGCTCTGGGAGCAGAGTTCGTGGGCTCGCTGTTTCTGGTCC
TGGTGGGCTGCGGCTCGTGCCTCGGTAACACCAACGTCACCAGGATTGCCCTCACCTTCGGTATCACCGT
GGCCACTCTCGCTCAGGCTCTGGGCCATGTCTCCGGGTGCCACATCAACCCCGCAGTGACTGCAGGCATG
CTGGTGACCCGCTTCGTGTCGGTGACGCGGGCCCTGCTCTACGTCCTAGCACAGGCGCTGGGAGCCATGA
CTGGAGCAGGCATCCTTGTCGGTCTGGTTCCTGAGCAGCTGAAGGGTTCGCTAGGCAACACGGGTCTGGG
CCCTGGCGTGACTCCGGAGCAGGGCTTCGGCATTGAGATGATGATCACCTTCGTGCTCGTGCTGACGGTA
TTCGGCGTGTGCGACGAGCGCAGGATCGACGTCAAGGGCTCGGCACCTCTCGCCATCGGCCTCTCCATCA
CCGCATGCCATCTCTTCGCGGTCCCCCTGACCGGCTCCTCCATGAACCCCACCCGCAGCTTCGGTCCCGC
CCTCGTTATGGGGGGAGACTACTGGATGAACCACTGGGTGTACTGGGTGGGCCCCATTACAGGAGGCATA
CTGGCGGGCCTCGTCTACTCGTACCTGTTC
>Hbrand
??????????????????????????????????????????????????????????????????????
??????????????????????????????????????????????????????????????????????
??????????????????????????????????????????????????????????????????????
??????????????????????????????????????????????????????????????????????
??????????????????????????????????????????????????????????????????????
??????????????????????????????????????????????????????????????????????
??????????????????????????????????????????????????????????????????????
??????????????????????????????????????????????????????????????????????
??????????????????????????????????????????????????????????????????????
??????????????????????????????
>Hcarin
AAGGAGCTAACCAAGGTGTGCCTGTACAAGGCTCTGGGAGCGGAGTTCGTGGGCTCGCTGTTTCTGGTCC
TGGTCGGCTGCGGCTCGTGCCTGGGTAACACCAATGTCACCAGGATCGCCCTCACCTTCGGCATCACCGT
GGCCACACTCGCTCAGGCTCTGGGCCATGTTTCCGGGTGCCACATCAACCCCGCGGTGACTGCGGGCATG
CTGGTGACCCGCTTCGTGTCCGTGACGCGGGCCCTCCTCTACGTCCTAGCACAGGCGCTGGGAGCCATGA
CTGGAGCAGGCATCCTTGTCGGTCTGGTCCCTGAGCAGCTGAAGGGCTCGCTGGGCAACACGGGTTTGGG
CCCAGGCGTGACGCCGGAGCAGGGCTTCGGCATCGAGATGATGATCACGTTCGTGCTCGTGCTGACGGTG
TTCGGCGTGTGCGACGAGCGCAGGATCGACGTCAAGGGCTCGGCACCTCTCGCCATCGGCCTCTCCATCA
CCGCATGTCATCTCTTCGCGGTCCCCCTGACCGGCTCCTCCATGAACCCCACCCGCAGCTTCGGCCCCGC
CCTCGTCATGGGGGGAGACTACTGGATGAACCACTGGGTGTACTGGGTAGGCCCCATTTCAGGAGGCGTG
CTGGCAGGCCTCGTCTACTCGTACCTGTTC
>Hcosta
CAGGAGCTAACCAAGGTGTGCCTGTACAAGGCTCTGGGAGCGGAGTTCGTGGGCTCGCTGTTTCTGGTCC
TGGTCGGCTGCGGCTCGTGCCTGGGTAACACCAATGTCACCAGGATCGCTCTCACCTTCGGCATCACCGT
GGCCACACTCGCTCAGGCTCTGGGCCATGTTTCCGGGTGTCACATCAACCCCGCGGTGACTGCGGGCATG
CTGGTGACCCGCTTCGTGTCCGTGACGCGAGCCCTCCTCTACGTCCTAGCACAGGCGCTGGGAGCCATGA
CTGGAGCCGGCATCCTTGTCGGTCTGGTCCCTGAGCAGCTGAAGGGCTCGCTGGGCAACACGGGTCTGGG
CCCAGGCGTGACGCCTGAGCAGGGCTTCGGCATCGAGATGATGATCACGTTCGTGCTCGTGCTGACGGTG
TTCGGCGTGTGCGACGAGCGCAGGATCGACGTCAAGGGCTCGGCACCTCTCGCCATCGGCCTCTCCATCA
CCGCATGTCATCTCTTCGCGGTCCCCCTGACCGGCTCCTCCATGAACCCCACCCGCAGCTTCGGCCCCGC
CCTCGTCATGGGGGGAGACTACTGGATGAACCACTGGGTGTACTGGGTAGGCCCGATTACAGGAGGCGTG
CTGGCAGGCCTCGTCTACTCGTACCTGTTC
>Hgigas
GAAGAGCTGAAGACCCTGGGTCTGTACAAAGCCCTAGGGGCAGAGTTCCTCGGGTCCATGTTCCTTGTCC
TCGTCGGATGTGGTGCCTGCCTCGGTGACACAAACGTCACCAGAATTGCACTCACTTTCGGTCTCACCGT
TGCTACTCTTGCCCAGGCTTTGGGTCACGTGTCAGGATGCCACATCAACCCTGCGGTGACGGTGGGCATG
TTGGTCACCAGGTTCGTGTCTATTGTGCGCGCTGTGCTGTACATTGGAGCTCAAGCTGTCGGTGCCATCA
CTGGAGCTGCCATCCTCTCAGTGATGGTACCTGATGATTACCGCGGGTCGCTGGGCAACACTGTCCTTGG
TTCAGGTGTAACCGCAGGCCAAGGGTTCGGTATCGAGTTGATGATCACGTTCCTGTTGGTGCTGACGGTG
TTCGGAGTCTGCGACGAAAGGAGAACGGATATCAAGGGATCTGCAGCACTAGCTATTGGCCTGTCCATCA
CCACCTGCCATCTTTTCGCCGTTCCCCTGACCGGCTCCTCCATGAACCCCACCCGGAGCTTCGGCCCCGC
TGTCATCATGGGGGGCGAGTACTGGAACAACCACTGGGTGTACTGGGTAGGACCCCTGACCGGTGGCTTG
CTGGCAGGACTCGTCTATTCCTACCTGTTC
>Hgrise
AAGGAGCTAACCAAGGTGTGCCTGTACAAGGCTCTGGGAGCGGAGTTCGTGGGCTCGCTGTTTCTGGTCC
TGGTCGGCTGCGGCTCGTGCCTGGGTAACACCAATGTCACCAGGATCGCCCTCACCTTCGGCATCACCGT
GGCCACACTCGCTCAGGCTCTGGGCCATGTTTCCGGGTGTCACATCAACCCCGCGGTGACTGCGGGCATG
CTGGTGACCCGCTTCGTGTCCGTGACGCGGGCCCTCCTCTACGTCCTGGCACAGGCGCTGGGAGCCATGA
CTGGAGCAGGCATCCTTGTCGGTCTGGTCCCTGAGCAGCTGAAGGGTTCGCTGGGCAACACGGGTCTGGG
CCCAGGCGTGACGCCTGAGCAGGGCTTCGGTATCGAGATGATGATCACGTTCGTGCTCGTGCTGACGGTG
TTCGGCGTGTGCGACGAGCGCAGGATCGACGTCAAGGGCTCGGCACCTCTCGCCATCGGCCTCTCCATCA
CCGCATGTCATCTCTTCGCGGTCCCCCTGACTGGCTCCTCCATGAACCCCACCCGCAGCTTTGGCCCCGC
CCTCGTCATGGGGGGAGACTACTGGATGAACCACTGGGTGTACTGGGTAGGCCCCATTACAGGAGGCGTG
CTGGCAGGCCTCGTCTACTCGTACCTGTTC
>Hsetos
AAGGAGCTAACCAAGGTGTGCCTGTACAAGGCTCTGGGAGCGGAGTTCGTGGGCTCGCTGTTTCTGGTCC
TGGTCGGCTGCGGCTCGTGCCTGGGTAACACCAATGTCACCAGGATCGCCCTCACCTTCGGCATCACCGT
GGCCACACTCGCTCAGGCTCTGGGCCATGTTTCCGGGTGCCACATCAACCCCGCGGTGACTGCGGGCATG
CTGGTGACCCGCTTCGTGTCCGTGACGCGGGCCCTCCTCTACGTCCTAGCACAGGCGCTGGGAGCCATGA
CTGGAGCAGGCATCCTTGTTGGTCTGGTCCCTGAGCAGCTGAAGGGTTCACTGGGCAACACGGGTCTGGG
CCCAGGCGTGACGCCGGAGCAGGGCTTCGGCATCGAGATGATGATCACGTTCGTGCTCGTGCTGACGGTG
TTCGGCGTGTGCGACGAGCGCAGGATCGACGTCAAGGGCTCGGCACCTCTCGCCATCGGCCTCTCCATCA
CCGCATGTCATCTCTTCGCGGTCCCCCTGACCGGCTCCTCCATGAACCCCACCCGCAGCTTCGGCCCCGC
CCTCGTCATGGGGGGAGACTACTGGATGAACCACTGGGTGTACTGGGTAGGCCCCATTTCAGGAGGCGTG
CTGGCAGGCCTCGTCTACTCGTACCTGTTC
>Hsophi
AAGGAGCTAACTAAGGTGTGCCTGTACAAGGCTCTGGGAGCGGAGTTCGTGGGCTCGCTGTTTCTGGTCC
TGGTCGGCTGCGGCTCGTGCCTGGGTAACACCAATGTCACCAGGATCGCCCTCACCTTCGGCATCACCGT
GGCCACACTCGCTCAGGCTCTGGGCCATGTTTCCGGGTGCCACATCAACCCCGCGGTGACTGCGGGCATG
CTGGTTACCCGCTTCGTGTCCGTGACGCGGGCCCTCCTCTACGTCCTAGCACAGGCGCTGGGGGCCATGA
CTGGAGCAGGCATCCTTGTCGGTCTGGTCCCTGAGCAGCTGAAGGGTTCGCTGGGCAACACGGGTCTGGG
CCCAGGCGTGACGCCGGAGCAGGGCTTCGGCATCGAGATGATGATCACGTTCGTGCTCGTGCTGACGGTG
TTCGGCGTGTGCGACGAGCGCAGGATCGACGTCAAGGGCTCGGCACCTCTCGCCATCGGCCTCTCCATCA
CCGCATGTCATCTCTTCGCGGTCCCCCTGACCGGCTCCTCCATGAACCCCACCCGCAGCTTCGGCCCCGC
CCTCGTCATGGGGGGAGACTACTGGATGAACCACTGGGTGTACTGGGTAGGCCCCATTACAGGAGGCGTG
CTGGCAGGCCTCGTCTACTCGTACCTGTTC
>Hstebb
??????????????????????????????????????????????????????????????????????
??????????????????????????????????????????????????????????????????????
??????????????????????????????????????????????????????????????????????
??????????????????????????????????????????????????????????????????????
??????????????????????????????????????????????????????????????????????
??????????????????????????????????????????????????????????????????????
??????????????????????????????????????????????????????????????????????
??????????????????????????????????????????????????????????????????????
??????????????????????????????????????????????????????????????????????
??????????????????????????????
>Lvorte
AAGGAGCTGACGAAGGTGTGCCTGTACAAGGCTCTGGGAGCAGAGTTTGTTGGCTCCCTGTTCCTGGTCC
TGGTGGGCTGTGGCTCGTGTCTCGGCAGCACCAACGTCACCAGGATCGCCCTCACCTTCGGCATCACAGT
GGCTACTCTCGCTCAGGCTCTGGGCCATGTCTCCGGGTGCCACATCAACCCCGCGGTGACGGCGGGCATG
CTGGTGACCCGCTTCGTGTCGGTGACGCGGGCCCTGCTGTACGTCCTGGCACAGGCGCTGGGGGCCATGA
CCGGAGCAGGCATCCTCGTCGGTCTGGTCCCCGAGCAGCTGCAGGGTTCGCTGGGCAACACGGGTCTGGG
GCCTGGCGTGACGCCGGAGCAAGGCTTCGGCATCGAGATGATGATCACCTTCGTGCTCGTGCTGACGGTG
TTCGGCGTGTGCGACGAGCGCAGGATCGACGTCAAGGGCTCGGCCCCTCTCGCCATTGGCCTCTCCATCA
CCGCATGCCATCTCTTTGCTGTCCCCCTGACCGGCTCCTCCATGAACCCCACCCGCAGCTTTGGTCCCGC
CCTCGTCATGGGGGGAGACTACTGGATGAACCACTGGGTGTACTGGGTGGGCCCCATTACAGGAGGCATA
CTGGCGGGCCTCGTCTACTCGTACCTGTTC
>Mapar
AAGGAGCTAACCAAGGTGTGCCTGTACAAGGCTCTGGGAGCGGAGTTCATAGGCTCGCTGTTTCTGGTCC
TGGTCGGCTGCGGCTCGTGCCTGGGTAACACCAATGTCACCAGGATCGCCCTCACCTTCGGCATCACCGT
GGCCACACTCGCTCAGGCTCTGGGCCATGTTTCCGGGTGCCACATCAACCCCGCGGTTACTGCGGGCATG
CTGGTGACCCGCTTCGTGTCCGTGACGCGGGCCCTCCTCTACGTCCTAGCACAGGCGCTGGGAGCCATGG
CTGGAGCAGGCATCCTTGTCGGTCTGGTCCCTGAGCAGCTGAAGGGTTCGCTGGGCAACACGGGTCTGGG
CCCAGGCGTGACGCCGGAGCAGGGCTTTGGCATCGAGATGATGATCACGTTCGTGCTCGTGCTGACGGTG
TTCGGCGTGTGCGACGAGCGCAGGATCGACGTCAAGGGCTCGGCACCTCTCGCCATCGGCCTCTCCATCA
CCGCATGTCATCTCTTCGCGGTCCCCTTGACCGGCTCCTCCATGAACCCCACCCGCAGCTTCGGCCCCGC
CCTCGTAATGGGGGGAGACTACTGGATGAACCACTGGGTGTACTGGGTAGGCCCCATTACAGGAGGCGTG
CTGGCGGGCCTCGTCTACTCGTACCTGTTC
>Mbrani
AAGGAGCTGACCAAGTTGTGCCTGTACAAGGCTCTGGGAGCAGAGTTCCTGGGGTCTCTGTTTCTGGTGC
TGGTGGGCTGCGGCTCGTGTCTCGGGGACACCAACGTCACCAGGATCGCCCTCACCTTCGGCATCACCGT
GGCCACTCTCGCTCAGGCTCTGGGCCATGTCTCCGGCTGCCACATCAACCCCGCGGTGACTGCGGGCATG
CTGGTGACCCGCTACGTGTCGGTGGTGCGGGCCCTGCTCTACGTCCTGGCGCAGGCGCTGGGAGCCATGA
CTGGAGCAGGCATCCTTGTCGGTCTGGTCCCGGAGCAGCTGCAGGGATCGCTGGGCAACACGGGTCTGGG
CCCTGACGTGACGCCGGAGCAGGGCTTCGGCATCGAGATGATGATCACCTTCGTGCTGGTGCTGACGGTG
TTCGGCGTGTGCGACGAGCGCAGGATTGACGTCAAGGGCTCGGCTCCTCTCGCCATTGGCCTCTCCATCA
CCGCATGCCATCTCTTTGCGGTCCCCCTGACCGGCTCCTCCATGAACCCCACCCGCAGCTTCGGCCCCGC
CCTCGTCATGGGGGGAGACTACTGGATGAACCACTGGGTGTACTGGGTGGGCCCCATTACAGGAGGCATA
CTGGCGGGCCTCGTCTACTCGTACCTGTTC
>Mglabe
AAGGAGCTGACTAAGCTGTGCCTGTACAAGGCTCTGGGAGCTGAGTTCATTGGCTCTCTGTTTCTGGTCC
TAGTGGGCTGTGGCTCGTGTCTCGGCAACACCAACGTCACCAGAATCGCCCTCACCTTCGGCATCACAGT
GGCCACTCTCGCTCAGGCTCTGGGCCATGTCTCCGGGTGCCACATCAACCCCGCGGTGACGGCGGGTATG
CTGGTGACCCGCTTCGTGTCAGTGACTCGGGCCCTGCTCTACGTCCTGGCACAGGCGCTGGGAGCCATGA
CTGGGGCAGGAATCCTTGTCGGTCTGGTCCCGGAGCAGCTGCAGGGTTCGCTGGGCAACACGGGTCTGGG
CCCTGGCGTGACGCCGGAGCAAGGCTTTGGCATCGAGATGATGATCACCTTCGTGCTCGTGCTGACGGTG
TTCGGCGTGTGCGACGAGCGCAGGATCGACGTCAAGGGCTCGGCCCCTCTCGCCATTGGCCTCTCCATCA
CCGCATGCCATCTCTTTGCTGTCCCTCTGACCGGCTCCTCCATGAATCCCACTCGCAGCTTTGGCCCCGC
CCTCGTCATGGGGGGAGACTACTGGATGAACCACTGGGTGTACTGGGTGGGCCCCATTACAGGAGGCATA
CTGGCGGGCCTCGTCTACTCGTACCTGTTC
>Mmarin
AAGGAGCTGACGAAGGCGTGCCTGTACAAGGCCCTTGGAGCGGAGTTCGTGGGGTCGCTGTTCCTGGTAC
TGATCGGCTGCGGCTCATGTCTCGGTGAAACCAACACCACCAGGATCGCCCTCACCTTCGGCATCACCGT
GGCTACCCTCGCTCAGGCACTGGGCCATGTCTCCGGGTGCCACATCAACCCAGCAGTGACCGCTGGCATG
CTGGTGACCCGTTTCGTATCAGTGACGAGGGCGGTCCTGTACATCATCGCACAAGCGCTCGGGGCCATGG
CGGGGGCGGGCATCCTTGTTGGTCTGGTCCCTGAGCAGCGACGAGGATCCCTCGGCAACACGGGCCTGGG
GCCCGGCGTGACGGCGGAGCAAGGCTTCGGCATCGAGCTGATGATCACCTTCGTGTTGGTGCTGACGGTG
TTTGGCGTGTGTGACGAGCGCAGGATTGACGTGAAGGGATCGGCGCCTCTGGCCATCGGCCTCTCCATCA
CCGCCTGCCATCTCTTCGCGGTCCCCTTGACTGGCTCTTCCATGAACCCCACCCGCAGCTTCGGCCCAGC
AGTCGTCATGGGAGGAGACAACTGGATGAACCACTGGGTGTACTGGGTGGGCCCCATTACAGGAGGCGTA
CTGGCGGGCCTCATCTACTCGTACCTGTTC
>Mparvu
AAGGAGCTGACCAAGGTGTGCCTGTACAAGGCCCTGGGAGCAGAGTTCGTGGGCTCCATGTTCCTGGTGC
TGGTGGGCTGCGGCTCGTGTCTCGGTAACACCAACGTCACCAGGATCGCCCTCACCTTCGGCATCACCGT
GGCCACCCTCGCTCAGGCTCTGGGCCATGTCTCCGGGTGCCACATCAACCCCGCGGTGACTGCGGGCATG
CTGGTGACCCGCTTCGTGTCGGTGACGCGGGCCCTGCTCTACGTCCTGGCGCAGGCGCTGGGGGCCATGA
CAGGAGCAGGCATCCTTGTCGGTCTGGTCCCGGAGCAGCTGCAGGGGTCGCTGGGCAACACGGGTCTGGG
CCCTGGCGTGACGCCGGAGCAGGGCTTCGGCATCGAGATGATGATCACCTTCGTGCTGGTGCTGACGGTG
TTCGGGGTGTGCGACGAGCGCAGGATCGACGTCAAGGGCTCGGCGCCTCTCGCCATCGGCCTCTCCATCA
CCGCATGCCATCTCTTTGCGGTCCCCCTGACCGGCTCCTCCATGAACCCCACCCGCAGCTTCGGCCCCGC
CCTCGTCATGGGGGGAGACTACTGGATGAACCACTGGGTGTACTGGGTGGGCCCTATTTCAGGAGGCATA
CTGGCGGGCCTCGTCTACTCGTACCTGTTC
>Mwahli
NNNNNNNNNNNNNNNNNNNNNNNNNNNNNNNNNNNNNNNNNNNNNNNNNNNNNNNNNNNNNNNNNNNNNN
NNNNNNNNNNNNNNNNNNNNNNNNNNNNNNNNNNNNNNNNNNNNNNNGCCCTCACCTTCGGCATCACAGT
GGCCACCCTCGCTCAGGCTCTGGGCCATGTCTCCGGGTGCCACATCAACCCGGCGGTGACGGCGGGCATG
TTGGTGACCCGCTTCGTGTCGGTGACACGGGCCCTGCTCTACGTCNNNNNNNNNNNNNNNNNNNNNNNNN
NNNNNNNNNNNNNNNNNNNNNNNNNNNNNNNNNNNNNNNNNNNNNNNNNNNNNNNNNNNNNNNNNNNNNN
NNNNNNNNNNNNNNNNNNNNNNNNNNNNNNNNNNNNNNNNNNNNNNNNNNNNNNNNNNNNNNNNNNNNNN
NNNNNNNNNNNNNNNNNNNNNNNNNNNNNNNNNNNNNNNNNNNNNNNNNNNNNNNNNNNNNNNNNNNNNN
NNNNNNNNNNNNNNNNNNNNNNNNNNNNNNNNNNNNNNNNNNNNNNNNNNNNNNNNNNNNNNNNNNNNNN
NNNNNNNNNNNNNNNNNNNNNNNNNNNNNNNNNNNNNNNNNNNNNNNNNNNNNNNNNNNNNNNNNNNNNN
NNNNNNNNNNNNNNNNNNNNNNNNNNNNNN
>Oalbin
AAGGAGCTAACCAAGGTGTGCCTGTACAAGGCTCTGGGAGCGGAGTTCATAGGCTCGCTGTTTCTGGTCC
TGGTCGGCTGCGGCTCGTGCCTGGGTAACACCAATGTCACCAGGATCGCCCTCACCTTCGGCATCACCGT
GGCCACACTCGCTCAGGCCCTGGGTCATGTTTCCGGGTGCCACATCAACCCCGCGGTGACTGCGGGCATG
CTGGTGACCCGCTTCGTGTCCGTGACGCGGGCCCTCCTCTACGTCCTAGCACAGGCGCTGGGAGCCATGA
CTGGAGCAGGCATCCTTGTCGGTCTGGTCCCTGAGCAGCTGAAGGGTTCGCTGGGCAACACGGGTCTGGG
CCCAGGCGTGACGCCGGAGCAGGGCTTCGGCATCGAGATGATGATCACGTTCGTGCTCGTGCTGACGGTG
TTCGGCGTGTGCGACGAGCGCAGGATCGACGTCAAGGGCTCGGCACCTCTCGCCATCGGCCTCTCCATCA
CCGCATGTCATCTCTTCGCGGTCCCCCTGACCGGCTCCTCCATGAACCCCACCCGCAGCTTCGGCCCCGC
CCTCGTCATGGGGGGAGACTACTGGATGAACCACTGGGTGTACTGGGTAGGCCCCATTACAGGAGGCGTG
CTGGCGGGCCTCGTCTACTCGTACCTGTTC
>Ocalca
AAGGAACTAACCAAGGTGTGCCTGTACAAGGCTCTGGGAGCGGAGTTCTTAGGCTCGCTGCTTCTGGTCC
TGGTCGGCTGCGGCTCGTGCCTGGGTGACACCAATGTCACCAGGATCGCCCTCACCTTCGGCATCACCGT
GGCCACACTCGCTCAGGCCTTGGGCCATGTTTCCGGGTGCCACATCAACCCCGCGGTGACTGCAGGCATG
CTGGTGACCCGCTTCGTGTCCGTGACGCGTGCCCTCCTCTACGTCATAGCACAGGCGCTGGGAGCCATGA
CAGGAGCAGGCATCCTTGTCGGCCTGGTCCCTGAGCAGCTGAAGGGCTCGCTGGGCAACACGGGCCTAGG
CCCAGGCGTGACGCCGGAGCAGGGCTTCGGCATCGAGATGATGATCACGTTCGTGCTCGTGCTGACGGTG
TTCGGCGTGTGCGACGAGCGCAGGATCGACGTCAAGGGCTCGGCACCTCTCGCCATCGGCCTCTCCATCA
CCGCATGTCATCTCTTCGCGGTCCCCCTGACCGGCTCCTCCATGAACCCCACCCGCAGCTTCGGCCCCGC
CGTCGTCATGGGGGGAGACTACTGGATGAACCACTGGGTGTACTGGGTAGGCCCCATTACAGGAGGCGTG
CTGGCAGGCCTCGTCTACTCGTACCTGTTC
>Ocrass
AAGGAGCTGACGAAGGTGTGCCTGTACAAGGCGCTGGGAGCCGAGTTCCTGGGGTCGCTGTTCCTGGTGC
TGGTGGGCTGCGGCTCGTGCCTGGGGGACACCAACGTCACCAGGATCGCCCTCACCTTCGGCATCACCGT
GGCCACCCTCGCTCAGGCACTGGGCCATGTGTCGGGGTGCCACATCAACCCCGCGGTGACCGCTGGTATG
CTGGTCAGCCGGTACGTGTCGCTGGTGAGGGCCATCCTCTACATCATCGCACAGGCTCTCGGGGCCATGG
CGGGAGCAGGCATCCTCGTGGGTCTGGTGCCCGAGCAGCGCCAGGGGTCCCTTGGCAACACCGGCCTCGG
CCCCGGAGTGACGGCCGAGCAGGGCTTCGGCATCGAGCTCATGATCACGTTCGTGCTGGTGCTCACGGTG
TTCGGGGTGTGCGACGAGCGCAGGATTGACGTCAAGGGATCAGCGCCCCTCGCCATCGGCCTCTCCATCA
CCGCATGCCATCTCTTCGCGGTTCCCTTGACTGGCTCCTCCATGAACCCCACACGCAGCTTTGGACCAGC
CGTCGTCATGGGGGGAGACAACTGGATGAACCACTGGGTGTACTGGGTGGGCCCCATTACAGGAGGCATG
CTGGCGGGCCTCGTCTACTCGTACCTGTTC
>Ocurtu
??????????????????????????????????????????????????????????????????????
??????????????????????????????????????????????????????????????????????
??????????????????????????????????????????????????????????????????????
??????????????????????????????????????????????????????????????????????
??????????????????????????????????????????????????????????????????????
??????????????????????????????????????????????????????????????????????
??????????????????????????????????????????????????????????????????????
??????????????????????????????????????????????????????????????????????
??????????????????????????????????????????????????????????????????????
??????????????????????????????
>Oflavu
AAGGAGCTAACCAAGGTGTGCCTGTACAAGGCTCTGGGAGCGGAGTTCATAGGCTCGCTGTTTCTGGTCC
TGGTCGGCTGCGGCTCGTGCCTGGGTAACACCAATGTCACCAGGATCGCCCTCACCTTCGGCATCACCGT
GGCCACACTCGCTCAGGCTCTGGGTCATGTTTCCGGGTGCCACATCAACCCCGCGGTGACTGCGGGCATG
CTGGTGACCCGCTTCGTGTCCGTGACGCGGGCCCTCCTCTACGTCCTAGCACAGGCGCTGGGAGCCATGA
CTGGAGCAGGCATCCTTGTCGGTCTGGTCCCTGAGCAGCTGAAGGGTTCGCTGGGTAACACGGGTCTGGG
CCCAGGCGTGACTCCGGAGCAGGGCTTCGGCATCGAGATGATGATCACGTTCGTGCTCGTGCTGACGGTG
TTCGGCGTGTGCGACGAGCGCAGGATCGACGTCAAGGGCTCGGCACCTCTCGCCATTGGCCTCTCCATCA
CCGCATGTCATCTCTTCGCGGTCCCCCTGACCGGCTCATCCATGAACCCCACCCGCAGCTTCGGCCCCGC
CCTCGTCATGGGGGGAGACTACTGGATGAACCACTGGGTGTACTGGGTAGGCCCCATTACAGGAGGCGTG
CTGGCGGGCCTCGTCTACTCGTACCTGTTC
>Osowin
AAGGAGCTGACCAAAGTGTGCCTGTACAAGGCTCTGGGAGCGGAGTTCTTGGGCTCGCTGTTTCTGGTCC
TGGTCGGCTGCGGCTCGTGCCTGGGTAACACCAATGTCACCAGGATCGCCCTCACCTTCGGCATCACCGT
GGCCACACTCGCTCAGGCTCTGGGCCATGTTTCCGGGTGCCACATCAACCCCGCGGTGACTGCGGGCATG
TTGGTGACCCGCTTCGTGTCCGTGACGCGGGCCCTCCTCTACGTCCTAGCACAGGCGCTGGGAGCCATGA
CTGGAGCAGGCATCCTTGTCGGTCTGGTTCCTGAGCAGCTGAAGGGTTCGCTGGGCAACACGAGTCTGGG
CCCAGGCGTGACGCCCGAGCAGGGCTTCGGCATCGAGATGATGATCACGTTCGTGCTCGTGCTGACGGTG
TTCGGCGTGTGCGACGAGCGCAGGATCGACGTCAAGGGCTCGGCACCTCTCGCCATCGGCCTCTCCATCA
CCGCATGTCATCTCTTCGCGGTCCCCCTGACCGGCTCCTCCATGAACCCCACCCGCAGCTTCGGCCCCGC
CCTCGTCATGGGGGGAGACTACTGGATGAACCACTGGGTGTACTGGGTAGGCCCAATTACAGGAGGCGTG
CTGGCAGGCCTCGTCTACTCGTACCTGTTC
>Oxflav
AAGGAGCTGACCAAAGTGTGCCTGTACAAGGCTCTGGGAGCGGAGTTCTTGGGCTCGCTGTTTCTGGTCC
TGGTCGGCTGCGGCTCGTGCCTGGGTAACACCAATGTCACCAGGATCGCCCTCACCTTCGGCATCACCGT
GGCCACACTCGCTCAGGCGCTGGGCCATGTTTCCGGGTGCCACATCAACCCCGCGGTGACTGCGGGCATG
TTGGTGACCCGCTTCGTGTCCGTGACGCGGGCCCTCCTCTACGTCCTAGCACAGGCGCTGGGAGCCATGA
CTGGAGCAGGCATCCTTGTCGGTCTAGTCCCTGAGCAGCTGAAGGGTTCGCTGGGCAACACGGGTCTGGG
CCCAGGCGTGACGCCCGAGCAGGGCTTCGGCATCGAGATGATGATCACGTTCGTGCTCGTGCTGACGGTG
TTCGGCGTGTGCGACGAGCGCAGGATCGACGTCAAGGGCTCGGCACCTCTCGCCATCGGCCTCTCCATCA
CCGCATGTCATCTCTTCGCGGTCCCCCTGACCGGCTCCTCCATGAACCCCACCCGCAGCTTCGGCCCCGC
CCTCGTCATGGGGGGAGACTACTGGATGAACCACTGGGTGTACTGGGTAGGCCCAATTACAGGAGGCGTG
CTGGCAGGCCTCGTCTACTCGTACCTGTTC
>Pasp
AAGGAGCTAACTAAGGTGTGCCTGTACAAGGCTCTGGGAGCGGAGTTCTTGGGTTCGATGTTTCTGGTCC
TGGTCGGCTGCGGCTCGTGCCTGGGTGACACCAATGTCACCAGGATCGCCCTCACCTTCGGCATCACCGT
GGCAACACTCGCTCAGGCTCTGGGCCATGTTTCCGGGTGCCACATCAACCCCGCGGTGACTGCGGGCATG
TTGGTGACCCGCTTCGTGTCCGTGACGAGGGCCCTCCTCTACGTCCTAGCACAGGCGCTGGGAGCCATGA
CTGGAGCAGGCATCCTTGTCGGTCTGGTCCCTGAGCAGCTGAAGGGTTCGCTGGGCAACACGGGTCTGGG
CCCAGGCGTGACGCCGGAGCAGGGCTTCGGCATCGAGATGATGATCACGTTCGTGCTCGTGCTGACGGTG
TTCGGCGTGTGCGACGAGCGCAGGATCGACGTCAAGGGCTCGGCACCTCTCGCCATCGGCCTCTCCATCA
CCGCATGTCATCTCTTCGCGGTCCCCCTGACCGGCTCCTCCATGAACCCCACCCGCAGCTTCGGCCCCGC
ACTCGTCATGGGGGGAGACTACTGGATGAACCACTGGGTGTACTGGGTAGGCCCCATTACAGGAGGCGTA
CTGGCAGGCCTCGTCTACTCGTACCTGTTC
>Pborow
AAGGAGCTAACTAATGTGTCCCTGTACAAGGCTCTGGGAGCGGAGTTCGTGGGCTCGCTGTTTCTGGTCC
TGGTCGGCTGCGGCTCGTGCCTGGGTAACACCAATGTCACCAGGATCGCCCTCACCTTCGGCATCACCGT
GGCCACACTCGCTCAGGCTCTGGGCCATGTTTCCGGGTGCCACATCAACCCCGCGGTGACTGCGGGCATG
CTGGTGACCCGCTTCGTGTCCGTGACGCGGGCCCTCCTCTACGTCCTAGCACAGGCGCTGGGAGCCATGA
CTGGAGCAGGCATCCTTGTCGGTCTGGTTCCTGAGCAGCTGAAGGGTTCGCTGGGCAACACGAGTCTGGG
CCCAGGCGTGACGCCGGAGCAGGGCTTCGGCATCGAGATGATGATCACGTTCGTGCTCGTGCTGACGGTG
TTCGGCGTGTGCGACGAGCGCAGGATCGACGTCAAGGGCTCGGCACCTCTCGCCATCGGTCTCTCCATCA
CCGCATGTCATCTCTTCGCGGTCCCCCTAACCGGCTCCTCCATGAACCCCACCCGCAGCTTCGGCCCCGC
CGTCGTCATGGGGGGAGACTACTGGATGAACCACTGGGTGTACTGGGTAGGCCCCATTACAGGAGGCGTG
CTGGCAGGCCTCGTCTACTCGTACCTGTTC
>Pbranc
AAGGAGCTAACCAAGTTGTGCCTGTACAAGGCTCTGGGAGCGGAGTTCGTGGGCTCGCTGTTTCTGGTCC
TGGTCGGCTGCGGCTCGTGCCTGGGTATCACCAATGTCACCAGGATCGCCCTCACCTTCGGCATCACCGT
GGCCACACTCGCTCAGGCTCTGGGCCATGTTTCCGGGTGCCACATCAACCCCGCGGTGACTGCGGGCATG
CTGGTGACCCGCTTCGTGTCCGTGACGCGGGCCCTCCTCTACGTCCTGGCTCAGGCGCTGGGAGCCATGA
CCGGGGCCGGCATCCTTGTAGGTCTGGTCCCTGAGCAGCTGAAGGGTTCGCTGGGCAACACGGGTCTGGG
CCCAGGCGTGACGCCGGAGCAGGGCTTCGGCATCGAGATGATGATCACGTTCGTGCTCGTGCTGACGGTG
TTCGGCGTGTGCGACGAGCGTAGGATCGACGTCAAGGGCTCGGCACCTCTCGCCATCGGCCTCTCCATCA
CCGCATGTCATCTCTTCGCGGTCCCCCTGACCGGCTCCTCCATGAATCCCACCCGCAGCTTCGGCCCCGC
CGTCGTCATGGGGGGAGACTACTGGATGAACCACTGGGTGTACTGGGTAGGCCCCATTACAGGAGGCGTC
CTGGCAGGACTCGTCTACTCGTACCTGTTC
>Pcaiod
AAGGAGCTAACTAAGGTGTGCCTGTACAAGGCTCTGGGAGCAGAGTTCGTGGGGTCGATGTTTCTGGTCC
TGGTCGGCTGCGGCTCGTGCCTGGGTAACACCAATGTCACCAGGATCGCCCTCACCTTCGGCATCACCGT
GGCCACACTCGCTCAGGCTCTGGGCCATGTTTCCGGGTGCCACATCAACCCCGCGGTGACTGCGGGCATG
CTGGTGACCCGCTTCGTGTCCGTGACGCGAGCCCTTCTCTACGTCCTAGCACAGGCGCTGGGAGCCATGA
CTGGAGCAGGCATCCTTGTAGGTCTGGTCCCTGAGCAGCTGAAGGGTTCGCTGGGCAACACGGGTCTGGG
CCCAGGGGTGACGCCCGAGCAGGGCTTTGGTATCGAGATGATGATCACGTTCGTGCTCGTGCTGACGGTG
TTCGGCGTGTGCGACGAGCGCAGGATCGACGTCAAGGGTTCGGCACCTCTCGCCATCGGCCTCTCCATCA
CCGCATGTCATCTCTTCGCGGTCCCCCTGACCGGCTCCTCCATGAACCCCACCCGCAGCTTCGGCCCCGC
CCTCGTCATGGGGGGAGACTACTGGATGAACCACTGGGTGTACTGGGTAGGCCCCATTACAGGAGGCGTG
CTGGCGGGCCTCGTCTACTCGTACCTGTTC
>Pcance
AAGGAGCTAACTAAGGTGTGCCTGTACAAGGCTCTGGGAGCGGAGTTCTTGGGCTCGCTGTTTCTGGTCC
TGGTGGGCTGTGGCTCGTGCCTGGGTACCACCAATGTCACCAGGATCGCCCTCACCTTCGGCATCACCGT
GGCCACACTCGCTCAGGCTCTGGGCCATGTTTCCGGGTGCCACATCAACCCCGCGGTGACTGCGGGCATG
CTGGTGACCCGCTTCGTGTCCGTGACGCGGGCCCTCCTCTACGTCCTAGCACAGGCGCTGGGAGCCATGA
CTGGAGCAGGCATCCTTGTCGGTCTGGTTCCTGAGCAGCTGAAGGGTTCGCTGGGCAACACGAGTCTGGG
CCCAGGCGTGACGCCGGGGCAGGGCTTCGGCATCGAGATGATGATCACGTTCGTGCTCGTGCTGACGGTG
TTCGGCGTGTGCGACGAGCGCAGGATCGACGTCAAGGGCTCGGCACCTCTCGCCATCGGCCTCTCCATCA
CCGCATGTCATCTCTTCGCGGTCCCCCTGACCGGCTCCTCCATGAACCCCACCCGCAGCTTTGGCCCCGC
CCTCGTCATGGGGGGAGACTACTGGATGAACCACTGGGTGTACTGGGTAGGCCCCATTACAGGAGGCGTG
CTGGCGGGCCTCGTCTACTCGTACCTGTTC
>Pdawyd
AAGGAGCTAACTAAGGTGTGCCTGTACAAGGCTCTGGGAGCAGAGTTCGTAGGCTCGATGTTTCTGGTCC
TGGTCGGCTGCGGCTCGTGTCTGGGTAACACCAATGTCACCAGGATCGCCCTCACCTTCGGCATCACCGT
GGCAACACTCGCTCAGGCTCTGGGCCATGTTTCCGGGTGCCACATCAACCCCGCGGTGACTGCGGGTATG
CTGGTGACCCGCTTCGTGTCCGTGACGCGAGCCCTCCTCTATGTCCTAGCACAGGCGCTGGGAGCCATGA
CTGGAGCAGGCATCCTTCTCGGTCTGGTCCCTGAGCAGCTGAAGGGTTCGCTGGGCAACACGGGTCTGGG
CCCAGGCGTGACGCCAGAGCAGGGCTTCGGTATCGAGATGATGATCACTTTCGTGCTCGTGCTGACGGTG
TTCGGCGTGTGCGATGAGCGCAGGATCGACGTCAAGGGCTCGGCACCTCTCGCCATCGGCCTCTCCATCA
CCGCATGTCATCTCTTCGCGGTCCCCCTGACCGGCTCCTCCATGAACCCCACCCGCAGCTTCGGCCCCGC
TCTCGTCATGGGGGGAGACTACTGGATGAACCACTGGGTGTACTGGGTAGGCCCCATTACAGGAGGCGTG
CTGGCGGGCCTCGTCTACTCGTACCTGTTC
>Pgrube
AAGGAGCTAACTAAGGTGTGCCTGTACAAGGCTCTGGGAGCAGAGTTCGTAGGCTCGATGTTTCTGGTCC
TGGTCGGCTGCGGCTCGTGTCTGGGTAACACCAATGTCACCAGGATCGCCCTCACCTTCGGCATCACCGT
GGCCACACTCGCTCAGGCTCTGGGCCATGTTTCCGGGTGCCACATCAACCCCGCGGTGACTGCGGGTATG
CTGGTGACCCGCTTCGTGTCCGTGACGCGAGCCCTTCTCTACGTCCTAGCACAGGCGCTGGGAGCCATGA
CAGGAGCAGGCATCCTTCTCGGTCTGGTCCCTGAGCAGCTGAAGGGTTCGCTGGGCAACACGGGTCTGGG
CCCAGGCGTGACGCCAGAGCAGGGCTTCGGTATCGAGATGATGATCACTTTCGTGCTCGTGCTGACGGTG
TTCGGCGTGTGCGACGAGCGCAGGATCGACGTCAAGGGCTCGGCACCTCTCGCCATCGGCCTCTCCATCA
CTGCATGTCATCTCTTCGCGGTCCCCCTGACCGGCTCCTCCATGAACCCCACCCGCAGCTTCGGCCCCGC
TCTCGTCATGGGGGGAGACTACTGGATGAACCACTGGGTGTACTGGGTAGGCCCCATTACAGGAGGCGTG
CTGGCGGGCCTCGTCTACTCGTACCTGTTC
>Pkessl
AAGGAGCTAACTAAAGTGTGCCTGTACAAGGCTCTGGGAGCGGAGTTCTTGGGCTCGCTGTTTCTGGTCC
TGGTCGGCTGCGGCTCGTGCCTGGGTAGCACCAATGTCACCAGGATCGCCCTCACCTTCGGCATCACCGT
GGCCACACTCGCTCAGGCTCTGGGCCATGTTTCCGGGTGCCACATCAACCCCGCGGTGACTGCGGGCATG
CTGGTGACCCGCTTCGTGTCCGTGACGCGGGCCCTCCTCTACGTCCTAGCACAGGCACTGGGAGCCATGA
CTGGAGCAGGCATCCTTGTCGGTCTGGTCCCTGAGCAGCTGAAGGGTTCGCTGGGCAACACCGGTCTGGG
CCCAGGCGTGACGCCCGGGCAGGGCTTCGGTATCGAGATGATGATCACGTTCGTGCTCGTGCTGACGGTG
TTCGGCGTGTGCGACGAGCGCAGGATCGACGTCAAGGGCTCGGCACCTCTCGCCATCGGCCTCTCCATCA
CCGCATGTCATCTCTTCGCGGTCCCCCTGACCGGCTCCTCCATGAACCCAACCCGCAGCTTCGGCCCCGC
CCTCGTCATGGGGGGAGACTACTGGATGAACCACTGGGTGTACTGGGTAGGCCCCATTACAGGAGGCGTG
CTGGCGGGCCTCGTCTACTCGTACCTGTTC
>Ppicto
AAGGAGCTAACTAAGGTGTGCCTGTACAAGGCTCTGGGAGCGGAGTTCTTGGGCTCGATGTTTCTAGTCC
TGGTCGGCTGCGGCTCGTGCCTGGGTAACACCAATGTCACAAGGATCGCCCTCACCTTCGGTATCACCGT
GGCCACACTCGCTCAGGCTCTGGGCCATGTTTCCGGGTGCCACATCAACCCCGCGGTGACTGCTGGCATG
CTGGTGACCCGCTTCGTGTCCGTGACGCGGGCCCTCCTCTACGTCCTTGCACAGGCGCTGGGAGCCATGA
CTGGAGCAGGCATCCTTCTCGGTCTGGTCCCTGAGCAGCTGAAGGGTTCGCTGGGCAACACGGGTCTAGG
CCCAGGCGTGACGCCGGAGCAGGGCTTCGGCATCGAGATGATGATCACGTTCGTGCTCGTGCTGACGGTG
TTCGGCGTGTGCGATGAGCGCAGGATCGACGTCAAGGGCTCGGCACCTCTCGCCATCGGTCTCTCCATCA
CCGCATGTCATCTCTTCGCGGTCCCCCTGACCGGCTCCTCCATGAACCCCACCCGCAGCTTCGGCCCCGC
CCTTGTCATGGGGGGAGACTACTGGATGAACCACTGGGTGTACTGGGTAGGCCCCATTACAGGAGGCGTG
CTGGCAGGCCTCGTCTACTCGTACCTGTTC
>Ppuzyl
AAGGAGCTAACTAAGGTGTGCCTGTACAAGGCTCTGGGAGCGGAGTTCTTGGGCTCGCTGTTTCTGGTCC
TGGTCGGCTGCGGCTCGTGCCTGGGTAACACCAATGTCACCAGGATCGCCCTCACCTTCGGCATCACCGT
GGCCACACTCGCTCAGGCTCTGGGCCATGTTTCCGGGTGCCACATCAACCCCGCGGTGACTGCGGGCATG
CTGGTGACCCGCTTCGTGTCCGTGACGCGGGCCCTCCTCTACGTCCTAGCACAGGCGCTGGGGGCCATGA
CTGGAGCAGGCATCCTTGTCGGTCTGGTTCCTGAGCAGCTGAAGGGTTCGCTGGGCAACACGGGTCTGGG
CCCAGGCGTGACCCCGGAGCAGGGCTTCGGCATCGAGATGATGATCACGTTCGTGCTCGTGCTGACGGTG
TTCGGCGTGTGTGACGAGCGCAGGATCGACGTCAAGGGCTCGGCACCTCTCGCCATCGGCCTCTCCATTA
CCGCATGTCATCTCTTCGCGGTCCCCCTAACCGGTTCCTCCATGAACCCCACCCGCAGCTTCGGCCCCGC
CCTCGTCATGGGGGGAGACTACTGGATGAACCACTGGGTGTACTGGGTAGGCCCCATTACAGGAGGCGTG
CTGGCAGGCCTCGTCTACTCGTACCTGTTC
>Pwosne
AAGGAGCTAACTAATGTGTCCCTGTACAAGGCTCTGGGAGCGGAGTTCGTTGGCTCGCTGTTTCTGGTCC
TGGTCGGCTGCGGCTCGTGCCTGGGTAACACCAATGTCACCAGGATCGCCCTCACCTTCGGCATCACCGT
GGCCACACTCGCTCAGGCTCTGGGCCATGTTTCCGGGTGCCACATCAACCCCGCGGTGACTGCGGGCATG
CTGGTGACCCGCTTCGTGTCCGTGACGCGGGCCCTCCTCTACGTCCTAGCACAGGCGCTGGGAGCCATGA
CTGGAGCAGGCATCCTTGTCGGTCTGGTTCCTGAGCAGCTGAAGGGTTCGCTGGGCAACACGAGTCTGGG
CCCAGGCGTGACGCCGGAGCAGGGCTTCGGCATCGAGATGATGATCACGTTCGTGCTTGTGCTGACGGTG
TTCGGCGTGTGCGACGAGCGCAGGATCGACGTCAAGGGCTCGGCACCTCTCGCCATCGGTCTCTCCATCA
CCGCATGTCATCTCTTCGCGGTCCCCCTGACCGGCTCCTCCATGAACCCCACCCGCAGCTTCGGCCCCGC
CGTCGTCATGGGGGGAGACTACTGGATGAACCACTGGGTGTACTGGGTAGGCCCCATTACAGGAGGCGTG
CTGGCAGGCCTCGTCTACTCGTACCTGTTC
