# Supplementary material for: First Glimpse at the Diverse Aquaporins of Amphipod Crustaceans
Source: Cells. 2021 Dec 4;10(12):3417. doi: 10.3390/cells10123417 (PMC8699810; doi:10.3390/cells10123417)
Supplement: Supplementary file 1 [file cells-10-03417-s001.zip › Alignments_suppl/Alignments/Alignment S5 Nucleotide Glp-like1 of Gammaroida.fas]

>Agodle
CTGGCAGAGATGCTGGGCACCTTCATTCTCGTGTTCATGGGCAACGGCGCTGTGGCCCAGACCGTCATGT
CGGGCGGTGAACGAGGAGACTTCTTCTCCATCAACATGGGCTATGCCGTGGCCGTGTTCCTGGGGGTCAT
GGTTTCGGGGGGCATCAGCGGGGGGCACATCAACCCCGCAGTCAGTGTGTCGCTGGCTGTATTTGGCAAG
TTCTCGTGGCTTAAGGTGCCGGTGTACCTCGTGGCTCAGTATATGGGCGCCTTCACAGGCTCCCTTATGC
TCTTCCTCGTCTACAGAAATGCCCTGGACGCGTATGACCCTCATCGCACCCTGGCATCAGCGGGTATCTT
CGCCACGTACCCCGGGTCTGTGATCAATGGCA---CAGGCGTCCACGTGGACTTCCTCAGCAGTGGCAAC
GGGATGGGCGACCAGATCATGGGCACGCTGGTGCTGTTGCTGTGTGTGAGCGCCATCACCGACCCCCGTA
ACATGGCCGTCCCCAAGCCTCAGATCCCCGCCGCTGTCGCCGTCGTCGTGCTGGGCATAGGCCTCAGTCT
TGGCCTCAACTGCGGCTATGCCATCAACCCAGCACGAGACCTTGGGCCCAGGCTGTTCACGCTCATCGCT
GGCTGGGGCGCCGACACCTTCACCACCGGCACTGTTGACGGCGTGGCCTGGTGGTGGGTGCCTGTGGTGG
GGGCCCACCTGGGCGGCATCCTGGGAGCGGGGCTCTACTGCCTGCTGGTGGAGCTGCACCATGAGGAGG
>Arhodo
CTGGCAGAGATGTTGGGCACCTTCATACTCGTGTTTATGGGCAACGGCGCGGTGGCCCAGACCGTCATGT
CGGGCGGTGAACGGGGCGACTTCTTCTCCATCAACATGGGCTACGCGGTGGCTGTGTTCCTGGGGGTCAT
GGTTTCGGGGGGCGTCAGTGGGGGGCACATCAACCCCGCCGTCAGTGTGTCGCTGGCTGTGGTGGGCAAG
TTCTCGTGGGCCAAGGTGCCGGTGTACCTCGTGGCGCAGTATGTGGGCGCATTCACAGGCTCAGTCATGC
TCTTCCTCACCTACAGGAATGCCCTGGACGCGTATGACCCTCAGCGCACCCTGGCGTCAGCGGGCATCTT
CGCCACGTACCCGGGGTCTGTGATCAACGGCA---CGGGCGTCCACGTGGACTTCCTCAGCAGCGGCAAC
GGGATGGGTGACCAGATCATGGGCACGCTGGTGCTGATGCTGTGTGTGTGCGCTATCACCGACCCCCGTA
ACATGGCCGTCCCCAAGCCTCAGATACCCGCCGCTGTCGCCGCCGTCGTGCTGGGCATCGGCCTCAGTCT
CGGGCTCAACTGCGGCTATGCCATCAACCCAGCACGAGACCTCGGGCCCAGGCTCTTCACGCTCGTCGGG
GGCTGGGGCGCCGAGACCTTCACCACCGGTACTGTTGACGGCGTGGCCTGGTGGTGGGTGCCTTTGGTGG
GTACCCACCTGGGTGGCATCCTGGGAGCGGGGCTCTACTGTCTGCTGGTGGAGCTGCACCACGAGGACG
>Bcarpe
CTGGCAGAGATGCTGGGCACCTTCATTCTCGTGTTCATGGGCAACGGTGCGGTGGCCCAGACCGTCATGT
CGGGCGGTGAACGAGGGGACTTCTTCTCCATCAACATGGGCTATGCCGTGGCCGTGTTCCTGGGGGTCAT
GGTTTCGGGAGGCATCAGCGGGGGGCACATCAACCCCGCAGTCAGTGTGTCGCTGGCTGTATTTGGCAAG
TTCTCGTGGCTTAAGGTGCCGGTGTACCTCGTGGCTCAGTATATGGGCGCCTTCACAGGCTCCCTTATGC
TCTTCCTCGTCTACAGAAATGCCCTGGACGCGTATGACCCTCAGCGCACCCTGGCATCAGCGGGCATCTT
CGCCACGTACCCCGGGTCTGTGATCAATGGCA---CAGGCGTCCACGTGGACTTCCTCAGCAGCGGCAAC
GGAATGGGCGACCAGATCATGGGCACGCTGGTGCTGTTGCTGTGTGTGAGCGCCATCACCGATCCCCGTA
ACATGGCCGTCCCCAAGCCTCAGATCCCCGCCGCTGTCGCCGTCGTCGTGCTGGGCATAGGTCTCAGTCT
TGGCCTCAACTGCGGCTATGCCATCAACCCAGCACGAGACCTGGGGCCCAGGCTGTTCACGCTCATCGCT
GGCTGGGGCGCCGACACCTTCACCACCGGCACTGTTGACGGCGTGGCCTGGTGGTGGGTGCCTGTGGTGG
GGGCCCATCTGGGCGGCATCCTGGGAGCGGGGCTCTACTGCCTGCTGGTGGAGCTGCACCACGAGGAGG
>Bgrewi
??????????????????????????????????????????????????????????????????????
??????????????????????????????????????????????????????????????????????
??????????????????????????????????????????????????????????????????????
??????????????????????????????????????????????????????????????????????
??????????????????????????????????????????????????????????????????????
??????????????????????????????????????????????????????????????????????
??????????????????????????????????????????????????????????????????????
??????????????????????????????????????????????????????????????????????
??????????????????????????????????????????????????????????????????????
??????????????????????????????????????????????????????????????????????
?????????????????????????????????????????????????????????????????????
>Blatis
CTGGCAGAGATGCTGGGCACCTTCATTCTCGTGTTCATGGGCAACGGCGCGGTGGCCCAGACCGTCATGT
CGGGCGGTGAACGAGGGGACTTCTTCTCCATCAACATGGGCTATGCCGTGGCCGTGTTCCTGGGGGTCAT
GGTTTCGGGAGGCATCAGCGGGGGGCACATCAACCCCGCAGTTAGTGTGTCGCTGGCTGTGTTTGGCAAA
TTCTCGTGGCTTAAGGTACCGGTGTACCTCGTGGCTCAGTACATGGGCGCCTTCACAGGCTCCCTCATGC
TCTTCCTCGTCTACAGAAATGCCCTGGACGCGTATGACCCTCAGCGCACCCTGGCATCAGCGGGTATCTT
CGCCACGTACCCCGGGTCTGTGATCAATGGTA---CAGGCGTCCACGTGGACTTCCTCAGCAGCGGCAAC
GGGATGGGCGACCAGATCATGGGCACGCTGGTGCTGTTGCTGTGTGTGAGCGCCATCACCGACCCCCGTA
ACATGGCCGTCCCCAAGCCTCAGATCCCCGCCGCTGTCGCCGTCGTCGTGCTGGGCATCGGCCTCAGTCT
CGGCCTCAACTGCGGCTATGCCATCAACCCAGCACGAGACCTGGGGCCCAGGCTGTTCACGCTCATTGCT
GGCTGGGGTGCCGAAACCTTCACCACCGGCACTGTTGACGGCGTGGCCTGGTGGTGGGTGCCTGTGGTGG
GGGCCCACCTGGGCGGCATCCTGGGAGCGGGGCTCTACTGCCTGCTGGTGGAGCTGCACCACGAGGAGG
>Bpotan
CTGGCAGAGATGCTGGGCACCTTCATTCTCGTGTTCATGGGCAACGGTGCGGTGGCCCAGACCGTCATGT
CGGGCGGTGAACGAGGGGACTTCTTCTCCATCAACATGGGCTATGCCGTGGCCGTGTTCCTGGGGGTCAT
GGTTTCGGGAGGCATCAGCGGGGGGCACATCAACCCCGCAGTCAGTGTGTCGCTGGCTGTATTTGGCAAG
TTCTCGTGGCTTAAGGTGCCGGTGTACCTCGTGGCTCAGTATATGGGCGCCTTCACAGGCTCCCTTATGC
TCTTCCTCGTCTACAGAAATGCCCTGGACGCGTATGACCCTCAGCGCACCCTGGCATCAGCGGGCATCTT
CGCCACGTACCCCGGGTCTGTGATCAATGGCA---CAGGCGTCCACGTGGACTTCCTCAGCAGCGGCAAC
GGGATGGGCGACCAGATCATGGGCACGCTGGTGCTGTTGCTGTGTGTGAGCGCCATCACCGACCCCCGTA
ACATGGCCGTCCCCAAGCCTCAGATCCCCGCCGCTGTCGCCGTCGTCGTGCTGGGCATAGGCCTCAGTCT
TGGCCTCAACTGCGGCTATGCCATCAACCCAGCACGAGACCTGGGGCCCAGGCTGTTCACGCTCATCGCT
GGCTGGGGCGCCGACACCTTCACCACCGGCACTGTTGACGGCGTGGCCTGGTGGTGGGTGCCTGTGGTGG
GGGCCCATCTGGGCGGCATCCTGGGAGCGGGGCTCTACTGCCTGCTGGTGGAGCTGCACCACGAGGAGG
>Bpullu
CTCGCCGAGATGCTGGGCACCTTCATCCTTGTGTTCATGGGCAACGGTGCGGTGGCCCAGACCGTCATGT
CGGGGGGTGAACGAGGCGACTTCTTCTCCATCAACGTGGGCTATGCCATGGCAGTGTTCCTGGGGATCAT
GGCTTCGGGGGGTGTCAGTGGAGGGCACCTCAACCCCGCCGTCAGCGTGTCGCTGGCCGTGTTTGGGAAG
TTTTCTTGGGCCAAGGTGCCGGTGTACCTCGTGGCTCAGTACATGGGAGCCTTTACAGCATCCGCCATGC
TCTTCTTCGTCTACAGGAATGCCCTGGACGCGTATGACCCGCAGCGCACCCTGGCGTCGGCGGGTATCTT
CGCCACGTACCCAGGGTCGGTGATCAACGGCA---CGGGCGTCCACGTGGACTTCCTCAGCAGCGGCAAC
GGGATGGGTGACCAGATCATGGGCACGCTGGTGCTGTTGCTGTGCGTGAGCGCCATCACCGACCCCCGCA
ACATGGCCATCCCCAAGCCCCAGATCCCCGCCGCGGTCGCCGCCGTCGTGCTGGGCATCGGCCTCAGTCT
GGGCCTCAACTGTGGCTATGCCATCAACCCAGCACGGGACCTCGGGCCCAGACTGTTCACCCTCATCGCG
GGCTGGGGGGCCGACACCTTCACCACCGGAACTGTTGACGGTATGGCCTGGTGGTGGGTGCCTGTGGTGG
GTGCCCACCTGGGCGGCATCCTGGGAGTGGGACTCTACTGCCTGTTGGTGGAGCTGCACCACGACGAGG
>Cbicar
CTGGCAGAGATGCTGGGCACCTTCATTCTCGTGTTCATGGGCAACGGCGCGGTGGCCCAGACCGTCATGT
CGGGCGGTGAACGAGGGGACTTCTTCTCCATCAACATGGGCTATGCCGTGGCCGTGTTCCTGGGGGTCAT
GGTTTCGGGGGGCATCAGCGGGGGGCACATCAACCCCGCAGTCAGTGTGTCGCTGGCTGTATTTGGCAAG
TTCTCGTGGCTTAAGGTGCCGGTGTACCTCGTGGCTCAGTATATGGGCGCCTTCACAGGCTCCCTTATGC
TCTTCCTCGTCTACAGAAATGCCCTGGACGCGTATGACCCTCAGCGCACCCTGGCATCAGCGGGCATCTT
CGCCACGTACCCCGGGTCTGTGATCAATGGCA---CAGGCGTCCACGTGGACTTCCTCAGCAGCGGCAAC
GGGATGGGCGACCAGATCATGGGCACGCTGGTGCTGTTGCTGTGTGTGAGCGCCATCACCGACCCCCGTA
ACATGGCCGTCCCCAAGCCTCAGATCCCCGCCGCTGTCGCCGTTGTCGTCCTGGGCATCGGCCTCAGTCT
CGGCCTCAACTGCGGCTATGCCATCAACCCAGCACGAGACCTGGGGCCCAGGCTGTTCACGCTCATCGCT
GGCTGGGGCGCCGACACCTTCACCACCGGCACTGTTGACGGCGTGGCCTGGTGGTGGGTGCCTGTGGTGG
GGACCCACCTGGGCGGCATCCTGGGAGCGGGGCTCTACTGCCTGCTGGTGGAGCTGCACCACGAGGAGG
>Cinfla
NNNNNNNNNNNNCTTGGCACCTTCATACTCGTGTTTATGGGCAACGGCGCGGTGGCCCAGACCGTCATGT
CGGGCGGTGAACGGGGCGACTTCTTCTCCATCAACATGGGCTACGCGGTGGCTGTGTTCCTGGGGGTCAT
GGTTTCGGGGGGCGTTAGTGGGGGGCACATCAACCCCGCCGTCAGTGTGTCGCTGGCTGTGTTTGGCAAG
TTCCCGTGGGCCAAGGTGCCGGTGTACCTCGTGGCCCAGTACTTGNNNNNNNNNNNNNNNNNNNNNNNNN
NNNNNNNNNNNNNNNNNNNNNNNNNNNNNNNNNNNNNNNNNNNNNNNNNNNNNNNNNNNNNNNNNNNNNN
NNNNNNNNNNNNNNNNNNNNNNNNNNNNNNNNNNNNNNNNNNNNNNNNNNNNNNNNNNNNNNNNNNNNNN
NNNNNNNNNNNNNNNNNNNNNNNNNNNNNNNNNNNNNNNNNNNNNNNNNNNNNNNNNNNNNNNNNNNNNN
NNNNNNNNNNNNNNNNNNNNNNNNNNNNNNNNNNNNNNNNNNNNNNNNNNNNNNNNNNNNNNNNNNNNNN
NNNNNNNNNNNNNNNNNNNNNNNNNNNNNNNNNNNNNNNNNNNNNNNNNNNNNNNNNNNNNNNNNNNNNN
NNNNNNNNNNNNNNNNNNNNNNNNNNNNNNNNNNNNNNNNNNNNNNNNNNNNNNNNNNNNNNNNNNNNNN
NNNNNNNNNNNNNNNNNNNNNNNNNNNNNNNNNNNNNNNNNNNNNNNNNNNNNNNNNNNNNNNNNNNNN
>Cmaxim
NNNNNNNNNNNNNNNNNNNNNNNNNNNNNNNNNTTCATGGGCAACGGCGCGGTGGCCCAGACCGTCATGT
CGGGCGGTGAACGAGGGGACTTCTTCTCCATCAACATGGGCTATGCCGTGGCCGTGTTCCTGGGGGTCAT
GGTTTCGGGAGGCATCAGCGGGGGGCACATCAACCCCGCAGTCAGTGTGTCGCTGGCTGTATTTGGCAAG
TTCTCGTGGCTTAAGGTGCCGGTGTACCTCGTGGCTCAGTATATGNNNNNNNNNNNNNNNNNNNNNNNNN
NNNNNNNNNNNNNNNNNNNNNNNNNNNNNNNNNNNNNNNNNNNNNNNNNNNNNNNNNNNNNNNNNNNNNN
NNNNNNNNNNNNNNNNNNNNNNNNNNNNNNNNNNNNNNNNNNNNNNNNNNNNNNNNNNNNNNNNNNNNNN
NNNNNNNNNNNNNNNNNNNNNNNNNNNNNNNNNNNNNNNNNNNNNNNNNNNNNNNNNNNNNNNNNNNNNN
NNNNNNNNNNNNNNNNNNNNNNNNNNNNNNNNNNNNNNNNNNNNNNNNNNNNNNNNNNNNNNNNNNNNNN
NNNNNNNNNNNNNNNNNNNNNNNNNNNNNNNNNNNNNNNNNNNNNNNNNNNNNNNNNNNNNNNNNNNNNN
NNNNNNNNNNNNNNNNNNNNNNNNNNNNNNNNNNNNNNNNNNNNNNNNNNNNNNNNNNNNNNNNNNNNNN
NNNNNNNNNNNNNNNNNNNNNNNNNNNNNNNNNNNNNNNNNNNNNNNNNNNNNNNNNNNNNNNNNNNNN
>Dparas
CTGGCAGAGATGCTGGGCACCTTCATTCTCGTGTTCATGGGCAACGGCGCGGTGGCCCAGACCGTCATGT
CGGGCGGTGAACGAGGGGACTTCTTCTCCATCAACATGGGCTATGCCGTGGCCGTGTTCCTGGGGGTCAT
GGTTTCGGGAGGCATCAGCGGGGGGCACATCAACCCCGCAGTTAGTGTGTCGCTGGCTGTGTTTGGCAAA
TTCTCGTGGCTTAAGGTGCCGGTGTACCTCGTGGCTCAGTACATGGGCGCCTTCACAGGCTCCCTCATCC
TCTTCCTCGTCTACAGAAATGCCCTGGACGCGTATGACCCTCAGCGCACCCTGGCATCAGCGGGCATCTT
CGCCACGTACCCCGGGTCTGTGATCAATGGTA---CAGGCGTCCACGTGGACTTCCTCAGCAGCGGCAAC
GGGATGGGCGACCAGATCATGGGCACGCTGGTGCTGTTGCTGTGTGTGAGCGCCATCACCGACCCCCGTA
ACATGGCCGTCCCCAAGCCTCAGATCCCCGCCGCTGTCGCCGTCGTCGTGCTGGGCATCGGCCTCAGTCT
CGGCCTCAACTGCGGCTATGCCATCAACCCAGCACGAGACCTGGGGCCCAGGCTGTTCACGCTCATTGCT
GGCTGGGGCGCCGAAACCTTCACCACTGGCACTGTTGACGGCGTGGCCTGGTGGTGGGTGCCTGTGGTGG
GGACCCACCTGGGCGGCATCCTGGGAGCGGGGCTCTACTGCCTGCTGGTGGAGCTGCACCACGAGGAGG
>Eberil
TTGGCCGAGATGCTGGGCACCTTCATCCTCGTGTTTATGGGCAATGGCGCAGTGGCGCAAACCGTGATGT
CGGGGGGTGAGAGGGGGGACTTCTTCTCCATCAACATGGGCTACGCTGTGGCCGTGTTCCTGGGGGTGAT
GGCATCGGGGGGCGTCAGTGGGGGGCACATCAACCCCGCCGTCAGTGTGTCGCTGGCCGTGTTTGGCAAG
TTCTCGTGGGCAAAGGTGCCCATCTACCTCGTGGCCCAATACGTGGGCGCCTTCACCGGCTCCCTCATGC
TCTTCCTCGTGTACAGAAACGCCCTGGACGCCTATGACCCCCTGCGCACCCTGTCATCGGCCGGCATCTT
TGCTACGTACCCCGGGTCGGTGGTCAACGCCA---CAGGATTCCACGTGGACTTCCTTACAAGCGGCAAC
GGACTGGGGGATCAGATCATGGGCACGCTGGTGCTGCTGCTGTGTGTCTGCGCCATCACTGACCCCCGCA
ACATGGGGCTCACTAAGCCACAGATCCCCGCCGCTGTGGCCACCGTCGTGTTCGGTATCGGCCTCAGTAT
GGGCCTCAACTGTGGCTATGCCATCAACCCCGCCCGTGACCTGGGGCCCAGGCTGTTCACCCTCATTGCG
GGCTGGGGGGCAGAGACCTTCACATCTGGCACTGTTGACGGCGTGGCCTGGTGGTGGGTGCCGCTGGTGG
GCACCCACCTAGGCGGCATCCTGGGGACAGGCCTCTACTGCCTGCTGGTGGAGCTGCACCACGAGGACG
>Ecruen
CTGGCAGAGATGCTGGGCACCTTCATTCTCGTGTTCATGGGCAACGGCGCTGTGGCCCAGACCGTCATGT
CGGGCGGTGAACGAGGGGACTTCTTCTCCATCAACATGGGCTATGCCGTGGCCGTGTTCCTGGGGGTCAT
GGTTTCGGGGGGCATCAGCGGGGGGCACATCAACCCCGCAGTCAGTGTGTCATTGGCTGTGTTTGGCAAG
TTCTCGTGGCTTAAGGTGCCGGTGTACCTCGTGGCTCAGTATATGGGCGCCTTCACAGGCTCCCTCATGC
TCTTCCTCGTCTACAGAAATGCCCTGGACGCGTATGATCCTCAGCGCACCCTGGCATCAGCGGGCATCTT
CGCCACGTATCCCGGGTCTGTGATCAATGGCA---CGGGCGTCCACGTGGACTTCCTCAGCAGCGGCAAC
GGGATGGGCGATCAGATCATGGGCACGCTGGTGCTGTTGATGTGTGTGAGCGCCATCACCGACCCCCGTA
ACATGGCCGTCCCCAAGCCTCAGATCCCCGCCGCTGTCGCCGTCGTCGTGCTGGGCATCGGCCTCAGTCT
TGGCCTCAACTGCGGCTATGCCATCAACCCAGCACGAGACCTGGGGCCCAGGCTGTTCACGCTCATCGCT
GGCTGGGGCGCCGACACCTTCACCACCGGCACTGTTGACGGCGTGGCCTGGTGGTGGGTGCCTGTGGTGG
GGACCCACCTGGGCGGCATCCTGGGAGCGGGGCTCTACTGCCTGCTGGTGGAGCTGCACCACGAGGAGG
>Ecyane
CTGGCAGAGATGCTGGGCACCTTCATTCTCGTGTTCATGGGCAACGGCGCGGTGGCCCAGACCGTCATGT
CGGGCGGTGAACGAGGGGACTTCTTCTCCATCAACATGGGCTATGCCGTGGCCGTGTTCCTGGGGGTCAT
GGTTTCGGGGGGCATCAGCGGGGGGCACATCAACCCCGCAGTCAGTGTGTCGCTGGCTGTGTTTGGCAAG
TTCTCGTGGCTTAAGGTGCCGGTGTACCTCGTGGCTCAGTATATGGGCGCCTTCACAGCCTCCCTCATGC
TCTTCCTCGTCTACAGAAATGCCCTGGACGCGTATGACCCTCAGCGCACCCTGGCATCAGCGGGCATCTT
CGCCACGTACCCCGGGTCTGTGGTCAATGGCA---CAGGCGTCCACGTGGACTTCCTCAGCAGCGGCAAC
GGGATGGGCGATCAGATCATGGGCACGCTGGTGCTGTTGCTGTGTGTGAGCGCCATCACCGATCCCCGTA
ACATGGCCGTCCCCAAGCCTCAGATCCCCGCCGCTGTCGCCGTCGTCGTGCTGGGCATCGGCCTCAGTCT
CGGCCTCAACTGCGGCTATGCCATCAACCCAGCACGAGACCTGGGGCCCAGGCTGTTCACGCTCATCGCT
GGCTGGGGCGCCGACACCTTCACCACCGGCACTGTTGACGGCGTGGCCTGGTGGTGGGTGCCTGTGGTGG
GGACCCACCTGGGCGGCATCCTGGGAACGGGCCTCTACTGCCTGCTGGTGGAGCTGCACCACGAGGAGG
>Eczers
??????????????????????????????????????????????????????????????????????
??????????????????????????????????????????????????????????????????????
??????????????????????????????????????????????????????????????????????
??????????????????????????????????????????????????????????????????????
??????????????????????????????????????????????????????????????????????
??????????????????????????????????????????????????????????????????????
??????????????????????????????????????????????????????????????????????
??????????????????????????????????????????????????????????????????????
??????????????????????????????????????????????????????????????????????
??????????????????????????????????????????????????????????????????????
?????????????????????????????????????????????????????????????????????
>Emacro
??????????????????????????????????????????????????????????????????????
??????????????????????????????????????????????????????????????????????
??????????????????????????????????????????????????????????????????????
??????????????????????????????????????????????????????????????????????
??????????????????????????????????????????????????????????????????????
??????????????????????????????????????????????????????????????????????
??????????????????????????????????????????????????????????????????????
??????????????????????????????????????????????????????????????????????
??????????????????????????????????????????????????????????????????????
??????????????????????????????????????????????????????????????????????
?????????????????????????????????????????????????????????????????????
>Emarit
??????????????????????????????????????????????????????????????????????
??????????????????????????????????????????????????????????????????????
??????????????????????????????????????????????????????????????????????
??????????????????????????????????????????????????????????????????????
??????????????????????????????????????????????????????????????????????
??????????????????????????????????????????????????????????????????????
??????????????????????????????????????????????????????????????????????
??????????????????????????????????????????????????????????????????????
??????????????????????????????????????????????????????????????????????
??????????????????????????????????????????????????????????????????????
?????????????????????????????????????????????????????????????????????
>Emesse
CTGGCAGAGATGCTGGGCACCTTCATTCTCGTGTTCATGGGCAACGGCGCCGTGGCCCAGACCGTCATGT
CGGGCGGTGAACGAGGGGACTTCTTCTCCATCAACATGGGCTATGCCGTGGCCGTGTTCCTGGGGGTCAT
GGTTTCGGGGGGCATCAGCGGGGGACACATCAACCCTGCAGTCAGTGTGTCGCTAGCTGTGTTTGGCAAG
TTCTCGTGGCTTAAGGTGCCGGTGTACCTCGTGGCTCAGTATATGGGCGCCTTCACAGGCTCCCTCATGC
TCTTCCTCGTCTACAGAAATGCCCTGGACGCGTATGACCCTCAGCGCACCCTGGCATCAGCGGGCATCTT
CGCCACGTACCCCGGGTCTGTGATCAATGGCA---CAGGCGTCCACGTGGACTTCCTCAGCAGCGGCAAC
GGGATGGGCGACCAGATCATGGGCACGCTGGTGCTGTTGATGTGTGTGAGCGCCATCACCGACCCCCGTA
ACATGGCCGTCCCCAAGCCTCAGATCCCCGCCGCTGTCGCCGTCGTCGTGCTGGGCATCGGCCTCAGTCT
CGGCCTCAACTGCGGCTATGCCATCAACCCAGCACGAGACCTGGGGCCCAGGCTGTTCACGCTCATCGCT
GGCTGGGGCGCCGACACCTTCACCACCGGCACTGTTGACGGCGTGGCCTGGTGGTGGGTGCCTGTGGTGG
GGACCCACCTGGGTGGCATCCTGGGAGCGGGGCTCTACTGCCTGCTGGTGGAGCTGCACCACGAGGAGG
>Epossj
??????????????????????????????????????????????????????????????????????
??????????????????????????????????????????????????????????????????????
??????????????????????????????????????????????????????????????????????
??????????????????????????????????????????????????????????????????????
??????????????????????????????????????????????????????????????????????
??????????????????????????????????????????????????????????????????????
??????????????????????????????????????????????????????????????????????
??????????????????????????????????????????????????????????????????????
??????????????????????????????????????????????????????????????????????
??????????????????????????????????????????????????????????????????????
?????????????????????????????????????????????????????????????????????
>Esimil
CTGGCAGAGATGCTGGGCACCTTCATTCTCGTGTTCATGGGCAACGGCGCGGTGGCCCAGACCGTCATGT
CGGGCGGTGAACGAGGGGACTTCTTCTCCATCAACATGGGCTATGCCGTGGCCGTGTTCTTGGGGGTCAT
GGTTTCGGGGGGCATCAGCGGGGGACACATCAACCCCGCAGTCAGTGTGTCGCTGGCTGTGTTTGGCAAG
TTCTCGTGGCTTAAGGTGCCGGTGTACCTCGTGGCTCAGTATATGGGCGCCTTCACAGGCTCCCTCATGC
TCTTCCTCGTCTACAGAAATGCCCTGGACGCGTATGACCCTCAGCGCACCCTGGCATCAGCGGGCATCTT
CGCCACGTACCCCGGGTCTGTGATCAATGGCA---CAGGCGTCCACGTGGACTTCCTCAGCAGCGGCAAC
GGGATGGGCGATCAGATCATGGGCACGCTGGTGCTGTTGCTGTGTGTGAGCGCCATCACCGACCCCCGTA
ACATGGCCGTCCCCAAGCCTCAGATCCCCGCCGCTGTCGCTGTCGTCGTGCTGGGCATCGGCCTCAGTCT
CGGCCTCAACTGCGGCTATGCCATCAACCCAGCACGAGACCTGGGGCCCAGGCTGTTCACGCTCATCGCT
GGCTGGGGCGCCGACACCTTCACCACCGGCACTGTTGACGGCGTGGCCTGGTGGTGGGTGCCTGTGGTGG
GGACCCATCTGGGTGGCATCCTGGGAGCGGGGCTCTACTGCCTGCTGGTGGAGCTGCACCACGAGGAGG
>Etesta
??????????????????????????????????????????????????????????????????????
??????????????????????????????????????????????????????????????????????
??????????????????????????????????????????????????????????????????????
??????????????????????????????????????????????????????????????????????
??????????????????????????????????????????????????????????????????????
??????????????????????????????????????????????????????????????????????
??????????????????????????????????????????????????????????????????????
??????????????????????????????????????????????????????????????????????
??????????????????????????????????????????????????????????????????????
??????????????????????????????????????????????????????????????????????
?????????????????????????????????????????????????????????????????????
>Eusp
CTGGCAGAGATGCTGGGCACCTTCATTCTCGTGTTCATGGGCAACGGCGCGGTGGCCCAGACCGTCATGT
CGGGCGGTGAGCGAGGGGACTTCTTCTCCATCAACATGGGCTATGCCGTGGCCGTGTTCCTGGGGGTCAT
GGTTTCGGGGGGCATCAGCGGGGGACACATCAACCCCGCAGTCAGTGTGTCGCTGGCTGTGTTTGGCAAG
TTCTCGTGGCTTAAGGTGCCGGTGTACCTCGTGGCTCAGTATATGGGCGCCTTCACAGGCTCCCTCATGC
TCTTCCTCGTCTACAGAAATGCCCTGGACGCGTATGACCCTCAGCGCACCCTGGCATCAGCGGGCATCTT
CGCCACGTACCCCGGGTCTGTGATCAATGGCA---CAGGCGTCCACGTGGACTTCCTCAGCAGCGGCAAC
GGGATGGGCGATCAGATCATGGGCACGCTGGTGCTGTTGATGTGTGTGAGCGCCATCACCGACCCCCGTA
ACATGGCCGTCCCCAAGCCTCAGATCCCCGCCGCTGTCGCCGTCGTCGTGCTGGGCATCGGCCTCAGTCT
CGGCCTCAACTGCGGCTATGCCATCAACCCAGCACGAGACCTGGGGCCCAGGCTGTTCACGCTCATCGCT
GGCTGGGGCGCCGACACCTTCACCACCGGTACTGTTGACGGCGTGGCCTGGTGGTGGGTGCCTGTGGTGG
GGACCCACCTGGGCGGCATCCTGGGAGCGGGGCTCTACTGCCTGCTGGTGGAGCTGCACCACGAGGAGG
>Eussol
CTGGCAGAGATGCTGGGCACCTTCATTCTCGTGTTCATGGGCAACGGCGCGGTGGCCCAGACCGTCATGT
CGGGCGGTGAACGAGGTGACTTCTTCTCCATCAACATGGGCTATGCCGTGGCCGTGTTCCTGGGGGTCAT
GGTTTCGGGAGGCATCAGCGGGGGGCACATCAACCCCGCAGTCAGTGTGTCGCTGGCTGTGTTTGGCAAG
TTCTCGTGGCTTAAGGTGCCGGTGTACCTCGTGGCTCAGTATATGGGCGCCTTCACAGGCTCCCTCATGC
TCTTCCTCGTCTACAGAAATGCCCTGGACGCGTATGACCCTCAGCGCACCCTGGCATCAGCGGGCATCTT
CGCCACGTACCCCGGGTCTGTGATCAATGGCA---CAGGCGTCCACGTGGACTTCCTCAGCAGCGGCAAC
GGGATGGGCGACCAGATCATGGGCACGCTGGTGCTGTTGCTGTGTGTGAGCGCCATCACCGACCCCCGTA
ACATGGCCGTCCCCAAGCCTCAGATCCCCGCCGCTGTCGCCGTCGTCGTGCTGGGCATCGGCCTCAGTCT
CGGCCTCAACTGCGGCTATGCCATCAACCCAGCACGAGACCTGGGGCCCAGGCTGTTCACGCTCATCGCT
GGCTGGGGCGCCGACACCTTCACCACCGGCACTGTTGACGGCGTGGCCTGGTGGTGGGTGCCTGTGGTGG
GGACCCACCTGGGCGGCATCCTGGGAGCGGGGCTCTACTGCCTGCTGGTGGAGCTGCACCACGAGGAGG
>Evener
CTGGCGGAGATGCTGGGGACCTTCCTGCTTGTGTTCATGGGCAACGGTGCAGTGGCCCAGACTGTGATGT
CGGGGGGCGAGCGGGGCGATTTCTTCTCCATCAACATTGGCTACGCCGTCGCCGTGTTCCTCGGAGTGAT
GGCTTCAGGAGGCGTCAGTGGAGGACACATTAACCCAGCCGTCAGTGTATCACTGGCTGTGTTTGGGAAG
TTCTCGTGGGCTAAGGTTCCTATCTACCTCGTGGCGCAGTATCTGGGCGCCTTCACAGGCTCACTCATGC
TCTTCCTCGTCTACAGAAATGCCTTTGATGCCTACGACCCTCAGCGCACTTTAGCCTCAGCGGGTATATT
CGCCACGTATCCCGGGTCTGTGGTCAACGGAA---CAGGTTATCACGTCGAGTTCCTCACCAGTGGCAAT
GGATTAGGCGACCAGATTATGGGCACACTGGTACTGTTGCTGTGCGTCTCTGCCATCACCGACCCTCGCA
ACATGGCGATCACTAAGCCTCAGATTCCCGCCGCTGTGGCCGCTGTGGTGCTTGGTATCGGCCTCAGTTT
GGGCCTCAACTGCGGCTACGCCATCAACCCAGCCAGAGACCTCGGGCCTAGGCTGTTTACACTCATCGCA
GGCTGGGGATCAGACACCTTCACATCTGGCACCGTTGACGGTGTGGCCTGGTGGTGGGTGCCTTTACTGG
GGACCCACCTCGGAGGCATCCTTGGAGTGGGTCTGTACTGCCTGCTGGTGGAGCTGCACCACGAGAACG
>Everru
CTGGCAGAGATGCTGGGCACCTTCATTCTCGTGTTCATGGGCAACGGCGCGGTGGCCCAGACCGTCATGT
CGGGCGGTGAACGAGGGGACTTCTTCTCTATCAACATGGGCTATGCCGTGGCCGTGTTCCTGGGGGTCAT
GGTTTCGGGGGGCATCAGCGGGGGACACATCAACCCCGCAGTCAGTGTGTCGCTGGCTGTGTTTGGCAAG
TTCTCGTGGCTTAAGGTGCCGGTGTACCTCGTGGCTCAGTATATGGGCGCCTTCACAGCCTCCATCGTGC
TCTTCCTCGTCTACAGAAATGCCCTGGACGCGTATGACCCTCAGCGCACCCTGGCATCAGCGGGCATCTT
CGCCACGTACCCCGGGTCTGTGATCAATGGCA---CAGGCGTCCACGTGGACTTCCTCAGCAGCGGCAAC
GGGATGGGCGATCAGATCATGGGCACGCTGGTGCTGTTGATGTGTGTGAGCGCCATCACCGACCCCCGTA
ACATGGCCGTCCCCAAGCCACAGATCCCCGCTGCTGTCGCCGTCGTCGTGCTGGGCATCGGCCTCAGTCT
CGGCCTCAACTGCGGCTATGCCATCAACCCAGCACGAGACCTGGGGCCCAGGCTGTTCACGCTCATCGCT
GGCTGGGGCGCCGACACCTTCACCACCGGCACTGTTGACGGCGTGGCCTGGTGGTGGGTGCCTGTTGTGG
GGACCCACCTGGGCGGCATCCTGGGAGCGGGGCTCTACTGCCTGCTGGTGGAGCTGCACCACGATGAGG
>Eviola
CTGGCAGAGATGCTGGGCACCTTCATTCTCGTGTTCATGGGCAACGGCGCGGTGGCCCAGACCGTCATGT
CGGGCGGTGAACGAGGGGACTTCTTCTCCATCAACATGGGCTATGCCGTGGCCGTGTTCCTGGGGGTCAT
GGTTTCGGGGGGCATCAGCGGGGGGCACATCAACCCCGCAGTCAGTGTGTCGCTAGCTGTGTTTGGCAAG
TTCTCGTGGCTTAAGGTGCCGGTGTACCTCGTGGCTCAGTATATGGGCGCCTTCACAGGCTCCCTCGTGC
TCTTCCTCGTCTACAGAAATGCCCTGGACGCGTATGACCCTCATCGCACCCTGGCATCAGCGGGCATCTT
CGCCACGTACCCCGGGTCTGTGATCAATGGCA---CAGGCGTCCACGTGGACTTCCTCAGCAGCGGCAAC
GGGATGGGCGACCAGATCATGGGCACGCTGGTGCTGTTGCTGTGTGTGAGCGCCATCACCGACCCCCGTA
ACATGGCCGTCCCCAAGCCTCAGATCCCCGCCGCTGTTGCCGTCGTCGTGCTGGGCATCGGCCTCAGTCT
CGGCCTCAACTGCGGCTATGCCATCAACCCAGCACGAGACCTGGGGCCCAGGCTGTTCACGCTCATCGCT
GGCTGGGGCGCCGACACCTTCACCACCGGCACTGTTGACGGCGTAGCCTGGTGGTGGGTGCCTGTGGTGG
GGACCCACCTGGGCGGCATCCTGGGAGCGGGGCTCTACTGCCTGCTGGTGGAGCTGCACCACGAGGAGG
>Evirid
CTGGCAGAGATGCTGGGCACCTTCATTCTCGTGTTCATGGGCAACGGCGCGGTGGCCCAGACCGTCATGT
CGGGCGGTGAACGAGGGGACTTCTTCTCCATCAACATGGGCTATGCCGTGGCCGTGTTCCTGGGGGTCAT
GGTTTCGGGCGGCATCAGCGGGGGACACATCAACCCCGCAGTCAGTGTGTCGCTGGCTGTGTTTGGCAAG
TTCTCGTGGCTTAAGGTGCCTGTGTACCTCGTGGCTCAGTATATGGGCGCCTTCACAGGCTCCCTCATGC
TCTTCCTCGTCTACAGAAATGCCCTGGACGCGTATGACCCTCAGCGCACCCTGGCATCAGCGGGCATCTT
CGCCACGTACCCCGGGTCTGTGATCAATGGCA---CAGGCGTCCACGTGGACTTCCTCAGCAGCGGCAAC
GGGATGGGCGATCAGATCATGGGCACGCTGGTGCTGTTGATGTGTGTGAGCGCCATCACCGACCCCCGTA
ACATGGCCGTCCCCAAGCCTCAGATCCCCGCCGCTGTCGCCGTCGTCGTGCTGGGCATCGGCCTCAGTCT
CGGCCTCAACTGCGGCTATGCCATCAACCCAGCACGAGACCTGGGGCCCAGGCTGTTCACGCTCATCGCT
GGCTGGGGCGCCGACACCTTCACCACCGGCACTGTTGACGGTGTGGCCTGGTGGTGGGTGCCTGTGGTGG
GGACCCACCTGGGCGGCATCCTGGGAGCGGGGCTCTACTGCCTGCTGGTGGAGCTGCACCACGAGGAGG
>Evitta
??????????????????????????????????????????????????????????????????????
??????????????????????????????????????????????????????????????????????
??????????????????????????????????????????????????????????????????????
??????????????????????????????????????????????????????????????????????
??????????????????????????????????????????????????????????????????????
??????????????????????????????????????????????????????????????????????
??????????????????????????????????????????????????????????????????????
??????????????????????????????????????????????????????????????????????
??????????????????????????????????????????????????????????????????????
??????????????????????????????????????????????????????????????????????
?????????????????????????????????????????????????????????????????????
>Ewagii
CTGGCAGAGATGCTGGGCACCTTCATTCTCGTGTTTATGGGCAACGGCGCGGTGGCCCAGACCGTCATGT
CGGGCGGTGAACGAGGGGACTTCTTCTCCATCAACATGGGCTATGCCGTGGCCGTGTTCCTGGGGGTCAT
GGTTTCGGGAGGCATCAGCGGGGGGCACATCAACCCCGCAGTCAGTGTGTCGCTGGCTGTGTTTGGCAAG
TTCTCGTGGCTTAAGGTGCCGGTGTACCTCGTGGCTCAGTACATGGGCGCCTTCACAGGCTCCCTCATGC
TCTTCCTCGTCTACAGAAATGCCCTGGACGCGTATGACCCTCAGCGCACCCTGGCATCAGCGGGTATCTT
CGCCACGTACCCTGGGTCTGTGATCAATGGTA---CAGGCGTCCACGTGGACTTCCTCAGCAGCGGCAAC
GGGATGGGCGACCAGATCATGGGCACGCTGGTGCTGTTGCTGTGTGTGAGCGCCATCACCGACCCCCGTA
ACATGGGCGTCCCCAAGCCTCAGATCCCCGCCGCTGTCGCCGTCGTCGTGCTGGGCATCGGCCTCAGTCT
CGGCCTCAACTGCGGCTATGCCATCAACCCAGCACGAGACCTGGGGCCCAGGCTGTTCACGCTCATCGCG
GGCTGGGGCGCCGACACCTTCACCACCGGCACTGTTGACGGCGTGGCCTGGTGGTGGGTGCCTGTGGTGG
GGACCCACCTGGGCGGCATCCTGGGAGCGGGGCTCTACTGCCTGCTGGTGGAGCTGCACCACGAGGAGG
>Gchevr
CTGGCAGAGATGCTGGGCACCTTCCTACTCGTGTTCATAGGTAACGGCGCCGTGGCGCAGTCTGTGATGT
CAGCCAACGCACTGGGCGACTTCTTCTCCATCAACGTGGGGTACGCCGTCGCTGTCTTCCTGGGGGTTAT
GGCTTCAGGAGGCATCAGTGGAGGGCACATCAACCCCGCCGTCAGTTTGTCCCTGGCGATGATCGGCAAG
TTCCCGTGGGTGAAGGTGCCCGTGTACATGGTGGCTCAATACGTGGGCGCCTTCACGGCCTCGTTCATGA
CATACTGCGTCTACAAAAATGCCCTGGACGCGTATGATCCTCAGCGCACCCTGGCGTCGGCGGGCATCTT
TGCCACGTACCCCGGACACGTGACCAACGGCA---CCGGCTACAACGTGGAGTTCCTCAGCAGCGGCAAC
GGGATGGGAGACCAGATGATGGGCACCATGGTGCTGCTGTTCTGTGTTTGCGCCATCACCGACGCCCGCA
ACATGGCCGTCACCAAGCCCCAGATCCCTGCCGCCGTCGCCTGCGTCGTGCTCGGCATCGGCCTCAGTAT
GGGCCTCAACTGCGGCTACGCCATCAACCCAGCGCGAGACCTCGGGCCCAGGCTGTTCACGCTCATCGCG
GGTTGGGGCGCGGAGACTTTCACCACCGGCACTGTTGACGGCATCGCCTGGTGGTGGGTGCCGGTGGTGG
GCACCCACATAGGCGGCTTCTTTGGGGCGGGGCTGTACTACATGCTGGTGGAGCTACACCACGGGGATG
>Gdersh
CTGGCAGAGATGCTGGGCACCTTCATTCTCGTGTTCATGGGCAACGGCGCGGTGGCCCAGACCGTCATGT
CTGGCGGGGAACGAGGAGACTTCTTCTCCATCAACATGGGCTATGCCGTGGCCGTGTTCCTGGGGGTCAT
GGTTTCGGGAGGCATCAGCGGGGGGCACATCAACCCCGCAGTCAGTGTGTCGCTGGCTGTATTTGGCAAG
TTCTCGTGGCTTAAGGTGCCGGTGTACCTCGTGGCTCAGTATATGGGCGCCTTCACAGGCTCCCTCATGC
TCTTCCTCGTCTACAGAAATGCCCTGGACGCGTATGACCCTCAGCGCACACTGGCATCAGCGGGCATCTT
CGCCACGTACCCCGGGTCTGTGATCAATGGCA---CAGGCGTCCACGTGGACTTCCTCAGCAGCGGCAAC
GGGATGGGCGACCAGATCATGGGCACGCTGGTGCTGTTGCTGTGTGTGAGCGCCATCACCGACCCCCGTA
ACATGGCCGTCCCCAAGCCTCAGATCCCCGCCGCTGTCGCCGTCGTCGTGCTGGGCATCGGCCTCAGTCT
GGGCCTCAACTGCGGCTATGCCATCAACCCAGCACGAGACCTGGGGCCCAGGCTGTTCACGCTCATCGCT
GGCTGGGGCGCCGACACCTTCACCACCGGCACTGTTGACGGCGTGGCCTGGTGGTGGGTGCCTGTGGTGG
GGACCCACCTGGGCGGCATCCTGGGAGCGGGGCTCTACTGCCTGCTGGTGGAGCTGCACCACGAGGAGG
>Gfasci
??????????????????????????????????????????????????????????????????????
??????????????????????????????????????????????????????????????????????
??????????????????????????????????????????????????????????????????????
??????????????????????????????????????????????????????????????????????
??????????????????????????????????????????????????????????????????????
??????????????????????????????????????????????????????????????????????
??????????????????????????????????????????????????????????????????????
??????????????????????????????????????????????????????????????????????
??????????????????????????????????????????????????????????????????????
??????????????????????????????????????????????????????????????????????
?????????????????????????????????????????????????????????????????????
>GfosA
??????????????????????????????????????????????????????????????????????
??????????????????????????????????????????????????????????????????????
??????????????????????????????????????????????????????????????????????
??????????????????????????????????????????????????????????????????????
??????????????????????????????????????????????????????????????????????
??????????????????????????????????????????????????????????????????????
??????????????????????????????????????????????????????????????????????
??????????????????????????????????????????????????????????????????????
??????????????????????????????????????????????????????????????????????
??????????????????????????????????????????????????????????????????????
?????????????????????????????????????????????????????????????????????
>GfosB
CTGGCGGAGATGCTGGGCACCTTCATACTCGTGTTCATGGGCAACGGCGCCGTGGCCCAGACCGTCATGT
CGGGCGGTGCGCGGGGCGATTTCTTCTCAATCAACATGGGCTACGCCGTGGCTGTGTTCCTGGGTGTCAT
GGCTTCGGGGGGCGTTAGTGGGGGACACATCAACCCCGCCGTCAGTGTTTCGCTGGCTGTGTTTGGCAAG
TTCTCGTGGGCTAAGGTGCCGGTGTACCTAGTGGCTCAGTATATGGGCGCCTTCACAGGCTCCCTCATGC
TCTTCCTCGTCTACAGAAATGCCCTGGACGCCTATGACCCTCAGCGCACCCTGGCAACAGCGGGCATCTT
CGCCACGTATCCCGGATCTGTGGTCAATGGCA---CAGGCGTCCATGTGGACTACCTCAGCAGCGGCAAC
GGGTTGGGCGACCAGATCATGGGCACGTTGGTGCTGTTGCTGTGCGTGTGCGCCATCACCGACCCCCGTA
ACATGGCCGTCCCCAAGCCTCAGATCCCCGCCGCTGTCGCTGCCGTCGTACTAGGCATCGGCCTCAGTCT
CGGCCTCAACTGCGGCTATGCCATCAACCCAGCACGAGACCTGGGGCCCAGGCTGTTCACGCTCATCGCT
GGCTGGGGCGCCGAGACCTTCACAAGCGGTACTGTTGACGGCGTGGCCTGGTGGTGGGTGCCTGTGGTGG
GCACCCACCTGGGCGGCATCCTGGGAGCGGGGCTCTACTGCCTGCTGGTGGAGCTGCACCACGCTGAGG
>GfosC
CTGGCGGAGATGCTGGGCACCTTCATACTCGTGTTCATGGGCAACGGCGCCGTGGCCCAGACCGTCATGT
CGGGCGGTGCACGTGGCGATTTCTTCTCAATCAACATGGGCTACGCCGTGGCTGTGTTCCTGGGTGTCAT
GGCTTCGGGGGGCGTTAGTGGGGGACACATCAACCCCGCTGTCAGTGTTTCGCTGGCTGTGTTTGGCAAG
TTCTCGTGGGCTAAGGTGCCAGTGTACCTCGTGGCTCAGTATATGGGCGCCTTCACAGGCTCCCTCATGC
TCTTCCTCGTCTACAGAAATGCCCTGGACGCCTATGACCCTCAGCGCACCCTGGCAACAGCGGGCATCTT
CGCCACGTATCCCGGATCTGTGGTCAATGGCA---CAGGCGTCCATGTGGACTACCTCAGCAGCGGCAAC
GGGTTGGGCGACCAGATCATGGGCACGATGGTGCTGTTGCTGTGCGTGTGCGCCATCACCGACCCCCGTA
ACATGGCCGTCCCCAAGCCTCAGATCCCCGCCGCTGTCGCTGCCGTCGTACTAGGCATCGGCCTCAGTCT
CGGCCTCAACTGCGGCTATGCCATCAACCCAGCACGAGACCTGGGGCCCAGGCTGTTCACGCTCATCGCT
GGCTGGGGCGCCGAGACCTTCACAAGCGGTACTGTTGACGGCGTGGCCTGGTGGTGGGTGCCTGTGGTGG
GCACCCACCTGGGCGGCATCCTGGGAGCGGGGCTCTACTGCCTGCTGGTGGAGCTGCACCACGCTGAGG
>Glacus
CTGGCCGAGATGCTGGGCACCTTCATACTCGTGTTCATGGGCAACGGCGCGGTGGCCCAGTGCGTCATGT
CGGGCGGCGAACGCGGCCACTTCTTCTCCATCAACATGGGCTACGCCGTGGCTGTGTTCTTGGGGGTCAT
GACTTCGGGGGGCGTCAGTGGAGGGCACATCAACCCCGCTGTCAGTGTGTCGCTGGCTGTGTTTGGCAAA
TTCTCGTGGGCTAAGGTTCCGGTGTACCTCGTAGCTCAGTATATGGGTGCCTTCACTGGCTCCCTTATGC
TCTTCCTCGTCTATAGAAATGCTCTGGACGCGTATGACCCTGAGCGCACCCTGGCATCAGCGGGTATATT
CGCCACGTACCCCGGGTCTGTGATCAATGGCA---CAGGCGAACATATGAATTTCCTCAGCAGCGGCAAC
GGGATGGGTGACCAGATCATGGGTACGCTGGTGCTGTTGCTGTGCGTGTGCGCCATCACAGATCCCCGTA
ACATGGCCGTCCCCAAGCCTCAGATCCCCGCCGCTGTCGCCACCGTCGTGCTGGGCATCGGCCTCAGTCT
CGGCCTCAACTGCGGCTATGCCATCAACCCAGCACGGGACCTCGGGCCCAGGTTGTTCACGCTCATCGCT
GGCTGGGGCGCTGAGACCTTCACCACGGGCACAGTTGACGGCGTAGCCTGGTGGTGGGTGCCTGTGGTGG
GCACCCACCTGGGCGGCATCCTGGGAGCGGGTCTCTACTGTCTGCTGGTGGAGCTGCACCACGAGGATG
>Gpulex
CTCGCAGAGATGCTGGGCACCTTCATACTCGTGTTTATGGGCAACGGCGCGGTGGCCCAGACCGTCATGT
CGGGCGGTGCTCGGGGCGATTTCTTCTCCATCAACATGGGCTACGCCGTGGCTGTGTTCCTGGGGGTCAT
GGCTTCGGGTGGCGTTAGTGGGGGGCACATCAACCCCGCCGTCAGTGTGTCGCTGGCTGTGTTTGGCAAG
TTCTCGTGGGCTAAGGTGCCAGTGTACCTCGTGGCTCAGTATACGGGCGCCTTCACAGGCTCCCTCATGC
TCTTCCTCGTCTACAGAAATGCCTTGGACGCGTATGACCCTCAGCGCACCCTGGCAACAGCGGGTATCTT
CGCCACATACCCCGGGTCTGTGGTCAACGGCA---CAGGCGTCCATGTGGACTACCTCAGCAGCGGCAAC
GGGTTGGGCGACCAGATCATGGGCACGCTGGTGCTGTTGCTGTGCGTGTGCGCCATCACCGACCCCCGTA
ACATGGGTGTCCCCAAGCCTCAGATCCCCGCCGCTGTCGCGGCCGTCGTGCTGGGCATCGGCCTCAGTCT
CGGCCTCAACTGCGGCTATGCCATCAACCCAGCACGAGACCTGGGGCCCAGGTTGTTCACGCTCATCGCG
GGATGGGGCGCCGAGACATTCACAACCGGTACTGTTGACGGCGTGGCCTGGTGGTGGGTGCCTGTGGTGG
GCACCCACCTGGGCGGCATCCTGGGAGCGGGGCTCTACTGCCTGCTGGTAGAGCTGCACCATGATGGTG
>Gwauti
CTGGCGGAGATGCTGGGCACCTTCATACTCGTGTTCATGGGCAACGGCGCCGTGGCCCAGACCGTCATGT
CGGGCGGTGCACGGGGCGATTTCTTCTCCATCAACATGGGCTACGCCGTGGCTGTGTTCCTGGGTGTCAT
GGCTTCGGGGGGCGTTAGTGGGGGACACATCAACCCCGCCGTCAGTGTTTCGCTGGCTGTGTTTGGCAAG
TTCTCGTGGGCTAAGGTGCCAGTGTACCTCGTGGCTCAGTATATGGGCGCCTTCACAGGCTCCCTCATGC
TCTTCCTCGTCTACAGAAATGCCCTGGACGCCTATGACCCTCAGCGCACCCTGGCAACAGCGGGCATCTT
CGCCACGTATCCCGGATCTGTGGTCAATGGCA---CAGGCGTCCATGTGGACTACCTCAGCAGCGGCAAT
GGGTTGGGCGACCAGATCATGGGCACGTTGGTGCTGTTGCTGTGCGTATGCGCCATCACCGACCCCCGTA
ACATGGCCGTCCCCAAGCCTCAGATCCCCGCCGCTGTCGCTGCCGTCGTACTAGGCATCGGCCTCAGTCT
CGGCCTCAACTGCGGCTATGCCATCAACCCAGCACGAGACCTGGGGCCCAGGCTGTTCACGCTTATCGCT
GGCTGGGGCGCCGAGACCTTCACAAGCGGTACTGTTGACGGCGTGGCCTGGTGGTGGGTGCCTGTGGTGG
GCACCCACCTGGGCGGCATCCTGGGAGCGGGGCTCTACTGCCTGCTGGTGGAGCTGCACCACGCTGAGG
>Hbrand
NNNNNNNNNNNNNNNNNNNNNNNNNNNNNNNNNTTCATGGGCAACGGCGCGGTGGCCCAGACCGTTATGT
CAGGCGGTGAACGAGGGGACTTCTTCTCCATCAACATGGGCTATGCCGTGGCCGTGTTCCTGGGGGTCAT
GGTTTCGGGAGGCATCAGCGGAGGGCACATCAACCCCGCAGTCAGTGTGTCGCTGGCTGTGTTTGGCAAG
TTCTCGTGGCTTAAGGTGCCGGTGTACCTCGTGGCTCAGTACATGNNNNNNNNNNNNNNNNNNNNNNNNN
NNNNNNNNNNNNNNNNNNNNNNNNNNNNNNNNNNNNNNNNNNNNNNNNNNNNNNNNNNNNNNNNNNNNNN
NNNNNNNNNNNNNNNNNNNNNNNNNNNNNNNNNNNNNNNNNNNNNNNNNNNNNNNNNNNNNNNNNNNNNN
NNNNNNNNNNNNNNNNNNNNNNNNNNNNNNNNNNNNNNNNNNNNNNNNNNNNNNNNNNNNNNNNNNNNNN
NNNNNNNNNNNNNNNNNNNNNNNNNNNNNNNNNNNNNNNNNNNNNNNNNNNNNNNNNNNNNNNNNNNNNN
NNNNNNNNNNNNNNNNNNNNNNNNNNNNNNNNNNNNNNNNNNNNNNNNNNNNNNNNNNNNNNNNNNNNNN
NNNNNNNNNNNNNNNNNNNNNNNNNNNNNNNNNNNNNNNNNNNNNNNNNNNNNNNNNNNNNNNNNNNNNN
NNNNNNNNNNNNNNNNNNNNNNNNNNNNNNNNNNNNNNNNNNNNNNNNNNNNNNNNNNNNNNNNNNNNN
>Hcarin
CTGGCAGAGATGCTGGGCACCTTCATTCTCGTGTTCATGGGCAACGGCGCGGTGGCCCAGACCGTCATGT
CGGGCGGCGAACGAGGGGACTTCTTCTCCATCAACATGGGCTATGCCGTGGCCGTCTTCCTGGGGGTCAT
GGTTTCGGGGGGCATCAGCGGGGGGCACCTCAACCCTGCAGTCAGTGTGTCGCTGGCTGTGTTTGGCAAG
TTCTCGTGGCTTAAGGTGCCGGTGTACCTCGTGGCTCAGTATATGGGCGCCTTCACAGCCTCCCTTATGC
TCTTCCTCGTCTACAGAAATGCCCTGGACGCGTATGACCCTCAGCGCACCGTGGCATCAGCGGGCATCTT
CGCCACGTACCCCGGGTCTGTGATCAATGGCA---CAGGCGTCCACGTGGACTTCCTCAGCAGCGGCAAC
GGGATGGGCGACCAGATCATGGGCACGCTGGTGCTGTTGCTGTGCGTGAGCGCCATCACCGACCCCCGTA
ACATGGCCATCCCCAAGCCTCAGATCCCCGCCGCTGTCGCCGTCGTCGTGCTGGGCATCGGCCTCAGTCT
GGGCCTCAACTGCGGCTATGCCATCAACCCAGCACGAGACCTGGGCCCCAGGCTGTTCACGCTCATCGCT
GGCTGGGGCGCCGACACCTTCACCACCAGCACTGTTGACGGCGTGGCCTGGTGGTGGGTGCCTGTGGTGG
GGACCCACCTGGGCGGCATCCTGGGAGCGGGGCTCTACTGCCTGCTGGTGGAGCTGCACCACGAGGAGG
>Hcosta
CTGGCAGAGATGCTGGGCACCTTCATTCTCGTGTTCATGGGCAACGGCGCGGTGGCCCAGACCGTCATGT
CGGGCGGTGAACGAGGGGACTTCTTCTCCATCAACATGGGCTATGCCGTGGCCGTGTTCCTGGGGGTCAT
GGTTTCGGGGGGCATCAGCGGGGGGCACATCAACCCCGCAGTCAGTGTGTCGCTGGCTGTGTTTGGCAAG
TTCTCGTGGCTTAAGGTGCCGGTGTACCTCGTGGCTCAGTATATGGGCGCCTTCACAGCCTCCCTTATGC
TCTTCCTCGTCTACAGAAATGCCCTGGACGCGTATGACCCTCAGCGCACCGTGGCATCAGCGGGCATCTT
CGCCACGTACCCCGGGTCTGTGATCAATGGCA---CAGGCGTCCACGTGGACTTCCTCAGCAGCGGCAAC
GGGATGGGCGACCAGATCATGGGCACGCTGGTGCTGTTGCTGTGTGTGAGCGCCATCACAGACCCCCGTA
ACATGGCCATCCCCAAGCCTCAGATCCCCGCCGCTGTCGCCGTCGTCGTGCTGGGCATCGGCCTCAGTCT
GGGCCTCAACTGCGGCTATGCCATCAACCCAGCACGAGACCTGGGGCCCAGGCTGTTCACGCTCATCGCT
GGCTGGGGCGCCGACACCTTCACCACCAGCACTGTTGACGGCGTGGCCTGGTGGTGGGTGCCTGTGGTGG
GGACCCACCTGGGCGGCATCCTGGGAGCGGGGCTCTACTGCCTGCTGGTGGAGCTGCACCACGAGGAGG
>Hgigas
CTGGCGGAGATGCTGGGCACATTCATCCTCGTCGTGATGGGGAACGGAGCTGTGGCGCAGGTGGTGCTCT
CTGGAGGAGGGAAGGGCGACTTCTTCTCCATCAACGTAGGGTACGCCATGGCCGTGTACCTGGGGGTCAT
GGTCTCTGGGGGCATCAGTGGGGGACACATCAACCCTGCCGTCAGTTTGTCCATGGCCCTGTTTGGCAAG
TTCCCGTGGGTGAAGGTGCCGGTTTACATGGTCGCACAGTATTCGGGAGCCTTCATTGGGTCTATCGTGA
TCTTCTTTGTCTACAGAAATGCTCTTGACACCTACGATCCGGGTCGAACACTGGCATCTGCGGGAGTGTT
CGCCACCTACCCAGGCTCAGTTGTCAACAGCACCGGGGCAGTGATCTCGGACTTCCTCACCAGCGGCAAC
GGCTTGGGTGACCAGATCTTAGCAACCTGCATCCTACTTTTGTGCGTCTGCGCCATCACCGATTCACGCA
ACATGGGAATCCCTAAAGCCCAGATCCCCGCGTGTGTGGCCGGGGTTGTGCTGTCCATCGGGTTGAGCTT
GGGGCTCAACTGTGGGTACGCCATCAATCCCGCCAGGGATTTGGGTCCCAGGCTCTTCACCCTCATAGCC
GGCTGGGGAGCAGAAACTTTCACTGCCAGTACGAGTGATGGCGTTGCGTGGTGGTGGGTTCCGATAGTTG
GTCCTCACATCGGAGGCATACTAGGTGTGGGCATCTACTACATGGTCATCGAGCAGCACTACGGAGCAG
>Hgrise
CTGGCAGAGATGCTGGGCACCTTCATTCTCGTGTTCATGGGCAACGGCGCGGTGGCCCAGACCGTCATGT
CGGGCGGTGAACGAGGCGACTTCTTCTCCATCAACATGGGCTATGCCGTGGCCGTGTTCCTGGGGGTCAT
GGTTTCGGGGGGCATCAGCGGGGGGCACATCAACCCCGCAGTCAGTGTGTCGCTGGCTGTGTTTGGCAAG
TTCTCGTGGCTTAAGGTGCCGGTGTACCTCGTGGCACAGTATATGGGCGCCTTCACAGGCTCCCTTATGC
TCTTCCTCGTCTACAGAAATGCCCTGGACGCGTATGACCCTCAGCGCACCCTGGCATCAGCGGGCATCTT
CGCCACGTACCCCGGGTCTGTGATCAATGGCA---CAGGCGTCCACGTGGACTTCCTCAGCAGCGGCAAC
GGGATGGGCGACCAGATCATGGGCACGCTGGTGCTGTTGCTGTGTGTGAGCGCCATCACCGACCCCCGTA
ACATGGCCGTCCCCAAGCCTCAGATCCCCGCCGCTGTCGCCGTCGTCGTGCTGGGCATCGGCCTCAGTCT
GGGCCTCAACTGCGGCTATGCCATCAACCCAGCACGAGACCTGGGGCCCAGGCTGTTCACGCTCATCGCT
GGCTGGGGCGCCGACACCTTCACCACCGGCACTGTTGACGGCGTGGCCTGGTGGTGGGTGCCTGTGGTGG
GGACCCACCTGGGCGGCATCCTGGGAGCGGGGCTCTACTGCCTGCTGGTGGAGCTGCACCACGAGGAGG
>Hsetos
CTGGCAGAGATGCTGGGCACCTTCATTCTCGTGTTCATGGGCAACGGCGCGGTGGCCCAGACCGTCATGT
CGGGCGGTGAACGTGGGGACTTCTTCTCCATCAACATGGGCTATGCCGTGGCCGTCTTCCTGGGGGTCAT
GGTTTCGGGGGGCATCAGCGGGGGGCACCTCAACCCTGCAGTCAGTGTGTCGCTGGCTGTGTTTGGCAAG
TTCTCGTGGCTTAAGGTGCCGGTGTACCTCGTGGCTCAGTATATGGGCGCCTTCACAGCCTCCCTTATGC
TCTTCCTCGTCTACAGAAATGCCCTGGACGCGTATGACCCTCAGCGCACCGTGGCATCAGCGGGCATCTT
CGCCACGTACCCCGGGTCTGTGATCAATGGCA---CAGGCGTCCACGTGGACTTCCTCAGCAGCGGCAAC
GGGATGGGCGACCAGATCATGGGCACGCTGGTGCTGTTGCTGTGTGTGAGCGCCATCACCGACCCCCGTA
ACATGGCCATCCCCAAGCCTCAGATCCCCGCCGCTGTCGCCGTCGTCGTGCTGGGCATCGGCCTCAGTCT
GGGCCTCAACTGCGGCTATGCCATCAACCCAGCACGAGACCTGGGCCCCAGGCTGTTCACGCTCATCGCT
GGCTGGGGCGCCGACACCTTCACCACCAGCACTGTTGACGGCGTGGCCTGGTGGTGGGTGCCTGTGGTGG
GGACCCACCTGGGCGGCATCCTGGGAGCGGGGCTCTACTGCCTCCTGGTGGAGCTGCACCACGAGGAGG
>Hsophi
CTGGCAGAGATGCTGGGCACCTTCATTCTCGTGTTTATGGGCAACGGCGCGGTGGCCCAGACCGTCATGT
CGGGCGGTGAACGAGGGGACTTCTTCTCCATCAACATGGGCTATGCCGTGGCCGTGTTCCTGGGGGTCAT
GGTTTCGGGAGGCATCAGCGGGGGGCACATCAACCCCGCAGTCAGTGTGTCGCTGGCTGTGTTTGGCAAG
TTCTCGTGGCTTAAGGTACCGGTGTACCTCGTGGCTCAGTACATGGGCGCCTTCACAGGCTCCCTCATGC
TCTTCCTCGTCTACAGAAATGCCCTGGACGCGTATGACCCTCAGCGCACCCTGGCATCAGCGGGTATCTT
CGCCACGTACCCTGGGTCTGTGATCAATGGTA---CAGGCGTCCACGTGGACTTCCTCAGCAGCGGCAAC
GGGATGGGCGACCAGATCATGGGCACGCTGGTGCTGTTGCTGTGTGTGAGCGCCATTACCGACCCCCGTA
ACATGGGCGTCCCCAAGCCTCAGATCCCCGCCGCTGTCGCCGTCGTCGTGCTGGGCATCGGCCTCAGTCT
CGGCCTCAACTGCGGCTATGCCATCAACCCAGCACGAGACCTGGGGCCCAGGCTGTTCACGCTCATCGCG
GGCTGGGGCGCCGACACCTTCACCACCGGCACTGTTGACGGCGTGGCCTGGTGGTGGGTGCCTGTGGTGG
GGACCCACCTGGGCGGCATCCTGGGAGCGGGGCTCTACTGCCTGCTGGTGGAGCTGCACCACGAGGAGG
>Hstebb
CTGGCAGAGATGCTGGGCACCTTCATTCTCGTGTTCATGGGCAACGGCGCGGTGGCCCAGACCGTCATGT
CGGGCGGTGAACGAGGCGACTTCTTCTCCATCAACATGGGCTATGCCGTGGCCGTGTTCCTGGGGGTCAT
GGTTTCGGGGGGCATCAGCGGGGGGCACATCAACCCCGCAGTCAGTGTGTCGCTGGCTGTGTTTGGCAAG
TTCTCATGGCTTAAGGTGCCGGTGTACCTCGTGGCTCAGTATATGGGCGCCTTCACAGGCTCCCTTATGC
TCTTCCTCGTCTACAGAAATGCCCTGGACGCGTATGACCCCCAGCGCACCCTGGCATCAGCGGGCATCTT
CGCCACGTACCCCGGGTCTGTGATCAATGGCA---CAGGCGTCCACGTGGACTTCCTCAGCAGCGGCAAC
GGGATAGGCGACCAGATCATGGGCACGCTGGTGCTGTTGCTGTGTGTGAGCGCCATCACCGACCCCCGTA
ACATGGCCGTCCCCAAGCCTCAGATCCCCGCCGCTGTCGCCGTCGTCGTGCTGGGCATCGGCCTGAGTCT
GGGCCTCAACTGCGGCTATGCCATCAACCCAGCACGAGACCTGGGGCCCAGGCTGTTCACGCTCATCGCT
GGCTGGGGCGCCGACACCTTCACCACCAGCACTGTTGACGGCGTGGCCTGGTGGTGGGTGCCTGTGGTGG
GGACCCACCTGGGCGGCATCCTGGGAGCGGGGCTCTACTGCCTGCTGGTGGAGCTGCACCACGAGGAGG
>Lvorte
NNNNNNNNNNNNNNNNNNNNNNNNNNNNNNNNNNNNNNNNNNNNNNNNNNNNNNNNNNNNNNNNNNNNNN
NNNNNGGTGAACGGGGCAACTTCTTCTCTATCAACGTGGGCTACGCCGTGGCTGTGTTCCTGGGGGTCAT
GGTTTCGGGGGGCGTGAGTGGGGGGCACATCAACCCCGCGGTCAGTGTGTCGCTGGCCGTGTTTGGCAAG
TTCTCGTGGTTAAAAGTGCCGGTGTACCTCGTGGCTCAGTACTTGNNNNNNNNNNNNNNNNNNNNNNNNN
NNNNNNNNNNNNNNNNNNNNNNNNNNNNNNNNNNNNNNNNNNNNNNNNNNNNNNNNNNNNNNNNNNNNNN
NNNNNNNNNNNNNNNNNNNNNNNNNNNNNNNNNNNNNNNNNNNNNNNNNNNNNNNNNNNNNNNNNNNNNN
NNNNNNNNNNNNNNNNNNNNNNNNNNNNNNNNNNNNNNNNNNNNNNNNNNNNNNNNNNNNNNNNNNNNNN
NNNNNNNNNNNNNNNNNNNNNNNNNNNNNNNNNNNNNNNNNNNNNNNNNNNNNNNNNNNNNNNNNNNNNN
NNNNNNNNNNNNNNNNNNNNNNNNNNNNNNNNNNNNNNNNNNNNNNNNNNNNNNNNNNNNNNNNNNNNNN
NNNNNNNNNNNNNNNNNNNNNNNNNNNNNNNNNNNNNNNNNNNNNNNNNNNNNNNNNNNNNNNNNNNNNN
NNNNNNNNNNNNNNNNNNNNNNNNNNNNNNNNNNNNNNNNNNNNNNNNNNNNNNNNNNNNNNNNNNNNN
>Mapar
CTGGCAGAGATGCTGGGCACCTTCATTCTCGTGTTCATGGGCAACGGTGCGGTGGCCCAGACCGTCATGT
CGGGCGGTGAACGAGGGGACTTCTTCTCCATCAACATGGGCTATGCCGTGGCCGTGTTCCTGGGGGTCAT
GATTTCGGGGGGCATCAGCGGGGGGCACCTCAACCCCGCAGTCAGTGTGTCGCTGGCTGTGTTTGGGAAG
TTCTCGTGGCTTAAGGTGCCGGTGTACCTCGTGGCTCAGTATATGGGCGCCTTCACAGGCTCCCTCATGC
TCTTCCTCGTCTACAGAAATGCCCTGGACGCGTATGACCCACAACGCACCCTGGCATCAGCGGGCATCTT
CGCCACGTACCCCGGGTCTGTGATCAATGGCA---CAGGCGTCCACGTGGACTTCCTCAGCAGCGGCAAC
GGGATGGGCGACCAGATCATGGGCACGCTGGTGCTGTTGCTGTGTGTGAGCGCCATCACCGACCCCCGTA
ACATGGCCGTGCCCAAGCCTCAGATCCCCGCCGCTGTCGCCGTCGTCGTGCTGGGTATCGGCCTCAGTCT
CGGCCTCAACTGCGGCTATGCCATCAACCCAGCACGAGACCTGGGTCCCAGGCTGTTCACGCTCATCGCT
GGCTGGGGCGCCGACACCTTCACCACCGGCACTGTTGACGGCGTGGCCTGGTGGTGGGTGCCTGTGGTGG
GGACCCACCTGGGCGGCATCCTGGGAGCGGGGCTCTACTGCCTGCTGGTGGAGCTGCACCACGCGGAGG
>Mbrani
NNNNNNNNNNNNNNNNNNNNNNNNNNNNNNNNNTTTATGGGCAACGGCGCGGTGGCCCAGACCGTCATGT
CGGGGGGCGAACGGGGCGACTTCTTCTCCATCAACATGGGCTACGCGGCGGCTGTGTTCCTGGGGGTCAT
GGTTTCGGGGGGCGTTAGTGGGGGGCACATCAACCCCGCCGTCAGTGTGTCGATGGCTGTGTTTGGCAAG
TTCCCGTGGGCCAAGGTGCCGGTGTTCCTCGTGGCTCAGTATCTGNNNNNNNNNNNNNNNNNNNNNNNNN
NNNNNNNNNNNNNNNNNNNNNNNNNNNNNNNNNNNNNNNNNNNNNNNNNNNNNNNNNNNNNNNNNNNNNN
NNNNNNNNNNNNNNNNNNNNNNNNNNNNNNNNNNNNNNNNNNNNNNNNNNNNNNNNNNNNNNNNNNNNNN
NNNNNNNNNNNNNNNNNNNNNNNNNNNNNNNNNNNNNNNNNNNNNNNNNNNNNNNNNNNNNNNNNNNNNN
NNNNNNNNNNNNNNNNNNNNNNNNNNNNNNNNNNNNNNNNNNNNNNNNNNNNNNNNNNNNNNNNNNNNNN
NNNNNNNNNNNNNNNNNNNNNNNNNNNNNNNNNNNNNNNNNNNNNNNNNNNNNNNNNNNNNNNNNNNNNN
NNNNNNNNNNNNNNNNNNNNNNNNNNNNNNNNNNNNNNNNNNNNNNNNNNNNNNNNNNNNNNNNNNNNNN
NNNNNNNNNNNNNNNNNNNNNNNNNNNNNNNNNNNNNNNNNNNNNNNNNNNNNNNNNNNNNNNNNNNNN
>Mglabe
CTGGCTGAGATGCTGGGCACCTTCATCCTCGTGTTCATGGGCAACGCAGCGGTGGCTCAGACCGTCATGT
CGGGCGGTGAACGGGGCGACTTCTTCTCAATCAACGTGGGCTACGCCGTGGCTGTGTTCCTGGGGGTCAT
GGTTTCGGGGGGCGTTAGTGGAGGGCAACTAAACCCCGCCGTCAGTGTGTCGCTGGCTGTGTTTGGCAAG
TTCTCGTGGGCAAAAGTGCCGGTGTACCTCGTGGCTCAGTATTTGGGAGCCTTCACAGGCGCCGCTACGC
TCTTCCTCGTCTACAGAAATGCCCTGGACGCGTATGACCCTCAGCGCACCCTGGCATCAGCGGGCATCTT
CGCCACGTACCCGGGGTCTGTGGTCAATGGCA---CAGGCGTCCATGTGGACTTCCTCAGCAGCGGCAAC
GGGATTGGTGATCAGATCATGGGCACGTTTGTGCTGCTGCTGTGTGTGTGCGCCATCACCGACCCGCGTA
ACATGGCCATCCCCAAGCCGCAGATACCCGCCGCTGTCGGCGTCGTCGTGCTGGGCATCGGCATCAGTCT
CGGCCTCAACTGTGGCTATGCCATCAATCCTGCACGAGACCTCGGCCCCAGGCTGTTCACGCTCATCGCG
GGCTGGGGCGCCGAGACCTTTACCACCGGTACTGTTGACGGCGTGGCCTGGTGGTGGGTGCCTGTGGTGG
GCCCCCACCTGGGTGGCATCCTGGGAGCGGGGCTCTACAGTCTGGTGGTGGAGCTGCACCACGGGAACG
>Mmarin
CTGGCTGAGATGCTGGGCACCTTCCTCCTTGTGTTTATGGGTAATGGCGCTGTGGCCCAGACCGTCATGT
CGGGCGGCGACAGGGGCGACTTTTTCTCCATCAACGTGGGGTACGCAGTGGCCGTGTTCCTGGGGGTGAT
GGCTTCAGGGGGCGTCAGCGGAGGGCACATCAACCCCGCCGTCAGCGTGTCACTGGCGGTGTTTGGCAAG
TTCTCGTGGGCGAAGGTACCCATTTACCTCGTGGCCCAGTATATGGGTGCCTTCACCGGCTCCCTGATGT
TATTCCTCGTGTACAGAAACGCCCTTGATGCCTACGACCCTCAACGCACCCTGGCGTCGGCGGGCATCTT
CGCCACCTACCCCGGCTCTGTGATCAACGGAA---CAGGCGACCACGTCAACTTCTTGACCAGTGGCAAC
GGATTAGGGGACCAGATCATGGGCACGCTGGTGTTGCTGCTCTGTGTCTGCGCCATCACCGACCCCCGCA
ACATGGCCATCACTAAGCCCCAGATCCCTGCTGCTGTGGCCACAGTCGTGTTTGGTATTGGCCTCAGTCT
GGGCCTCAACTGCGGCTATGCCATCAACCCAGCGCGGGACCTCGGGCCAAGGCTGTTCACCCTCGTTGCG
GGCTGGGGAGCAGAAACTTTCAAATCTGGCACCGTTGATGGTGTCGCCTGGTGGTGGGTGCCGGTGCTGG
GTACTCACCTCGGTGGCATCCTGGGAACGGGTCTATACTGCCTGCTAGTGGAGCTGCACCATGAGGATG
>Mparvu
CTGGCAGAGATGCTCGGCACCTTCATACTCGTGTTTATGGGCAACGCGGCGGTCGCCCAGACCGTCATGT
CGGGGGGTGAACGGGGCGACTTCTTCTCCATCAACATGGGCTACGCGGCGGCGGTGTTCCTGGGGGTCAT
GGTTTCGGGGGGCATTAGTGGGGGGCACCTCAACCCCGCCGTCAGTGTGTCGCTGGCCGTGTTTGGCAAG
TTCCCGTGGACCAAGGTGCCGGTGTACCTCGTGGCCCAGTATACGGGCGCCTTCGCAAGCTCCGCCATGC
TCTTCCTCGTCTACAGGAATGCCCTGGACGCGTATGACCCTCAGCGCACCCTGGCGTCAGCGGGTATCTT
CGCCACGTACCCGGGGTCGGTGATCAACGGCA---CAGGCGTCCATGTGGACTTCCTCAACAGCGGCAAC
GGGATGGGTGACCAGATCATGGGCACGCTGGTGCTGATGGTGTGCGTGTGCGCCATCACCGACCCCCGCA
ACATGGCCGTCCCCAAGCATCAGATCCCCGCCGCTGTCGCCGCCGTCGTGCTGGGCATCGGCATCAGTCT
GGGCCTCAACTGCGGCTATGCCATCAACCCAGCACGCGACCTCGGGCCCAGGCTGTTCACCCTCATCGCT
GGCTGGGGCGCCGAGACCTTTACCTCCGGCACTGTTGACGGCGTGGCCTGGTGGTGGGTGCCTGTGGTGG
GTACCCACCTGGGCGGCATCCTGGGAGTGGGGCTCTACTGGCTGCTGGTGGAGCTGCACCACACGCACG
>Mwahli
CTGGCTGAGTTCCTGGGCACCTTCATCCTCGTGTTTATGGGCAACGCAGCGGTGGCCCAAACCGTCATGT
CCGGCGGTGAACGGGGCGACTTCTTCTCCATCAACGTGGGCTACGCCGTGGCTGTGTTCCTGGGGGTCAT
GGTGTCGGGGGGCGTTAGTGGGGGGCACATAAACCCCGCCGTCAGTGTGTCGCTGGCCGTGTTCGGCAAG
TTCCCGTGGGCCAAAGTGCCGGTGTACCTCGTGGCTCAGTATCTAGGAGCCTTCACAGGTGCCGCCGCGC
TCTTCCTCACCTACAGAAATGCCCTGGACGCGTATGACCCTCAGCGCACCCTGGCGTCAGCGGGTATCTT
CGCCACGTACCCGGGGTCTGTGGTCAATGGCA---CAGGCACCCACGTGGACTTCCTCAGCAGCGGCAAC
GGGTTAGGTGATCAGATCATGGGCACGCTGGTGCTGGTGCTGTGTGTGTGCGCCATCACCGACCCCCGTA
ACATGGCCCTCCCCAAGTCGCAGATACCCGCCGCTGTCGCCATCGTCGTGCTGGGCATCGGCATCAGTCT
CGGCCTCAACTGCGGCTATGCCATCAATCCTGCACGAGACCTCGGGCCCAGGCTGTTCACGCTCATCGCG
GGCTGGGGCTCCGAGACCTTTACCACCGGTACTGTTGACGGCGTGGCCTGGTGGTGGGTGCCTTTGGTGG
GCGACCACGTGGGTGGCATCCTGGGAACGGGGATCTACCATCTGGGGGTGGAGGTGCACCACAAGAACG
>Oalbin
CTGGCAGAGATGCTGGGCACCTTCATTCTCGTGTTCATGGGCAACGGCGCGGTGGCCCAGACCGTCATGT
CGGGCGGTGAACGAGGGGACTTCTTCTCCATCAACATGGGCTACGCCGTGGCCGTGTTCCTGGGGGTCAT
GGTTTCGGGGGGCATCAGCGGGGGGCACATCAACCCCGCCGTCAGTGTGTCGCTGGCTGTGTTTGGCAAG
TTCTCGTGGCTTAAGGTGCCGGTGTACCTCGTGGCTCAGTATATGGGCGCCTTCACAGGCTCCCTCATGC
TCTTCCTCGTCTACAGAAATGCCCTGGACGCGTATGACCCTCAGCGAACCCTGGCATCAGCGGGCATCTT
CGCCACGTACCCCGGGTCTGTGATCAATGGCA---CAGGCGTCCACGTGGACTTCCTCAACAGCGGCAAC
GGGATGGGCGACCAGATCATGGGCACGCTGATGCTGTTGCTGTGTGTGAGCGCCATCACCGACCCCCGTA
ACATGGCCGTGCCCAAGCCTCAGATCCCCGCCGCTGTCGCCGTCGTCGTGTTGGGCATCGGCCTCAGTCT
GGGCCTCAACTGCGGCTACGCCATCAACCCAGCACGAGACCTGGGGCCCAGGCTGTTCACGCTCATCGCT
GGCTGGGGCGCCGACACCTTCACCACCGGCACTGTTGACGGCGTGGCCTGGTGGTGGGTGCCTGTGGTGG
GGACCCACCTGGGCGGCATCCTGGGAGCGGGGCTCTACTGCCTGCTGGTGGAGCTGCACCACGAGGAGG
>Ocalca
CTGGCAGAGATGCTGGGCACCTTCATTCTCGTGTTTATGGGCAACGGCGCGGTGGCCCAGACCGTCATGT
CGGGCGGTGAACGAGGGGACTTCTTCTCTATCAACATGGGCTATGCCGTGGCCGTGTTCCTGGGGGTCAT
GGTTTCGGGGGGCATCAGCGGGGGGCACCTCAACCCCGCAGTCAGTGTGTCGCTGGCTGTGTTTGGCAAG
TTCTCGTGGCTTAAGGTGCCGGTGTACCTCGTGGCTCAGTATATGGGCGCCTTCGCAGGCTCCCTCGTGC
TCTTCCTCGTCTACAGAAATGCCCTGGACGCGTATGACCCTCAGCGCACCCTGGCATCAGCGGGCATCTT
CGCCACGTACCCCGGGTCTGTGATCAATGGTA---CAGGCGTCCACGTGGACTTCCTCAGCAGCGGCAAC
GGGATGGGCGACCAGATCATGGGCACGCTGGTGCTGTTGCTGTGTGTGAGCGCCATCACCGACCCCCGTA
ACATGGCCGTCCCCAAGCCTCAGATCCCCGCCGCTGTCGCCGCCGTCGTGCTGGGCATCGGCCTCAGTCT
CGGCCTCAACTGCGGCTATGCCATCAACCCAGCACGAGACCTGGGGCCCAGGCTGTTCACGCTCATCGCT
GGCTGGGGCGCCGACACCTTCACCACCGGCACTGTGGACGGCGTGGCCTGGTGGTGGGTGCCTGTGGTGG
GGACCCACCTGGGCGGCATCCTGGGAGCAGGGCTCTACTGCCTGCTGGTGGAGCTGCACCACGAGGAGG
>Ocrass
NNNNNNNNNNNNNNNNNNNNNNNNNNNNNNNNNNNNNNNNNNNNNNNNNNNNNNNNNNNNNNNNNNNNNN
NNNNNNNNNNNNNNNNNNNNNNNNNNNNNNNNNNNNNNNNNNNNNNNNNNNNNNNNNNNNNNNNNNNNNN
NNNNNNNNNNNNNNNNNNNNNNNNNNNNNNNNNNNNNNNNNNNNNNNNNNNNNNNNNNNNNNNNNNNNNN
NNNNNNNNNNNNNNNNNNNNNNNNNNNNNNNNNNNNNNNNNNNNNNNNNNNNNNNNNNNNNNNNNNNNNN
NNNNNNNNNNNNNNNNNNNNNNNNNNNNNNNNNNNNNNNNNNNNNNNNNNNNNNNNNNNNNNNNNNNNNN
NNNNNNNNNNNNNNNNNNNNNNNNNNNNNNNNNNNNNNNNNNNNNNNNNNNNNNNNNNNNNNNNNNNNNN
NNNNNNNNNNNNNNNNNNATGGGTACACTGATCCTGCTGTTGTGTGTGTCTGCCATCACCGACCCCCGCA
ACATGGGCATCACCAAGAATCAGATCCCCGCCGCTGTGGCCACAGTAGTTTTTGGTATTGGCCTCAGCAT
GGGTCTCAACTGCGGCTACGCCGTCAACCCAGCCAGGGACCTCGGACCCAGGCTGTTTACACTCGTTGCA
GGCTGGGGAGCGGACACCTTCACATCTGGCACCGTTGATGGCGTGGCCTGGTGGTGGGTGCCGGTGCTGG
GTGCTCACTTTGGCGGCATTCTCGGAGTGGGCCTCTACTGCATCCTGGTGGAGATGCACCACGAGGACG
>Ocurtu
NNNNNNNNNNNNNNNNNNNNNNNNNNNNNNNNNNNNNNNNNNNNNNNNGCTGTGGCCCAGACCGTCATGT
CGGGCGGTGAACGAGGGGACTTCTTCTCCATCAACATGGGCTATGCCGTAGCCGTGTTCCTGGGGGTCAT
GGTTTCGGGAGGCATCAGCGGGGGGCACATCAACCCCGCAGTCAGTGTGTCGCTGGCTGTATTTGGCAAG
TTCTCGTGGCTTAAGGTGCCGGTGTACCTCGTGGCTCAGTATATGNNNNNNNNNNNNNNNNNNNNNNNNN
NNNNNNNNNNNNNNNNNNNNNNNNNNNNNNNNNNNNNNNNNNNNNNNNNNNNNNNNNNNNNNNNNNNNNN
NNNNNNNNNNNNNNNNNNNNNNNNNNNNNNNNNNNNNNNNNNNNNNNNNNNNNNNNNNNNNNNNNNNNNN
NNNNNNNNNNNNNNNNNNNNNNNNNNNNNNNNNNNNNNNNNNNNNNNNNNNNNNNNNNNNNNNNNNNNNN
NNNNNNNNNNNNNNNNNNNNNNNNNNNNNNNNNNNNNNNNNNNNNNNNNNNNNNNNNNNNNNNNNNNNNN
NNNNNNNNNNNNNNNNNNNNNNNNNNNNNNNNNNNNNNNNNNNNNNNNNNNNNNNNNNNNNNNNNNNNNN
NNNNNNNNNNNNNNNNNNNNNNNNNNNNNNNNNNNNNNNNNNNNNNNNNNNNNNNNNNNNNNNNNNNNNN
NNNNNNNNNNNNNNNNNNNNNNNNNNNNNNNNNNNNNNNNNNNNNNNNNNNNNNNNNNNNNNNNNNNNN
>Oflavu
CTGGCAGAGATGCTGGGCACCTTCATTCTCGTGTTCATGGGCAACAGCGCGGTGGCCCAGACCGTCATGT
CGGGCGGTGAACGGGGGGACTTCTTCTCCATCAACATGGGCTACGCCGTGGCCGTGTTCCTGGGGGTCAT
GGTTTCGGGGGGCATCAGCGGGGGGCACATCAACCCCGCCGTCAGTGTGTCGCTGGCTGTGTTTGGCAAG
TTCTCGTGGCTTAAGGTGCCGGTGTACCTCGTGGCTCAGTATATGGGCGCCTTCACAGGCTCCCTCATGC
TCTTCCTCGTCTACAGAAATGCCCTGGACGCGTATGACCCTCAGCGAACCCTGGCATCAGCGGGCATCTT
CGCCACGTACCCCGGGTCTGTGATCAATGGCA---CAGGCGTCCACGTGGACTTCCTCAGCAGCGGCAAC
GGGATGGGCGACCAGATCATGGGCACGCTGGTGCTGTTGCTGTGTGTGAGCGCCATCACCGACCCCCGTA
ACATGGCCGTGCCCAAGCCTCAGATCCCCGCCGCTGTCGCCGTCGTCGTGTTGGGCATCGGCCTCAGTCT
CGGCCTCAACTGCGGCTACGCCATCAACCCAGCACGAGACCTGGGGCCCAGGCTGTTCACGCTCATCGCT
GGCTGGGGCGCCGACACCTTCACCACCGGCACTGTTGACGGCGTGGCCTGGTGGTGGGTGCCTGTGGTGG
GGACCCACCTGGGCGGCATCCTGGGAGCGGGGCTCTACTGCCTGCTGGTGGAGCTGCACCACGAGGAGG
>Osowin
CTGGCAGAGATGCTGGGCACCTTCATTCTCGTGTTTATGGGCAACGGCGCTGTGGCCCAGACCGTCATGT
CGGGCGGTGAACGAGGGGACTTCTTCTCCATCAACATGGGCTATGCCGTAGCCGTGTTCCTGGGGGTCAT
GGTTTCGGGAGGCATCAGCGGGGGGCACATCAACCCCGCAGTCAGTGTGTCGCTGGCTGTATTTGGCAAG
TTTTCGTGGCTTAAGGTGCCGGTGTACCTCGTGGCTCAGTATATGGGCGCCTTCACAGGCTCCCTTATGC
TCTTCCTCGTCTACAGAAATGCCCTGGACGCGTATGACCCTCAGCGCACCCTGGCATCAGCGGGCATCTT
CGCCACGTACCCCGGGTCTGTGGTCAATGGTA---CAGGCGTCCACGTGGACTTCCTTAGCAGCGGCAAC
GGGATGGGCGACCAGATCATGGGCACGCTAGTGCTGTTGCTGTGTGTGAGCGCCATCACCGACCCCCGTA
ACATGGCCGTCCCCAAGCCTCAGATCCCGGCCGCTGTCGCCGTCGTCGTGCTGGGCATAGGCCTCAGTCT
TGGCCTCAACTGCGGCTATGCCATCAACCCAGCACGAGACCTTGGGCCCAGGCTGTTCACGCTCATCGCT
GGCTGGGGCGCCGACACCTTCACCACCGGCACTGTTGACGGCGTGGCTTGGTGGTGGGTGCCTGTGGTGG
GGGCCCACCTGGGCGGTATCCTGGGAGCGGGGCTCTACTGCCTGCTGGTGGAGCTGCACCACGAGGAGG
>Oxflav
CTGGCAGAGATGCTGGGCACCTTCATTCTCGTGTTTATGGGCAACGGCGCTGTGGCCCAGACCGTCATGT
CGGGCGGTGAACGAGGGGACTTCTTCTCCATCAACATGGGCTATGCCGTAGCCGTGTTCCTGGGGGTCAT
GGTTTCGGGAGGCATCAGCGGGGGGCACATCAACCCCGCAGTCAGTGTGTCGCTGGCTGTATTTGGCAAG
TTCTCGTGGCTTAAGGTGCCGGTGTACCTCGTGGCTCAGTATATGGGCGCCTTCACAGGCTCCCTTATGC
TCTTCCTCGTCTACAGAAATGCCCTGGACGCGTATGACCCTCAGCGCACCATGGCATCAGCGGGCATCTT
CGCCACGTACCCCGGGTCTGTGGTCAATGGTA---CAGGCGTCCACGTGGACTTCCTTAGCAGCGGCAAC
GGGATGGGCGACCAGATCATGGGCACGCTGGTGCTGTTGCTGTGTGTGAGCGCCATCACCGACCCCCGTA
ACATGGCCGTGCCCAAGCCTCAGATCCCCGCCGCTGTCGCCGTCGTCGTGCTGGGCATAGGCCTCAGTCT
TGGCCTCAACTGCGGCTATGCCATCAACCCAGCACGAGACCTTGGGCCCAGGCTGTTCACGCTTATCGCT
GGCTGGGGCGCCGACACCTTCACCACCGGCACTGTTGACGGCGTGGCCTGGTGGTGGGTGCCTGTGGTGG
GGGCCCACCTGGGCGGCATCCTGGGAGCGGGGCTCTACTGCCTGCTGGTGGAGCTGCACCACGAGGAGG
>Pasp
CTGGCAGAGATGCTGGGCACCTTCATTCTCGTGTTCATGGGCAACGGCGCGGTGGCCCAGACCGTTATGT
CGGGCGGTGAACGAGGGGACTTCTTCTCCATCAACATGGGCTATGCCGTGGCCGTGTTCCTGGGGGTCAT
GGTTTCGGGAGGCATCAGCGGAGGGCACATCAACCCCGCAGTCAGTGTGTCGCTGGCTGTGTTTGGCAAG
TTCTCGTGGCTTAAGGTGCCGGTGTACCTCGTGGCTCAGTACATGGGCGCCTTCACAGGCTCCCTCATGC
TCTTCCTCGTCTACAGAAATGCCCTGGACGCGTATGACCCTCAGCGCACCCTGGCATCAGCGGGCATCTT
CGCCACGTACCCCGGGTCGGTGATCAATGGTA---CAGGCGTCCACGTGGACTTCCTCAGCAGCGGCAAC
GGGCTGGGCGACCAGATCATGGGCACGCTGGTGCTGTTGCTGTGTGTGAGCGCCATTACCGACCCCCGTA
ACATGGCCGTCCCCAAGCCTCAGATCCCCGCCGCTGTCGCCGTCGTCGTGCTGGGCATCGGCCTCAGTCT
CGGCCTCAACTGCGGCTATGCCATCAACCCAGCACGAGACCTGGGGCCCAGGCTGTTCACGCTCATCGCT
GGCTGGGGCGCCGACACCTTCACCACCGGCACTGTTGATGGCGTGGCCTGGTGGTGGGTGCCTGTGGTGG
GGACCCACCTGGGCGGCATCCTGGGAGCGGGGCTCTACTGCCTGCTGGTGGAGCTGCACCACGATGAGG
>Pborow
CTGGCAGAGATGCTGGGCACCTTCATTCTCGTGTTTATGGGCAACGGCGCGGTGGCCCAGACCGTCATGT
CGGGCGGTGAACGAGGGGACTTCTTCTCCATCAACATGGGCTATGCCGTGGCCGTGTTCCTGGGGGTCAT
GGTTTCGGGAGGCATCAGCGGGGGGCACATCAACCCCGCAGTCAGTGTGTCGCTGGCTGTGTTTGGCAAG
TTCTCGTGGCTTAAGGTGCCGGTGTACCTCGTGGCTCAGTACATGGGCGCCTTCACAGGCTCCCTCATGC
TCTTCCTCGTCTACAGAAATGCCCTGGACGCGTATGACCCTCAGCGCACCCTGGCATCAGCGGGCATCTT
CGCCACGTACCCCGGGTCGGTGATCAATGGTA---CAGGCGTCCACGTGGACTTCCTCAGCAGCGGCAAC
GGGATGGGCGACCAGATCATGGGCACGCTGGTGCTGTTGCTGTGTGTGAGCGCCATCACTGACCCCCGTA
ATATGGCCGTCCCCAAGCCTCAGATCCCCGCCGCTGTCGCCGTCGTCGTGCTGGGCATCGGCCTCAGTCT
CGGCCTCAACTGCGGCTATGCCATCAACCCAGCACGAGACCTGGGGCCCAGGCTGTTCACGCTCATCGCT
GGCTGGGGCGCCGACACCTTCACCACCGGCACTGTTGACGGCGTGGCCTGGTGGTGGGTGCCTGTGGTGG
GGACCCACCTGGGCGGCATCCTGNNNNNNNNNNNNNNNNNNNNNNNNNNNNNNNNNNNNNNNNNNNNNN
>Pbranc
CTGGCAGAGATGCTGGGCACCTTCATTCTCGTGTTCATGGGCAACGGCGCGGTGGCCCAGACCGTCATGT
CGGGCGGAGAACGAGGGGACTTCTTCTCCATCAACATGGGCTATGCCGTGGCGGTGTTCCTGGGCGTCAT
GGTTTCGGGGGGCATCAGCGGGGGGCACATCAACCCCGCAGTCAGTGTGTCGCTGGCTGTGTTTGGCAAG
TTCTCGTGGCTTAAGGTGCCGGTGTACCTCGTGGCTCAGTATATGGGGGCCTTCACAGGCTCCCTCGTGC
TCTTCCTCGTCTACAGAAATGCCCTGGACGCGTATGACCCTCATCGCACCCTGGCATCAGCGGGCATCTT
CGCCACGTACCCCGGGTCTGTGATCAATGGCA---CAGGCGTCCACGTGGACTTCCTCAGCAGCGGCAAC
GGGATGGGCGACCAGATCATGGGCACGCTGGTGCTGTTGCTGTGTGTGAGCGCCATCACCGACCCCCGTA
ACATGGCCGTCCCCAAGCCTCAGATCCCCGCCGCCGTCGCCGTCGTCGTGCTGGGCATCGGCCTCAGTCT
GGGCCTCAACTGCGGCTATGCCATCAACCCAGCACGAGACCTGGGGCCCAGGCTGTTCACGCTCATCGCT
GGCTGGGGCGCCAACCCCTTCACCACCGGCACTGTTGACGGCGTGGCCTGGTGGTGGGTGCCTGTGGTGG
GGACCCACCTGGGCGGCATCCTGGGAGCGGGGCTCTACTGCCTGCTGGTGGAGCTGCACCACGAGGAGG
>Pcaiod
CTGGCAGAGATGCTGGGCACCTTCATCCTCGTGTTCATGGGTAACGGCGCGGTGGCTCAGACCGTCATGT
CGGGCGGTGAACGAGGGGACTTCTTCTCCATCAACATGGGCTATGCCGTGGCCGTGTTCCTGGGGGTCAT
GGTTTCGGGAGGCATCAGCGGGGGGCACATCAACCCCGCAGTCAGTGTGTCGCTGGCTGTGTTTGGCAAG
TTCTCGTGGCTTAAGGTGCCGGTGTACCTCGTGGCTCAGTACATGGGCGCCTTCACAGGCTCCCTCGTGC
TCTTCCTCGTCTACAGAAATGCCCTGGATGCGTATGATCCTCAGCGCACCCTGGCATCAGCGGGTATCTT
CGCCACGTACCCCGGGTCTGTGATCAATGGAA---CAGGCGTCCACGTGGACTTCCTCAGCAGCGGCAAC
GGAATGGGCGACCAGATCATGGGCACGTTGGTGCTGTTGCTGTGTGTGAGCGCCATCACCGACCCCCGTA
ACATGGCCGTCCCCAAGCCTCAGATCCCCGCCGCTGTCGCCGTCGTCGTCCTAGGTATCGGCCTCAGTCT
TGGACTGAACTGCGGCTATGCCATCAACCCAGCACGGGACCTGGCACCTAGGCTGTTCACGCTCATCGCT
GGCTGGGGCGCCGATACCTTCACCACCGGCACTGTTGACGGCGTGCCCTGGTGGTGGGTGCCTGTGGTGG
GGACCCACCTGGGCGGCATCCTGGGGGCGGGGCTCTACTGCCTGCTGGTGGAGCTGCACCACGAGGAGG
>Pcance
CTGGCAGAGATGCTGGGCACCTTCATTCTCGTGTTCATGGGCAACGGCGCGGTGGCCCAGACCGTCATGT
CGGGCGGTGAACGAGGGGACTTCTTCTCCATCAACATGGGCTATGCCGTGGCCGTGTTCCTGGGGGTCAT
GGTATCGGGAGGCATCAGCGGGGGGCACATCAACCCCGCAGTCAGTGTGTCGCTGGCTGTGTTTGGCAAG
TTCTCGTGGCTTAAGGTGCCGGTGTACCTCGTGGCTCAGTACATGGGCGCTTTCACAGGCTCCCTCGTGC
TCTTCCTTGTCTACAGAAATGCCCTGGACGCGTATGACCCTCAGCGCACCCTGGCATCAGCGGGCATCTT
CGCCACGTACCCCGGGTCTGTGATCAATGGTA---CAGGCGTCCACGTGGACTTCCTCAGCAGCGGCAAC
GGGATGGGCGACCAGATCATGGGCACGCTGGTGCTGTTGCTGTGTGTGAGCGCCATCACCGACCCCCGTA
ACATGGCCGTCCCCAAGCCTCAGATCCCCGCCGCTGTCGCCGTCGTCGTGCTGGGCATCGGCCTCAGTCT
CGGCCTCAACTGCGGCTATGCCATCAACCCAGCACGAGACCTGGGGCCCAGGCTGTTCACGCTCATCGCT
GGCTGGGGCGCCGACACCTTCACCACCGGCACTGTTGACGGCGTGGCCTGGTGGTGGGTGCCTGTGGTGG
GGACCCACCTGGGCGGCATCCTGGGAGTGGGGCTCTACTGCCTGCTGGTGGAGCTGCACCACGAGGAGG
>Pdawyd
CTGGCAGAGATGCTGGGCACCTTCATCCTCGTGTTCATGGGTAACGGCGCGGTGGCCCAGACCGTCATGT
CGGGCGGTGAACGAGGGGACTTCTTCTCCATCAACATGGGCTATGCCGTGGCCGTGTTCCTGGGGGTCAT
GGTTTCGGGAGGCATCAGCGGGGGGCACATCAACCCCGCAGTCAGTGTGTCGCTGGCTGTGTTTGGCAAG
TTCTCGTGGCTAAAGGTGCCGGTGTACCTCGTGGCTCAGTACATGGGCGCCTTCACAGGCTCCCTCGTGC
TCTTCCTCGTCTACAGAAATGCCCTGGACGCGTATGACCCTCAGCGCACCCTGGCATCAGCGGGCATCTT
CGCCACGTACCCCGGGTCTGTGATCAATGGAA---CAGGCGTCCACGTGGACTTCCTCAGCAGCGGCAAC
GGGATGGGCGACCAGATCATGGGCACGCTGGTGCTGTTGCTGTGTGTGAGCGCCATCACCGACCCCCGTA
ACATGGCCGTCCCCAAGCCTCAGATCCCCGCCGCTGTCGCCGTCGTCGTCCTGGGCATCGGGCTCAGTCT
TGGCCTGAACTGCGGCTATGCCATCAACCCAGCACGAGACCTGGCGCCCAGGCTGTTCACGCTCATCGCT
GGCTGGGGCGCCGATACCTTCACTACCGGCACTGTTGACGGCGTACCCTGGTGGTGGGTGCCTGTGGTGG
GGACCCACCTGGGCGGCATCCTGGGAGCGGGGCTCTACTGCCTGCTGGTGGAGCTGCACCACGAGGAGG
>Pgrube
CTGGCAGAGATGCTGGGCACCTTCATCCTCGTGTTCATGGGTAACGGCGCGGTGGCCCAGACCGTTATGT
CGGGCGGTGAACGAGGGGACTTCTTCTCCATCAACATGGGCTATGCCGTGGCCGTGTTCCTGGGGGTCAT
GGTTTCGGGAGGCATCAGCGGGGGGCACATCAACCCCGCAGTCAGTGTGTCGCTGGCTGTGTTTGGCAAG
TTCTCGTGGCTAAAGGTGCCGGTGTACCTCGTGGCTCAGTACATGGGCGCCTTCGCAGGCTCCCTCGTGC
TCTTCCTCGTCTACAGAAATGCCCTGGACGCGTATGACCCTCAGCGCACCCTGGCATCAGCGGGCATCTT
CGCCACGTACCCCGGGTCTGTGATCAATGGTA---CAGGCGTCCACGTGGACTTCCTCAGCAGCGGCAAC
GGGATGGGCGACCAGATCATGGGCACGCTGGTGCTGTTGCTGTGTGTGAGCGCCATCACCGACCCCCGTA
ACATGGCCGTCCCCAAGCCTCAGATCCCCGCCGCTGTCGCCGTCGTCGTCCTAGGCATCGGGCTCAGTCT
TGGCCTGAACTGCGGCTATGCCATCAACCCAGCACGAGACCTGGCGCCCAGGCTGTTCACGCTCATCGCT
GGCTGGGGCGCTGACACCTTCACCACCGGCACTGTTGACGGCGTACCCTGGTGGTGGGTGCCTGTTGTGG
GGACCCACCTGGGCGGCATCTTGGGAGCGGGGCTCTACTGCCTGCTGGTGGAGCTGCACCACGAGGAGG
>Pkessl
CTGGCAGAGATGCTGGGCACCTTCATTCTCGTGTTCATGGGCAACGGCGCGGTGGCCCAGACCGTCATGT
CTGGCGGTGAACGAGGGGACTTCTTCTCCATCAACATGGGCTATGCCGTGGCCGTATTCCTGGGGGTCAT
GGTTTCGGGCGGCATCAGCGGGGGGCACATCAACCCCGCAGTCAGTGTGTCGCTTGCTGTGTTTGGCAAA
TTCTCTTGGCTTAAGGTGCCGGTGTACCTCGTGGCTCAGTACATGGGCGCCTTCACAGGCTCCCTCATGC
TCTTCCTCGTCTACAGAAATGCCCTGGACGCGTACGACCCTCAGCGCACCCTGGCATCAGCGGGCATCTT
CGCCACGTACCCCGGGTCTGTGATCAACGGTA---CAGGCGTCCACGTGGACTTCCTCAGCAGCGGCAAT
GGGATGGGCGACCAGATCATGGGCACGCTGGTGCTGTTGCTGTGCGTGAGCGCCATCACCGACCCCCGTA
ACATGGCCGTCCCCAAGCCGCAGATCCCCGCGGCTGTCGCCGTCGTCGTGCTGGGCATCGGCCTCAGCCT
CGGCCTCAACTGCGGCTATGCCATCAACCCAGCCCGAGACCTGGCGCCCAGGCTGTTCACGCTCATCGCT
GGCTGGGGCGCCGAGACCTTCACCACCGCCACTGTAGACGGCGTGCCCTGGTGGTGGGTGCCTGTGGTGG
GGACCCACCTGGGTGGCATCCTGGGAGCGGGGCTCTACTGCCTGCTGGTGGAGCTGCACCACGAGGAGG
>Ppicto
CTGGCAGAGATGCTGGGCACCTTCATTCTCGTGTTTATGGGCAACGGTGCCGTGGCCCAGACCGTCATGT
CGGGCGGTGAACGAGGGGACTTCTTCTCCATCAACATGGGCTATGCCGTAGCCGTGTTCCTGGGGGTCAT
GGTTTCGGGAGGCATCAGCGGGGGGCACATCAACCCCGCAGTCAGTGTGTCCCTGGCTGTATTTGGCAAG
TTCTCGTGGCTTAAGGTGCCGGTGTACCTCGTGGCTCAGTACATGGGCGCCTTCACAGGCTCCCTCATGC
TCTTCCTCGTCTACAGAAATGCCCTGGACGCGTATGACCCTCAGCGCACCATGGCATCAGCGGGCATCTT
CGCCACGTACCCCGGGTCGGTGGTCAATGGTA---CAGGCGTCCACGTGGACTTCCTCAGCAGCGGCAAC
GGGATGGGCGACCAGATCATGGGCACGCTGGTGCTGTTGCTGTGTGTGTGCGCCATCACCGACCCCCGTA
ACATGGCCGTTCCCAAGCCTCAGATCCCCGCCGCTGTCGCCGTCGTGGTACTGGGCATCGGCCTCAGTCT
CGGCCTCAACTGCGGCTATGCCATCAACCCAGCACGAGACCTGGGGCCCAGGCTGTTCACGCTCATCGCT
GGCTGGGGCGCTGACACCTTCACCACCGGCACTGTTGACGGAGTGGCCTGGTGGTGGGTACCTGTGGTGG
GGACCCACCTGGGCGGCATCCTGGGAGCGGGGCTCTACTGCCTGCTGGTGGAGCTGCACCACGAGGAGG
>Ppuzyl
CTGGCAGAGATGCTGGGCACCTTCATTCTCGTGTTCATGGGCAACGGCGCGGTGGCCCAGACCGTCATGT
CGGGCGGTGAACGAGGGGACTTCTTCTCCATCAACATGGGCTATGCCGTGGCCGTGTTCCTGGGGGTCAT
GGTTTCGGGAGGCATCAGCGGGGGGCACATCAACCCCGCAGTCAGTGTGTCGCTGGCTGTGTTTGGCAAG
TTCTCGTGGCTTAAGGTGCCGGTGTACCTCGTGGCTCAGTACATGGGCGCCTTCACAGGCTCCCTCATGC
TCTTCCTCGTCTACAGAAATGCCCTGGACGCGTATGACCCTCAGCGCACCCTGGCATCAGCGGGCATCTT
CGCCACGTACCCCGGGTCTGTGATCAATGGTA---CAGGCGTCCACGTGGACTTCCTCAGCAGCGGCAAC
GGGATGGGCGACCAGATCATGGGCACGCTGGTGCTGTTGCTGTGTGTGAGCGCCATCACTGACCCCCGTA
ATATGGCCGTCCCCAAGCCTCAGATCCCCGCCGCTGTCGCCGTCGTCGTGCTGGGCATCGGCCTCAGTCT
CGGCCTCAACTGCGGCTATGCCATCAACCCAGCACGAGACCTGGGGCCCAGGCTGTTCACGCTCATCGCT
GGCTGGGGCGCCGACACCTTCACCACCGGCACTGTTGACGGCGTGGCCTGGTGGTGGGTGCCTGTGGTGG
GGACCCACCTAGGCGGCATCCTGGGAGCGGGGCTCTACTGCCTGCTGGTGGAGCTGCACCACGAGGAGG
>Pwosne
CTGGCAGAGATGCTGGGCACCTTCATTCTCGTGTTTATGGGCAACGGCGCGGTGGCCCAGACCGTCATGT
CGGGCGGTGAACGAGGGGACTTCTTCTCCATCAACATGGGCTATGCCGTGGCCGTGTTCCTGGGGGTCAT
GGTTTCGGGAGGCATCAGCGGGGGGCACATCAACCCCGCAGTCAGTGTGTCGCTGGCTGTGTTTGGCAAG
TTCTCGTGGCTTAAGGTGCCGGTGTACCTCGTGGCTCAGTACATGGGCGCCTTCACAGGCTCCCTCATGC
TCTTCCTCGTCTACAGAAATGCCCTGGACGCGTATGACCCTCAGCGCACCCTGGCATCAGCGGGCATCTT
CGCCACGTACCCCGGGTCGGTGATCAATGGTA---CAGGCGTCCACGTGGACTTCCTCAGCAGCGGCAAC
GGGATGGGCGACCAGATCATGGGCACGCTGGTGCTGTTGCTGTGTGTGAGCGCCATCACTGACCCCCGTA
ATATGGCCGTCCCCAAGCCTCAGATCCCCGCCGCTGTCGCCGTCGTCGTGCTGGGCATCGGCCTCAGTCT
CGGCCTCAACTGCGGCTATGCCATCAACCCAGCACGAGACCTGGGGCCCAGGCTGTTCACGCTCATCGCT
GGCTGGGGCGCCGACACCTTCACCACCGGCACTGTTGACGGCGTGGCCTGGTGGTGGGTGCCTGTGGTGG
GGACCCACCTGGGCGGCATCCTGGGAGCGGGGCTCTACTGCCTGCTGGTGGAGCTGCACCACGAGGAGG
