# Supplementary material for: First Glimpse at the Diverse Aquaporins of Amphipod Crustaceans
Source: Cells. 2021 Dec 4;10(12):3417. doi: 10.3390/cells10123417 (PMC8699810; doi:10.3390/cells10123417)
Supplement: Supplementary file 1 [file cells-10-03417-s001.zip › Alignments_suppl/Alignments/Alignment S6 Nucleotide COX1 of Gammaroida.fas]

>Agodle
NNNNNNNNNNNNNNNNNNNNNNNNNNNNNNNNNNNNNNNNNNNNNNNNNNNNNNNNNNNNNNNNNNNNNN
NNGCTAGGATAGTGGGGACCTCTATAAGAGTGGTCATCCGCTCTGAACTAAGCGCTCCAGG------TAA
CCTAATTGGTGATGACCAACTATACAACGTTATAGTAACCGCTCATGCTTTTGTCATAATCTTTTTTATA
GTAATACCAATTATAATTGGGGGGTTTGGTAACTGACTAGT-CCCGCTAATACT-AGGAAGGCCCGATAT
AGCTTTCCCCCGAATAAACAACATAAGGTTCTGACTTCTGCCTCCTTCCCTTGTTCTCCTAATCGCTAGG
GGCCTTGTCGAAAGGGGAGTCGGCACAGGCTGGACTGTCTACCCCCCCTTAGCAGGAGCAATAGCTCATA
GAGGGAGGGCCGTGGACCTCGCCA-TTTTTTCACTCCACATGGCTGGAGCCTCTTCTATCCTAGGGGCTG
TGAATTTTATCTCCACTATTATCAACATACGTA---GCCCTGGAAT---AAGGCTAGACCAAATACCGTT
ATTTGTCTGGTCCATCCTCATTACCACAGTCCTACTTCTCTTGTCATTGCCCGTCCTCGCAGGAGCAATC
ACTATACTCCTCACAGACCGCAATTTCAGTACCTCTTTTTTTNNNNNNNNNNNNNNNNNNNNNNNNNNNN
NNNNNNNNNNNNNNNNNNNNNNNNNNNNNNNNNNNNNNNNNNNNNNNNNNNNNNNNNNNNNNNNNNNNNN
NNNNNNNNNNNNNNNNNNNNNNNNNNNNNNNNNNNNNNNNNNNNNNNNNNNNNNNNNNNNNNNNNNNNNN
NNNNNNNNNNNNNNNNNNNNNNNNNNNNNNNNNNNNNNNNNNNNNNNNNNNNNNNNNNNNNNNNNNNNNN
NNNNNNNNNNNNNNNNNNNNNNNNNNNNNNNNNNNNNNNNNNNNNNNNNNNNNNNNNNNNNNNNNNNNNN
NNNNNNNNNNNNNNNNNNNNNNNNNNNNNNNNNNNNNNNNNNNNNNNNNNNNNNNNNNNNNNNNNNNNNN
NNNNNNNNNNNNNNNNNNNNNNNNNNNNNNNNNNNNNNNNNNNNNNNNNNNNNNNNNNNNNNNNNNNNNN
NNNNNNNNNNNNNNNNNNNNNNNNNNNNNNNNNNNNNNNNNNNNNNNNNNNNNNNNNNNNNNNNNNNNNN
NNNNNNNNNNNNNNNNNNNNNNNNNNNNNNNNNNNNNNNNNNNNNNNNNNNNNNNNNNNNNNNNNNNNNN
NNNNNNNNNNNNNNNNNNNNNNNNNNNNNNNNNNNNNNNNNNNNNNNNNNNNNNNNNNNNNNNNNNNNNN
NNNNNNNNNNNNNNNNNNNNNNNNNNNNNNNNNNNNNNNNNNNNNNNNNNNNNNNNNNNNNNNNNNNNNN
NNNNNNNNNNNNNNNNNNNNNNNNNNNNNNNNNNNNNNNNNNNNNNNNNNNNNNNNNNNNNNNNNNNNNN
NNNNNNNNNNNNNNNNNNNNNNNNNNNNNNNNNNNNNNNNNNNNNNNNNNNNNNNNNNNNNNNNNNNNNN
NNNNNNNNNNNNNNN
>Arhodo
NNNNNNNNNNNNNNNNNNTTTTCGACTAACCACGAAGATATCGGAACAATATATTTTATTCTGGGTGCTT
GAGCAAGTATAGTGGGGACTTCACTCAGCTTAATCATTCGGTCAGAGTTAAGCTCCCCAGG------AAG
CATAATTAGAGACGACCAGCTTTACAACGTAATAGTGACGGCCCACGCATTCACCATGATTTTTTTTATA
GTAATACCTATTACAATCGGTGGCTTTGGTAATTGNNNNNN-NNNNNNNNNNNN-NNNNNNNNNNNNNNN
NNNNNNNNNNNNNNNNNNNNNNNNNNNNNNNNNNNNNNNNNNNNNNNNNNNNNNNNNNNNNNNNNNNNNN
NNNNNNNNNNNNNNNNNNNNNNNNNNNNNNNNNNNNNNNNNNNNNNNNNNNNNNNNNNNNNNNGCCCATA
GGGGGGGGGCAGTGGACTTAGCTANTTTTTTCCTTGCACCTTGCCGGTGCAAGATCTATCCTAGGTGCCA
TTAACTTTCTATCTACGGTTATTAATATACGGG---GCCCAGGAGG---GCCCATAGACCAATTACCTCT
ATTCGTATGGTCAATTTTTACTACCGCCATTCTATTACTACTATCCTTACCTGTACTAGCAGGAGCTGTC
ACAATACTCTTAACAGACCGAAATATTAATACTTCTTTCTTCGACCCCAGGGGCGGGGGGGACCCAATTC
TCTACCAGCATTTATTCTGG-TTTTTTGGGCACCCTGAAGTCTACATCTTGATCCTACCCGCTTTTGGTA
TAATCTCCCACATTGTTAGACAAGAGTCGGG-TAAGAAAGAGACATTCGGTTCACTGGGTATGATTTACG
CCATACTAGCTATCGGGTTCCTAGGCTTTATCGTATGGGCCCACGACATATTTACTGTAGGTATAGACGT
AGACACCCGTGCGTACTTCACCTCAGCCACAATAATTATTGCTGTACCCACTGGTATTAAAGTTTTCAGT
TGGCTAGGCACTTTACAAGGCGGTAAGTTATACTTTTCACCTTCACTGCTATGGTCTCTAGGGTTTATCT
TTCTATTCACAGTGGGGGGCCTAACCGGGGTTATGTTAGCTAACTCCGCCATCGACATTGTCCTTCACGA
CACCTACTATGTTGTAGCCCACTTCCATTACGTGCTATCCATGGGGGCAGTCTTTGGCATTTTTGCGGGA
TTTCTGCACTGGTACCCTCTAATTACAGGGTTATCCCTGCACCCCTTAATATCAAAAATCCACTTCTATG
CTATATTCACAGGTGTTAATCTAACATTTTTT-CCTCAGCATTTTCTTGGTCTAAGTGGTATACCCTGAC
GGTACTCAGACTACCCTGANNNNNNNNNNNNNNNNNNNNNNNNNNNNNNNNNNNNNNNNNNNNNNNNNNN
NNNNNNNNNNNNNNNNNNNNNNNNNNNNNNNNNNNNNNNNNNNNNNNNNNNNNNNNNNNNNNNNNNNNNN
NNNNNNNNNNNNNNNNNNNNNNNNNNNNNNNNNNNNNNNNNNNNNNNNNNNNNNNNNNNNNNNNNNNNNN
NNNNNNNNNNNNNNN
>Bcarpe
NNNNNNNNNNNNNNNNNNNNNNNNNNNNNNNNNNNNNNNNNNNNNNNNNNNNNNNNNNNNNNNNNNNNNN
NNNNNNNNNNNNNNNNNNNNNNNNNNNNNNNNNNNNNNNNNNNNNNNNNNNNNNNNNNNNNNNNNNNNNN
NNNNNNNNNNNNNNNNNNNNNNNNNNNNNNNNNNNNNNNNNNNNNNNNNNNNNNNNNNNNNNNNNNNNNN
NNNNNNNNNNNNNNNNNNNNNNNNNNNNNNNNNNNNNNNNNNNNNNNNNNNNNNNNNNNNNNNNNNNNNN
NNNNNNNNNNNNNNNNNNNNNNNNNNNNNNNNNNNNNNNNNNNNNNNNNNNNNNNNNNNNNNNNNNNNNN
NNNNNNNNNNNNNNNNNNNNNNNNNNNNNNNNNNNNNNNNNNNNNNNNNNNNNNNNNNNNNNNNNNNNNN
NNNNNNNNNNNNNNNNNNNNNNNNNNNNNNNNNNNNNNNNNNNNNNNNNNNNNNNNNNNNNNNNNNNNNN
NNNNNNNNNNNNNNNNNNNNNNNNNNNNNNNNNNNNNNNNNNNNNNNNNNNNNNNNNNNNNNNNNNNNNN
NNNNNNNNNNNNNNNNNNNNNNNNNNNNNNNNNNNNNNNNNNNNNNNNNNNNNNNNNNNNNNNNNNNATC
ACCATACTCCTGACAGATCGAAACCTGAATACGTCGTTCTTTGACCCCAGGGGAGGAGGGGACCCTATTC
TTTATCAACATCTATTTTGG-TTTTTCGGGCATCCTGAAGTATATATTTTAATCTTACCTGCTTTTGGAA
TAATCTCGCATATCGTCAGGCAGGAGTCAGG-AAAAAAAGAGACATTTGGGTCACTAGGGATAATTTACG
CTATAATGGCTATTGGCCTATTAGGCTTTATTGTTTGAGCCCACCACATGTTCACGGTAGGCATAGACGT
CGACACACGGGCCTACTTCACGTCGGCTACAATAATTATTGCAGTGCCTACAGGCATTAAAGGATTTAGC
TGGCTAGGCACACTGNNNNNNNNNNNNNNNNNNNNNNNNNNNNNNNNNNNNNNNNNNNNNNNNNNNNNNN
NNNNNNNNNNNNNNNNNNNNNNNNNNNNNNNNNNNNNNNNNNNNNNNNNNNNNNNNNNNNNNNNNNNNNN
NNNNNNNNNNNNNNNNNNNNNNNNNNNNNNNNNNNNNNNNNNNNNNNNNNNNNNNNNNNNNNNNNNNNNN
NNNNNNNNNNNNNNNNNNNNNNNNNNNNNNNNNNNNNNNNNNNNNNNNNNNNNNNNNNNNNNNNNNNNNN
NNNNNNNNNNNNNNNNNNNNNNNNNNNNNNNNNNNNNNNNNNNNNNNNNNNNNNNNNNNNNNNNNNNNNN
NNNNNNNNNNNNNNNNNNNNNNNNNNNNNNNNNNNNNNNNNNNNNNNNNNNNNNNNNNNNNNNNNNNNNN
NNNNNNNNNNNNNNNNNNNNNNNNNNNNNNNNNNNNNNNNNNNNNNNNNNNNNNNNNNNNNNNNNNNNNN
NNNNNNNNNNNNNNNNNNNNNNNNNNNNNNNNNNNNNNNNNNNNNNNNNNNNNNNNNNNNNNNNNNNNNN
NNNNNNNNNNNNNNN
>Bgrewi
ATTATCAACCACTGGCTATTTTCTACTAACCATAAGGATATTGGCACCTTGTATTTTATCTTAGGGGCCT
GAGCTAGAATAGTCGGCACTTCTATAAGAGTAATTATCCGGACTGAGCTGAGCGCCCCAGG------TAA
CTTAATTGGAGATGACCAGCTTTACAACGTTATAGTAACCGCACATGCTTTTGTTATAATTTTTTTTATA
GTAATACCGATTATAATCGGCGGATTTGGTAATTGACTAGT-TCCTTTAATACT-TGGTAGACCTGATAT
GGCTTTCCCTCGTATAAACAACATAAGATTTTGATTACTACCTCCCTCTCTTACTCTTCTTACAGCCAGA
GGTCTTGTTGAAAGAGGAGTGGGCACAGGTTGAACAGTATACCCTCCCTTAGCTAGTATAATAGCACATA
GAGGGAGCGCAGTAGACCTGGCTA-TTTTTTCTCTTCATCTAGCAGGTGCCTCCTCTATTTTGGGGGCTG
TAAATTTTATCTCCACTATTATCAATATACGCA---GGCCAGGTAT---AAGAATAGACCAGATACCCCT
GTTTGTTTGATCTATTCTTATCACTACAATCCTACTCCTTTTGTCCTTACCAGTGCTAGCCGGAGCTATT
ACCATACTACTTACAGACCGAAATCTAAACACCTCTTTTTTTGACCCAAGGGGAGGAGGGGACCCTATTC
TCTACCAACATCTATTTTGA-TTTTTTGGTCACCCCGAGGTGTATATTCTTATTCTCCCTGCTTTTGGAA
TAATCTCTCATGTCGTTAGGCAAGAATCAGG-TAAAAAAGAAACATTTGGCTCTTTAGGTATAATTTATG
CTATGCTAGCCATTGGATTTCTCGGGTTTATTGTATGAGCCCACCATATATTCACAGTAGGCATAGACGT
AGACACACGGGCCTATTTTACGTCAGCTACAATAATTATTGCAGTCCCCACCGGGATTAAAGTATTTAGC
TGGTTAGGTACTTTACAAGGAGGAAAAATTAGGTTCACTCCCGCTCTAATTTGAAGCTTAGGTTTTATCT
TTCTTTTTTCAATCGGAGGCTTGACAGGGGTTATACTAGCTAACTCCTCAATCGACATTGTTCTACATGA
CACCTACTATGTCGTAGCTCACTTTCACTATGTATTATCTATGGGAGCTGTCTTTGGTATCTTTGCTGGA
TTTGCCTACTGATTTCCGTTATTTACAGGTGTAACCGCCCACCCCCTTTTAGCAAAGATCCACTTTTATA
CTATATTCGTAGGGGTCAACCTTACTTTTTTC-CCCCAGCACTTTCTAGGTTTAACGGGTATGCCACGTC
GATACTCAGACTACCCCGACTTCTTTACAGCCTGAAACATAGTATCTTCCTTAGGCTCCTGCATTTCCGT
GCTAGCTATGATAGTATTTATTATAATAATTATAGAAGCTTTTGTTTCTAAGCGGTCCGCTCTATTTTCT
TTAAGCTTGCCCTCAGCTTTAGAGTGACACCATCCTTACCCCCCTGCTGACCATAGTTACAACGACACCC
CTATCCTAACTTCGN
>Blatis
NNNNNNNNNNNNNNNNNNNNNNNNNNNNNNNNNNNNGATATTGGCACCTTATATTTTATTTTAGGGGCTT
GAGCTAGAATAGTAGGCACTTCTATAAGCGTAATTATCCGGTCTGAGTTAAGAGCGCCTGG------TAA
TTTGATCGGCGACGACCAGCTGTATAATGTAATAGTGACTGCCCATGCTTTTGTTATAATTTTTTTTATA
GTTATGCCGATCATAATCGGAGGATTTGGTAATTGACTAGT-CCCCTTAATGCT-AGGTAGGCCTGATAT
GGCCTTTCCGCGTATGAATAATATAAGATTCTGGCTGCTGCCGCCCTCCCTTACTCTTCTTATCGCAAGT
GGTCTTATCGAAAGAGGGGTCGGTACAGGCTGAACCGTCTATCCCCCTTTATCAGGTGTTACTGCTCATA
GTGGTAGAGCTGTTGATATGGCTA-TTTTTTCGCTCCATCTAGCAGGAGCCTCCTCTATTTTAGGGGCTG
TAAACTTTATCACAACTATTTTAAACATACGGG---GGCCCGGTTT---AACATTAGACCAAATACCTTT
ATTTGTCTGGTCCGTCCTTATTACAGCAGTCCTACTACTCTTGTCCCTACCTGTGCTAGCCGGGGCTATT
ACTATACTTCTTACGGACCGCAACCTAAATACGTCTTTTTTTGACCCTNNNNNNNNNNNNNNNNNNNNNN
NNNNNNNNNNNNNNNNNNNNNNNNNNNNNNNNNNNNNNNNNNNNNNNNNNNNNNNNNNNNNNNNNNNNNN
NNNNNNNNNNNNNNNNNNNNNNNNNNNNNNNNNNNNNNNNNNNNNNNNNNNNNNNNNNNNNNNNNNNNNN
NNNNNNNNNNNNNNNNNNNNNNNNNNNNNNNNNNNNNNNNNNNNNNNNNNNNNNNNNNNNNNNNNNNNNN
NNNNNNNNNNNNNNNNNNNNNNNNNNNNNNNNNNNNNNNNNNNNNNNNNNNNNNNNNNNNNNNNNNNNNN
NNNNNNNNNNNNNNNNNNNNNNNNNNNNNNNNNNNNNNNNNNNNNNNNNNNNNNNNNNNNNNNNNNNNNN
NNNNNNNNNNNNNNNNNNNNNNNNNNNNNNNNNNNNNNNNNNNNNNNNNNNNNNNNNNNNNNNNNNNNNN
NNNNNNNNNNNNNNNNNNNNNNNNNNNNNNNNNNNNNNNNNNNNNNNNNNNNNNNNNNNNNNNNNNNNNN
NNNNNNNNNNNNNNNNNNNNNNNNNNNNNNNNNNNNNNNNNNNNNNNNNNNNNNNNNNNNNNNNNNNNNN
NNNNNNNNNNNNNNNNNNNNNNNNNNNNNNNNNNNNNNNNNNNNNNNNNNNNNNNNNNNNNNNNNNNNNN
NNNNNNNNNNNNNNNNNNNNNNNNNNNNNNNNNNNNNNNNNNNNNNNNNNNNNNNNNNNNNNNNNNNNNN
NNNNNNNNNNNNNNNNNNNNNNNNNNNNNNNNNNNNNNNNNNNNNNNNNNNNNNNNNNNNNNNNNNNNNN
NNNNNNNNNNNNNNNNNNNNNNNNNNNNNNNNNNNNNNNNNNNNNNNNNNNNNNNNNNNNNNNNNNNNNN
NNNNNNNNNNNNNNN
>Bpotan
NNNNNNNNNNNNNNNNNNNNNNNNNNNNNNNNNNNNNATATCGGTACCCTATATTTTATCTTAGGAGCTT
GGGCCAGAATAGTAGGCACCTCCATAAGAGTGATTATCCGCTCTGAGCTTAGGGCCCCAGG------CAA
CTTAATTGGGGACGACCAGCTGTACAATGTCATAGTAACCGCACATGCTTTTGTTATAATTTTTTTTATA
GTAATACCGATTATAATTGCGGGATTCGGTAATTGATTAGTNNNNNNNNNNNNN-NNNNNNNNNNNNNNN
NNNNNNNNNNNNNNNNNNNNNNNNNNNNNNNNNNNNNNNNNNNNNNNNNNNNNNNNNNNNNNNNNNNNNN
NNNNNNNNNNNNNNNNNNNNNNNNNNNNNNNNNNNNNNNNNNNNNNNNNNNNNNNNNNNNNNNNNNNNNN
NNNNNNNNNNNNNNNNNNNNNNNN-NNNNNNNNNNNNNNNNNNNNNNNNNNNNNNNNNNNNNNNNNNNNN
NNNNNNNNNNNNNNNNNNNNNNNNNNNNNNNNN---NNNNNNNNNN---NNNNNNNNNNNNNNNNNNNNN
NNNNNNNNNNNNNNNNNNNNNNNNNNNNNNNNNNNNNNNNNNNNNNNNNNNNNNNNNNNNNNNNNNNNNN
NNNNNNNNNNNNNNNNNNNNNNNNNNNNNNNNNNNNNNNNNNNNNNNNNNNNNNNNNNNNNNNNNNNNNN
NNNNNNNNNNNNNNNNNNNN-NNNNNNNNNNNNNNNNNNNNNNNNNNNNNNNNNNNNNNNNNNNNNNNNN
NNNNNNNNNNNNNNNNNNNNNNNNNNNNNNN-NNNNNNNGAGACATTTGGTTCATTAGGGATAATCTACG
CTATACTAGCTATTGGGTTTCTAGGATTTATCGTGTGGGCCCACCACATATTCACAGTAGGGATAGACGT
TGACACTCGGGCCTACTTTACCTCTGCTACAATAATCATCGCAGTACCTACTGGTATTAAAGTGTTTAGC
TGGCTTGGTACATTACAAGGTGGAAAAATTAATTTCAGCCCTGCTNNNNNNNNNNNNNNNNNNNNNNNNN
NNNNNNNNNNNNNNNNNNNNNNNNNNNNNNNNNNNNNNNNNNNNNNNNNNNNNNNNNNNNNNNNNNNNNN
NNNNNNNNNNNNNNNNNNNNNNNNNNNNNNNNNNNNNNNNNNNNNNNNNNNNNNNNNNNNNNNNNNNNNN
NNNNNNNNNNNNNNNNNNNNNNNNNNNNNNNNNNNNNNNNNNNNNNNNNNNNNNNNNNNNNNNNNNNNNN
NNNNNNNNNNNNNNNNNNNNNNNNNNNNNNNN-NNNNNNNNNNNNNNNNNNNNNNNNNNNNNNNNNNNNN
NNNNNNNNNNNNNNNCCGACTTTTTTACAGCCTGAAACACTGTCTCCTCTTTAGGCCCATATATCTCAGT
ACTAGCAATAGTTGTGTTTACCGTAATAATTATAGAGTCCTTTATCGCTAAACGGTCTGCTATCTTTTCT
TTAAGCTTGCCCTCCGCCCTAGAGTGACACCACCCCTACCCACCTGCTGACCACAGTTACAGCGACACCC
CTATTCTAACTTCNN
>Bpullu
ATAATTAACCGATGGCTATTTTCGACTAACCATAAAGATATCGGCACGATATATTTTATCCTGGGCGCTT
GGGCAAGAGCTGTGGGGGCCTCTACGAGAGTAATTATTCGGTCAGAGCTTGCTTTTCCCGG------AAA
TATAATAGAAGACGACCAATTATATAATGTAATAGTTACAGCCCACGCCTTTATTATGATTTTTTTTGTT
GTCATACCGATTTTAATCGGCGGGTTCGGCAACTGACTAGT-CCCTTTAATACT-GGGAAGGCCTGATAT
AGCTTTTCCCCGTATAAATAACATAAGATTTTGACTTCTGCCCCCTTCATTGACTCTGCTTCTTTTAAGA
GGCTTAGTGGAGAGAGGTGTGGGCACGGGTTGGACGGTTTACCCTCCTTTATCTAGTTCGGCGGCCCACC
CGGGGGGCGCCGTAGACTTAGCTA-TCTTCAGGCTCCACCTAGCCGGAGCCTCTTCTATTCTCGGCGCTA
TTAACTTCATCTCTACTATTATCAATATGCGCG---CCTCAAGTAT---AGCTATAGACCAAATACCCTT
ATTTGTTTGGTCTATCTTTGTTACTACCATCTTGCTCCTCTTGTCCCTACCTGTTTTAGCAGGGGCCGTA
ACAATACTTCTCACTGACCGGAATCTTAATACCTCTTTTTTTGACCCAAGCGGGGGAGGAGACCCAATTT
TGTACCAACACTTATTTTGA-TTTTTTGGGCACCCTGAAGTCTATATTCTTATTTTACCTGCTTTTGGTG
TAGTCTCCCACGTAGTTACTCATACAGCAGG-TAAAAAACAAACATTTGGCTCTCTAGGGATAATCTATG
CTATATTTACTATTGGTCTCATGGGTTTTATTGTGTGGGCCCACCATATATTTACAGTAGGAATAGATGT
AGACACACGAGCTTACTTTACCTCTGCTACAATAATTATCGCAGTCCCCACTGGAATTAAGGTTTTCAGG
TGGTTAGGAACTCTTTCCGGGGGTAGACTTAAGCTCTCGACTGAGTTTTTGTGGGCCTTAGGATTTATTT
TCTTGTTTACACTAGGTGGTATAACCGGCGTGATATTGGCTAACTCTTCTATTGACATTATTCTTCATGA
TACTTATTACGTGGTAGCCCATTTCCACTATGTACTATCTATGGGGGCCGTATTTGGTATTTTTGCAGCA
TTCGCCCACTGATTTCCTTTATTTACGGGCTTAACGCCCCACCCTATTCTAATAAAAATTCATTTTTACG
TAATATTCCTTAGAGTAAATTTGACTTTTTTC-CCCCAACACTTCTTAGGCCTTAGCGGCATGCCCCGCC
GCTACTCAGACTACCCCGACTCTTTTGCCTTTTGAAACACTATCTCATCTATCGGAGCGTATATTACCCA
CACCACATTAATCTTATTCGCAATTCTACTCATAGAAGCTTTTATCGCTAAACGACCGGTAATATTTTCC
CTAAGATTAAGCCAATCGTTAGAGTGGTACCACCCTTACCCGCCTGCTGACCATAGCTACCAAGACACCC
CGGTACTAGCCTCTN
>Cbicar
NNNNNNNNNNNNNNNNNNNNNNNNNNNNNNNNNNNNNNNNNNNNNNNNNNNNNNNNNNNNNNNNNNNNNN
NNNNNNNNNNNNNNNNNNNNNNNNNNAGATTAATTTTACGCGCGGAGCTAGCTTCCCTTGG------CAC
ATTAATTGGTAATGATCATCTTTATAATGTTGTAGTCACTGCGCATGCTTTTATTATAATTTTTTTTGCA
GTGATACCTATTTCTATAGGAGGTTTTGGGAATTGACTAAT-TCCTTTAATATT-AGGTGTATCGGATAT
AGCTTTCCCTCGAATAAATAATCTATCTTTTTGATTATTAATTCCTTCACTTACTTTATTACTTCTATCA
GCCATTTTAGATAGGGGCGCAGGCACTGGGTGAACTGTTTATCCTCCTCTTTCTTTATCTAATTTCAGAA
GAGGTATTTCAGTTGATTTAGCAA-TTTTTTCTCTGCATCTAGCGGGAATCTCATCTATTATAGGAAGAA
TTAATTTTTTAACTACTATTATTAGAAATCGAG---TGTCTCGAGTTTGAAATTTTGAATGCTTGCCTTT
GATACTATGAGCTTTTATAATTACTAGATTTTTACTGATTACCAGATTACCCGTATTAGCTGGAGCAATT
ACAATGCTATTAACAGATCGTAATTTTAATACTGCTTTTTTTGACCCTGCAGGGGGGGGTAATCCTATTC
TTTATCAGCATCTCTTTTGA-TTTTTTGGGCATCCTGAAGTGTATATTTTAATTATCCCGGGCTTCGGTA
TAATCTCACATATCATTCAGAGGCATAGGTT-TAAAAAAGAGATCTTTGGGCACTATGGTATAGTCTATG
CCATAATTTCTATTAGGATTTTAGGATTTATTGTTTGGGCTCACCATATATACACTGTGGGCATAGATTT
AGACACTCGAGCTTATTTTACATCTGCTACTATGATTATTGCTGTCCCAACTGGGATCAAAATTTTTAGT
TGGCTAGGGACCCTCCAAGGAGGAAAACTATACTTTTCTACGGCATTAATTTGGTCTATGGGGTTTATTT
TTTTATTCACTGTTGGGGGTCTAACAGGGGTTGTGTTGGCTAACTCTTCATTAGATATTGTTCTTCACGA
TACCTACTATGTGGTTGCTCATTTCCACTATGTTCTATCAATAGGCGCAGTTTTTGGTATCTTTGCGGGG
TTCCTGCATTGATTTCCTCTATTTACGGGTTTACATTATAACATTGCTTTATCAAAAACCCATTTTTATC
TAATATTTACTGGGGTGAACTTAACTTTTTTT-CCCCAACATTTTATAGGTCTAACCGGGATACCCCGTC
GGTACTCAGATTATACAGACGCTTTCAGAGCTTGAAACTCAGTGTCCTCTATTGGCTCTTATATCTCCGT
ACTCGCAATAGTTACATTCGTACTTATAATTACAGAAGCTTACTTAGCCAAGCGCCTTATTCTGTTTACG
ATAAATTTATCAACTCCTTTAGAGTGACAACAATACTACCCCCCAGCAGATCATAGCTACCAAGAGACGC
CTATCCNNNNNNNNN
>Cinfla
ATAAGTAGCCACTGGATATTTTCTACTAACCACAAGGATATTGGAACTATGTATTTTGTACTAGGTGCGT
GAGCTAGAATAGTGGGGACTTCACTAAGGTTAATTATTCGGTCTGAGCTAAGTGCTCCAGG------TAG
TCTAATTATGGACGATCAGCTTTATAATGTGCTAGTGACAGCCCACGCGTTTGTTATAATTTTCTTTATG
GTTATACCCGTTATAATCGGGGGTTTTGGGAATTGGCTAGT-ACCGTTAATATT-AGGGTCTCCGGATAT
AGCTTTCCCGCGTATGAATAACATAAGATTTTGGTTACTGCCACCTTCGCTAAGTCTTCTTCTGGCTAGC
GGGGCAGTTGAAAGAGGAGTAGGCACAGGATGGACCGTGTACCCTCCTTTATCAGGGCAAACTGCCCATA
GTGGGGGGGCAGTTGACCTAGCTA-TTTTTTCCCTGCATCTCGCAGGGGCCTCTTCGATTCTCGGGGCTA
TTAATTTCATCTCCACTATCACTAACATAGTTA---ATCCTTCCAC---TAGGTTAGATCAGGCCCCTTT
GTTTGTATGATCTGTGTTTATTACAGCAATTTTATTATTACTGTCCTTGCCGGTACTAGCAGGGGCTGTC
ACGATGTTACTCACTGACCGCAATATCAACACTTCTTTTTTTGACCCGAGTGGGGGCGGAGACCCTATTT
TATACCAACACTTGTTTTGG-TTTTTTGGGCACCCTGAAGTGTACATTCTGATTCTGCCCGCTTTCGGTG
TAATTTCGCATATTGTTAGACAGGAAGCCGG-CAAAAAAGAGACTTTCGGGTCCCTGGGAATAGTATACG
CAATACTGGCTATCGGCCTGTTGGGTTTCATTGTCTGGGCTCACCACATGTTCACGGTTGGTATGGACGT
GGACACCCGAGCGTACTTTACATCGGCTACAATGATTATCGCGGTACCTACTGGTATTAAGGTGTTTAGC
TGGTTGGGTACTTTGCAGGGGGGAAAGCTATATTTTTCTGTTTCTTTGGTTTGGTCTTTAGGGTTTATTT
TCCTATTTACTGTGGGGGGCCTAACGGGGGTAATGCTGGCTAACTCTTCTGTGGACATCGTTCTTCACGA
CACCTACTACGTAGTAGCGCATTTTCACTACGTATTGTCGATAGGTGCGGTATTTGGTATTTTTGCTGGG
TTTGTCCACTGGTACCCTTTAATAACTGGTCTGTCGCTTAATAATTTAGCCTCAAAAATTCACTTTTACG
CTATATTCACAGGGGTCAACATAACGTTTTTC-CCGCAGCATTTTTTGGGGCTAAGAGGCATGCCTCGGC
GGTACTCAGACTACCCTGACTCATTCACAAGCTGAAATATTGTCTCTTCGGTAGGGTCATATGTGTCAGT
TTTAGCTGTGGCTATTTTTGTGGGTATGCTCAGTGAATCGTTTGTGTCTAAGCGCCCTGTGCTGTTCTCT
CTTAGGTTACCTTCGTCTTTAGAGTGACAACACCCGTACCCGCCTGCAGGCCATAGTTACGCTGACACAC
CGGCAGTGGCTGCTN
>Cmaxim
NNNNNNNNNNNNNNNNNNNNNNNNNNNNNNNNNNNNNNNNNNNNNNNNNNNNNNNNNNNNNNNNNNNNNN
NNNNNNNNNNNNNNNNNNNNNNNNNNNNNNNNNNNNNNNNNNNNNNNNNNNNNNNNNNNNNNNNNNNNNN
NNNNNNNNNNNNNNNNNNNNNNNNNNNNNNNNNNNNNNNNNNNNNNNNNNNNNNNNNNNNNNNNNNNNNN
NNNNNNCCTATTATAATCGGAGGGTTTGGTAACTGGCTAGT-ACCTTTAATATT-AGGTAGGCCAGACAT
AGCCTTTCCACGAATAAACAATATAAGATTCTGGTTACTTCCTCCTTCTCTGACCCTTCTTCTTGCTAGA
GGACTTGTAGAGAGAGGAGTTGGGACAGGTTGAACAGTTTATCCCCCTTTAGCTGGTGTAACGGCCCATA
GAGGTAGAGCCGTAGACTTAGCTATTTTTTTCACTACATTTAGCCGGAGCTTCATCTATTCTAGGAGCTG
TAAATTNNNNNNNNNNNNNNNNNNNNNNNNNNN---NNNNNNNNNN---NNNNNNNNNNNNNNNNNNNNN
NNNNNNNNNNNNNNNNNNNNNNNNNNNNNNNNNNNNNNNNNNNNNNNNNNNNNNNNNNNNNNNNNNNNNN
NNNNNNNNNNNNNNNNNNNNNNNNNNNNNNNNNNNNNNNNNNNNNNNNNNNNNNNNNNNNNNNNNNNNNN
NNNNNNNNNNNNNNNNNNNN-NNNNNNNNNNNNNNNNNNNNNNNNNNNNNNNNNNNNNNNNNNNNNNNNN
NNNNNNNNNNNNNNNNNNNNNNNNNNNNNNN-NNNNNNNNNNNNNNNNNNNNNNNNNNNNNNNNNNNNNN
NNNNNNNNNNNNNNNNNNNNNNNNNNNNNNNNNNNNNNNNNNNNNNNNNNNNNNNNNNNNNNNNNNNNNN
NNNNNNNNNNNNNNNNNNNNNNNNNNNNNNNNNNNNNNNNNNNNNNNNNNNNNNNNNNNNNNNNNNNNNN
NNNNNNNNNNNNNNNNNNNNNNNNNNNNNNNNNNNNNNNNNNNNNNNNNNNNNNNNNNNNNNNNNNNNNN
NNNNNNNNNNNNNNNNNNNNNNNNNNNNNNNNNNNNNNNNNNNNNNNNNNNNNNNNNNNNNNNNNNNNNN
NNNNNNNNNNNNNNNNNNNNNNNNNNNNNNNNNNNNNNCTATAGGAGCCGTATTTGGCATTTTTGCTGGA
TTTGCATACTGGTTTCCATTATTTACAGGTGTGACTGCCCACCCTGTCTTAGCAAAAACCCATTTTTACA
CTATATTTGTAGGAGTAAATTTAATTTTTTTC-CCCCAACATTTTCTAGGCTTAACAGGTATACCACGAC
GGTACTCAGACTACCCTGACTTTTTTACAGCATGAAACACTGTTTCTTCTTTCGGTTCCTGTATCTCTAT
GCTAGCTATAATNNNNNNNNNNNNNNNNNNNNNNNNNNNNNNNNNNNNNNNNNNNNNNNNNNNNNNNNNN
NNNNNNNNNNNNNNNNNNNNNNNNNNNNNNNNNNNNNNNNNNNNNNNNNNNNNNNNNNNNNNNNNNNNNN
NNNNNNNNNNNNNNN
>Dparas
NNNNNNNNNNNNNNNNNNNNNTCTACTAACCATAAAGACATTGGCACCTTATACTTCATCTTAGGGGCTT
GGGCCAGAATAGCTGGCACTTCTATAAGGGTGATTATCCGGTCTGAACTAAGCGCTCCAGG------TAA
TTTAATTGGTGACGACCAGCTATATAATGTGATAGTGACCGCTCATGCTTTTATTATAATTTTTTTTATA
GTTATACCGATCATAATTGGNNNNNNNNNNNNNNNNNNNNN-NNNNNNNNNNNN-NNNNNNNNNNNNNNN
NNNNNNNNNNNNNNNNNNNNNNNNNNNNNNNNNNNNNNNNNNNNNNNNNNNNNNNNNNNNNNNNNNNNNN
NNNNNNNNNNNNNNNNNNNNNNNNNNNNNNNNNNNNNNNNNNNNNNNNNNNNNNNNNNNNNNNNNNNNNN
NNNNNNNNNNNNNNNNNNNNNNNN-NNNNNNNNNNNNNNNNNNNNNNNNNNNNNNNNNNNNNNNNNNNNN
NNNNNNNNNNNNNNNNNNNNNNNNNNNNNNNNN---NNNNNNNNNN---NNNNNNNNNNNNNNNNNNNNN
NNNNNNNNNNNNNNNNNNNNNNNNNNNNNNNNNNNNNNNNNNNNNNNNNNNNNNNNNNNNNNNNNNNNNN
NNNNNNNNNNNNNNNNNNNNNNNNNNNNNNNNNNNNNNNNNNNNNNNNNNNNNNNNNNNNNNNNNNNNNN
NNNNNNNNNNNNNNNNNNNN-NNNNNNNNNNNNNNNNNNNNNNNNNNNNNNNNNNNNNNNNNNNNNNNNN
NNNNNNNNNNNNNNNNNNNNNNNNNNNNNNN-NNNNNNNNNNNNNNNNNNNNNNNNNNNNNNNNNNNNNN
NNNNNNNNNNNNNNNNNNNNNNNNNNNNNNNNNNNNNNNNNNNNNNNNNNNNNNNNNNNNNNNNNNNNNN
NNNNNNNNNNNNNNNNNNNNNNNNNNNNNNNNNNNNNNNNNNNNNNNNNNNNNNNNNNNNNNNNNNNNNN
NNNNNNNNNNNNNNNNNNNNNNNNNNNNNNNNNNNNNNNNNNNNNNNNNNNNNNNNNNNNNNNNNNNNNN
NNNNNNNNNNNNNNNNNNNNNNNNCAGGGGTTGTGTTGGCTAACTCTTCATTAGATATTGTTCTTCACGA
TACCTACTATGTGGTTGCTCATTTCCACTATGTTCTATCAATAGGCGCAGTTTTTGGTATCTTTGCGGGG
TTCCTGCATTGATTTCCTCTATTTACGGGTTTACATTATAACATTGCTTTATCAAAAACCCATTTTTATC
TAATATTTACTGGGGTGAACTTAACTTTTTTT-CCCCAACATTTTATAGGTCTAACCGGGATACCCCGTC
GGTACTCAGATTATACAGACGCTTTCAGAGCTTGAAACTCAGTGTCCTCTATTGGCTCTTATATCTCCGT
ACTCGCAATAGTTACATTCGTACTTATAATTACAGAAGCTTACTTAGCCAAGCGCCTTATTCTGTTTACG
ATAAATTTATCAACTCCTTTAGAGTGACAACAATACTACCCCCCAGCAGATCATAGCTACCAAGAGACGC
CTATCCNNNNNNNNN
>Eberil
ATCATCAATCGTTGACTTTTCTCGACTAACCACAAAGACATCGGAACATTATATTTTATTTTAGGGGCTT
GAGCTAGGGTTTTAGGAACTTCACTAAGAGTTATTATCCGATCCGAGTTAAGAGCCCCTGG------GAA
CCTAATCGGGGATGACCAGCTCTACAACGTTATGGTAACCGCTCACGCTTTTGTTATAATTTTCTTCATG
GTCATGCCTGTAATAATCGGCGGCTTTGGTAACTGACTCGT-CCCCCTTATACT-TGGTAGACCTGATAT
AGCGTTTCCCCGCATAAACAACATGAGCTTTTGGCTTTTGCCCCCCTCTCTTACTTTACTGCTTATAAGG
GGTTTAGTAGAAAGAGGGGTCGGAACCGGTTGAACTGTCTACCCTCCTCTAGCTAGGGCTGTTGCCCATA
GGGGGGCAGCCGTAGACCTGGCAA-TCTTTTCCCTTCACTTAGCAGGGGCCTCGTCAATCTTAGGTGCCA
TCAACTTTATCTCGACCGTTCTAAATATACGAA---GGCCTGGACT---GAGAATAGACCAAATACCTTT
ATTTGTCTGGTCAGTTTTTATTACAGCTATCCTACTTCTTCTTTCCCTCCCAGTCCTAGCGGGGGCAATC
ACCATGCTTTTAACAGACCGAAACTTAAATACCTCTTTCTTTGACCCTAGGGGGGGAGGGGATCCCATCT
TATACCAGCATTTATTTTGA-TTTTTCGGCCACCCTGAAGTCTATATCCTCATTCTACCTGCTTTTGGGA
TAATTTCTCACATTGTCAGGCAGGAAGCAGG-TAAAAAAGAAACATTCGGCGCCCTGGGGATAATCTATG
CCATGGCAGCTATCGGATTCCTGGGCTTTATCGTCTGAGCTCACCACATGTTTACAGTGGGGATAGACGT
AGACACCCGTGCATATTTCACCTCTGCTACTATAATTATTGCAGTCCCAACTGGAATTAAAGTCTTCAGC
TGACTAGGAACCCTGCAAGGGGGAAAACTGAACTTTTCTCCCTCGTTACTCTGAGCCCTGGGGTTTATTT
TCTTATTCACCGTAGGTGGTCTTACGGGTGTAATACTAGCTAATTCTTCTATTGATATTGTCCTTCACGA
CACGTACTATGTAGTAGCCCATTTTCACTACGTCCTGTCTATAGGGGCCGTCTTCGGTATTTTTGCCGGA
TTTACCCACTGGTTTTCCCTATTTACCGGATTAACTATCTCCCCGCTCCTAAGAAAAACACACTTTTACG
TAATATTTGTGGGAGTAAATTTAACTTTCTTT-CCTCAACACTTTTTAGGTTTAACAGGCATACCTCGAC
GGTACTCGGACTACCCAGACTCTTTTACAACTTGAAATATCGTCTCTTCTATTGGCTCCTACATTTCGGT
CATAGCTATAGTACTCTTTATCTTGGCCATTATAGAGGCTTTCGTCGCCAAACGCACAGCTATCTTCCCT
CTAAACCTTAATTCCTCGCTAGAGTGGCAGCACCCTTACCCCCCTGCTGACCACAGTTACCAGGATGCCC
CTATCCTTACCCAAN
>Ecruen
NNNNNNNNNNNNNNNNNNNNNNNNNNNNNNNNNAAGGATATTGGTACCCTTTACTTTATATTCGGTGCTT
GAGGAGGCATTCTAGGCTCAAGGCTATCGATAATTATTCGTTTGGAGTTAGCGACTCCTGG------TAG
ATTTTTTGGTAACGAGCAACTTTATAACACTGTATTGACAGCTCATGCTTTTGTGATGATTTTTTTCATA
GTAATACCTGTGTTAGTGGGGGGTTTTGGTAATTGAATACT-TCCTCTTATATT-ATGTAGTCCAGATAT
AAGGTATCCACGTTTAAATAATCTTAGGTTCTGATTGTTACCTNNNNNNNNNNNNNNNNNNNNNNNNNNN
NNNNNNNNNNNNNNNNNNNNNNNNNNNNNNNNNNNNNNNNNNNNNNNNNNNNNNNNNNNNNNNNNNNNNN
NNNNNNNNNNNNNNNNNNNNNNNN-NNNNNNNNNNNNNNNNNNNNNNNNNNNNNNNNNNNNNNNNNNNNN
NNNNNNNNNNNNNNNNNNNNNNNNNNNNNNNNN---NNNNNNNNNN---NNNNNNNNNNNNNNNNNNNNN
NNNNNNNNNNNNNNNNNNNNNNNNNNNNNNNNNNNNNNNNNNNNNNNNNNNNNNNNNNNNNNNNNNNNNN
NNNNNNNNNNNNNNNNNNNNNNNNNNNNNNNNNNNNNNNNNNNNNNNNNNNNNNNNNNNNNNNCCTGTTC
TGTATCAGCACCTGTTCTGA-TTTTTTGGGCACCCTGAGGTTTACATCCTGATTCTCCCCGGGTTTGGCA
TTGTCTCTCATATTATCGGGGCCTACTCCTT-TAAGAAAGAGGTATTTGGCTATTACGGGATGGTTTATG
CAATGGTGTCTATTGGCTTATTAGGTTTTATTGTATGAGCCCACCATATGTTCACTGTGGGCATAGANNN
NNNNNNNNNNNNNNNNNNNNNNNNNNNNNNNNNAATTATCGCTGTTCCTACGGGTATTAAAATTTTTAGT
TGACTAGGTACCTTAGGAGGTGGAAAATTATCATTTTCCACCTCCTTAATCTGATCCCTAGGCTTTATCT
TCTTATTTACAGTAGGAGGTCTAACTGGTGTTATACTGGCCAACTCTTCATTAGATATCGTTCTTCATGA
CACCTACTATGTGGTAGCTCACTTCCACTACGTTTTATCAATAGGAGCAGTTTTTGGTATCTTTGCTGGC
TTTATCCACTGGTTGCCTCTATTTACAGGGTTACACCTTAATACTGTTTTGTCAAAAATACATTTCTACT
TAATATTTATAGGAGTTAACCTAACTTTTTTTCCCCCAACATTTTTTAGGTTTAAGGGGTATGCCTCGAC
GGTACTCCGATTATACTGACTCTTTCAGACCTTGAAATACAGTCTCCTCCGTAGGTTCTTACATTTCGCT
TTTTGCTATATTAGTGTTTATTATTATAATTATAGAGTCTTTCTTAGTAAAACGACCTGTCTTATTTATA
TTAAACTTATCTACTCCTTTAGAGTGACAACACTCCTACCCTCCAGCAGACCATAGCTANNNNNNNNNNN
NNNNNNNNNNNNNNN
>Ecyane
NNNATCAATCAGTGACTATTTTCTACTAATCATAAAGATATTGGTACTTTATATTTTATTTTAGGAGCTT
GGGCTAGAATAGTCGGAACATCTATAAGCGTAATTATTCGGTCTGAGTTAAGAGCTCCTGG------TAA
TTTAATTGGAGATGACCAATTATATAACGTTATAGTAACAGCCCATGCTTTTGTTATAATTTTCTTTATA
GTAATGCCTATCATAATTGGCGGATTTGGTAACTGGTTAGT-CCCATTAATACT-AGGAAGCCCTGATAT
AGCTTTTCCACGTATAAACAATATAAGATTTTGACTTTTACCGCCTTCTCTTACTCTTCTTATCGCCAGT
GGTCTTGTTGAAAGAGGAGTGGGAACAGGTTGAACTGTATATCCCCCTTTAGCTAGAGTAATAGCTCATA
GAGGAGGAGCTGTTGATCTAGCTA-TTTTTTCTCTTCACTTAGCCGGAGCGTCCTCTATTTTAGGAGCTG
TAAATTTTATTTCTACTATTGTTAATATACGTA---GGCCAGGTAT---AAGAATGGATCAAATACCTTT
ATTTGTTTGATCCATTCTTATTACTACTATTTTACTACTTTTATCCTTACCTGTGCTGGCTGGGGCAATC
ACTATGTTGCTTACTGATCGAAACTTAAATACTTCTTTTTTTGACCCTAGGGGGGGTGGTGACCCGATCC
TATACCAACATCTATTTTGA-TTTTTCGGTCACCCGGAAGTTTATATTCTAATTTTACCAGCATTTGGTA
TAATTTCCCATATCGTAAGACAAGAGTCTGG-TAAAAAAGAGACATTCGGGTCCCTAGGCATAATTTATG
CTATACTAGCTATTGGATTTTTAGGCTTTATCGTATGGGCCCATCACATATTTACAGTTGGCATAGATGT
GGACACCCGAGCTTACTTTACGTCTGCTACAATAATTATTGCAGTTCCCACTGGAATTAAAGTATTTAGG
TGACTAGGTACTCTTCAAGGAGGAAAAATTAACTTTACACCCCCTCTAATTTGAAGATTAGGGTTTATTT
TTCTTTTCTCTATTGGAGGTCTAACTGGAGTAATACTAGCTAACTCATCAATCGATATTGTCTTACATGA
TACTTACTATGTGGTAGCACATTTTCACTATGTATTATCTATAGGGGCTGTTTTTGGTATTTTTGCTGGT
TTTGCCTACTGATTTCCGTTATTTACAGGTGTGACTGCTAACCCAATTTTAGCAAAAACTCACTTTTATA
TTATATTTGTAGGAGTAAACTTAACCTTTTTC-CCTCAACATTTTCTAGGGCTGACCGGTATACCACGAC
GATATTCTGATTACCCTGATTTCTTTACTGCTTGAAATATCGTCTCTTCTTTAGGTTCTTACATCTCTGT
TTTAGCTATAGTAGTATTTATCATTATAATTATAGAGGCCTTTATTTCCAAACGACCTGCTTTATTTTCT
TTAAGCCTATCATCTGCTTTAGAGTGGCATCATCCTTACCCTCCAGCCGACCATAGTTATAACGACACTC
CTATTCTAACCTCAN
>Eczers
NNNNNNNNNNNNNNNNNNNNNNNNNNNNNNNNNAAGGATATTGGTACCCTTTACTTTATATTCGGTGCTT
GAGGAGGCATTTTAGGCTCAAGGCTATCGATGCTTATCCGAACTGAGCTAAGGGCTCCTGG------TAA
TTTAATTGGGGATGACCAACTATATAACGTTATAGTGACAGCCCATGCTTTTGTTATAATTTTTTTCATA
GTTATGCCGATTCTAATTGGCGGATTTGGAAACTGACTAGT-TCCTTTAATATT-AGGTAGCCCTGATAT
AGCCTTTCCACGTATAAATAATATAAGATTTTGACTTTTACCCCCCTNNNNNNNNNNNNNNNNNNNNNNN
NNNNNNNNNNNNNNNNNNNNNNNNNNNNNNNNNNNNNNNNNNNNNNNNNNNNNNNNNNNNNNNNNNNNNN
NNNNNNNNNNNNNNNNNNNNNNNN-NNNNNNNNNNNNNNNNNNNNNNNNNNNNNNNNNNNNNNNNNNNNN
NNNNNNNNNNNNNNNNNNNNNNNNNNNNNNNNN---NNNNNNNNNN---NNNNNNNNNNNNNNNNNNNNN
NNNNNNNNNNNNNNNNNNNNNNNNNNNNNNNNNNNNNNNNNNNNNNNNNCCAGTGTTGGCAGGAGCAATC
ACGATGCTGTTAACCGATCGTAACTTAAACACCTCTTTTTTTGACCCTGCCGGTGGGGGTAATCCTGTTC
TTTATCAGCATTTGTTTTGG-TTTTTTGGTCACCCAGAGGTGTACATCCTAATTCTACCTGGATTTGGGA
TTATCTCACATATCATTGTAGGCTACTCCTT-TAAGAAGGAGATTTTTGGATACTACGGTATGGTCTACG
CAATGGTATCTATCGGTTTACTCGGATTTATCGTTTGAGCCCATCACATGTTTACTGTGGGTTTAGATGT
TGATACCCGTGCTTACTTTACAGCGGCCACTNNNNNNNNNNNNNNNNNNNNNNNNNNNNNNNNNNNNNNN
NNNNNNNNNNNNNNNNNNNNNNNNNNNNNNNNNNNNNNNNNNNNNNNNNNNNNNNNNNNNNNNNNNNNNN
NNNNNNNNNNNNNNNNNNNNNNNACCGGAGTGATACTAGCAAATTCTTCTATTGACATTGTTCTTCACGA
CACCTATTACGTGGTAGCACACTTTCACTACGTTCTATCTATAGGGGCGGTCTTTGGTATTTTTGCCGGT
TTTACGCACTGGTATCCTCTAATGACAGGGCTCTCTATACACACACTAATATCAAAAATTCACTTTTATG
CCATATTCACAGGCGTGAACTTAACATTTTTT-CCTCAGCNNNNNNNNNNNNNNNNNNNNNNNNNNNNNN
NNNNNNNNNNNNNNNNNNNNNNNNNNNNNNNNNNNNNNNNNNNNNNNNNNNNNNNNNNNNNNNNNNNNNN
NNNNNNNNNNNNNNNNNNNNNNNNNNNNNNNNNNNNNNNNNNNNNNNNNNNNNNNNNNNNNNNNNNNNNN
NNNNNNNNNNNNNNNNNNNNNNNNNNNNNNNNNNNNNNNNNNNNNNNNNNNNNNNNNNNNNNNNNNNNNN
NNNNNNNNNNNNNNN
>Emacro
ATTATCAATCAGTGATTATTTTCTACTAACCACAAAGACATTGGTACTTTATATTTTATCCTAGGAGCTT
GAGCTAGAATAGTCGGCACTTCTATGAGAGTAATTATCCGCTCTGAGTTAAGAGCCCCAGG------TAA
CCTAATTGGAGATGACCAATTATACAATGTTATAGTTACAGCTCATGCTTTTGTAATAATCTTTTTTATA
GTAATACCTATTATGATTGGAGGGTTTGGTAATTGATTAGT-TCCTTTAATATT-AGGTAGACCTGACAT
AGCCTTTCCGCGTATAAACAATATAAGGTTCTGACTACTGCCCCCTTCTCTCACTCTTCTTATTATAAGA
GGATTAGTCGAAAGAGGAGTGGGTACAGGCTGGACAGTCTACCCCCCTTTAGCGGGTGTAATAGCCCATA
GAGGTAGGGCTGTAGACTTAGCCA-TCTTTTCTTTACATCTAGCTGGTGCCTCCTCTATTTTAGGGGCTG
TAAACTTCATCTCCACTATTATTAATATGCGCA---GACCGGGTAT---AAGAATAGACCAAATGCCTTT
ATTTGTATGGTCTATCCTTATTACTACAGTCTTGCTACTTTTGTCTTTACCCGTATTGGCCGGAGCTATC
ACCATACTTTTAACTGATCGAAACCTGAATACCTCTTTTTTTGACCCTAGGGGAGGAGGAGACCCTATTC
TTTACCAACATTTATTTTGA-TTTTTTGGTCACCCTGAGGTTTATATCCTTATCCTACCTGCTTTCGGGA
TAATCTCTCATATTGTGAGCCAAGAGTCAGG-TAAAAAAGAAACATTTGGCTCGTTAGGTATAATCTATG
CTATATTGGCTATTGGATTTCTCGGTTTTATTGTATGGGCTCACCATATGTTCACAGTCGGGATAGATGT
AGATACCCGGGCCTACTTTACATCCGCCACGATAATTATCGCAGTGCCTACTGGGATTAAAGTATTTAGC
TGGTTAGGTACACTTCAAGGAGGTAAAATTAGCTTTACCCCTGCTTTAATTTGGAGATTAGGGTTTATTT
TCTTATTTTCCATCGGAGGCCTAACTGGGGTTATATTAGCAAACTCATCAATTGATATTGTTTTACACGA
CACCTACTACGTAGTAGCACATTTTCATTATGTCTTGTCTATAGGAGCCGTATTCGGTATCTTTGCAGGT
TTTGCTTACTGGTTCCCTCTATTTACTGGTGTAACCCTTAATCCTGTGTTAGCAAAAATCCACTTTTATA
CTATATTTGTAGGGGTCAACTTAACTTTTTTT-CCACAGCACTTTCTAGGTTTAACCGGTATACCCCGGC
GGTACTCAGATTACCCTGACTTCTTCACTACATGAAATATTGTATCTTCATTAGGCTCTTACATTTCAGT
CTTGGCTATAGTAGTTTTTGTCGTTATAATTATAGAAGCTTTTATTACTAAGCGACCTGCTCTATTCTCC
TTAGCCTTATCGTCTGCTTTAGAGTGACACCACCCTTACCCTCCAGCTGATCATAGATACAACGATACTC
CTATTTTAACATCAN
>Emarit
NNNNNNNNNNNNNNNNNNNNNNNNNNNNNNNNNNNNNNNNNNNNNNNNNNNNNNNNNNNNNNNNNNNNNN
NNNNNNNNNNNNNNNNNNNNNNNNNNNNNNNNNNNNNNNNNNNNNNNNNNNNNNNNNNNNNNNNNNNNNN
NNNNNNNNNNNNNNNNNNNNNNNNNNNNNNNNNNNNNNNNNNNNNNNNNNNNNNNNNNNNNNNNNNNNNN
NNNNNNNNNNNNNNNNNNNNNNNNNNNNNNNNNNNNNNNNNNNNNNNNNNNNNNNNNNNNNNNNNNNNNN
NNNNNNNNNNNNNNNNNNNNNNNNNNNNNNNNNNNNNNNNNNNNNNNNNNNNNNNNNNNNNNNNNNNNNN
NNNNNNNNNNNNNNNNNNNNNNNNNNNNNNNNNNNNNNNNNNNNNNNNNNNNNNNNNNNNNNNNNNNNNN
NNNNNNNNNNNNNNNNNNNNNNNNNNNNNNNNNNNNNNNNNNNNNNNNNNNNNNNNNNNNNNNNNNNNNN
NNNNNNNNNNNNNNNNNNNNNNNNNNNNNNNNNNNNNNNNNNNNNNNNNNNNNNNNNNNNNNNNNNNNNN
NNNNNNNNNNNNNNNNNNNNNNNNNNNNNNNNNNNNNNNNNNNNNNNNNNNNNNNNNNNNNNNNNNNNNN
NNNNNNNNNNNNNNNNNNNNNNNNNNNNNNNNNNNNNNNNNNNNNNNNNNNNNNNNNNNNNNNNNNNNNN
NNNNNNNNNNNNNNNNNNNNNNNNNNNNNNNNNNNNNNNNNNNNNNNNNNNNNNNNNNNNNNNNNNNNNN
NNNNNNNNNNNNNNNNNNNNNNNNNNNNNNNNNNNNNNNNNNNNNNNNNNNNNNNNNNNNNNNNNNNNNN
NNNNNNNNNNNNNNNNNNNNCTTGGGTTTATTGTCTGGGCCCACCACATATTCACAGTGGGTATAGACGT
AGACACTCGCGCGTACTTTACGTCCGCCACAATAATTATTGCAGTCCCCACGGGCATCAAAGTCTTCAGT
TGACTGGGCACCCTCCAAGGGAGTAAAGTAAGCCCTACGCCAGCCTTAGTGTGGAGCCTGGGGTTTATTT
TTTTATTCACTGTTGGGGGTCTAACAGGGGTTGTGTTGGCTAACTCTTCATTAGATATTGTTCTTCACGA
TACCTACTATGTGGTTGCTCATTTCCACTATGTTCTATCAATAGGGGCTGTTTTCGGTATTTTTGCTGGT
TTCGCCTACTGATTCCCACTTTTTACCGGTGTGACAACTAGTCCTATTTTAGGAAAAATTCATTTTTATA
TTATATTTGTCGGCGTAAACCTGACCTTCTTT-CCACAACATTTCCTAGGCCTAACTGGTATACCCCGCC
GNNNNNNNNNNNNNNNNNNNNNNNNNNNNNNNNNNNNNNNNNNNNNNNNNNNNNNNNNNNNNNNNNNNNN
NNNNNNNNNNNNNNNNNNNNNNNNNNNNNNNNNNNNNNNNNNNNNNNNNNNNNNNNNNNNNNNNNNNNNN
NNNNNNNNNNNNNNNNNNNNNNNNNNNNNNNNNNNNNNNNNNNNNNNNNNNNNNNNNNNNNNNNNNNNNN
NNNNNNNNNNNNNNN
>Emesse
NNNNNNNNNNNNNNNNNNNNNNNNNNNNNNNNNNNNNNNNNNNNNNNNNNNNNNNNNNNNNNNNNNNNNN
NNNNNNNNNNNNNNNNNNNNNNNNNNNNNNNNNNNNNNNNNNNNNNNNNNNNNNNNNNNNNNNNNNNNNN
NNNNNNNNNNNNNNNNNNNNNNNNNNNNNNNNNNGTAACTGCCCATGCTTTTATTATGATTTTTTTCATA
GTGATACCTGTCTCTATAGGAGGGTTTGGCAATTGGTTAAT-TCCTCTAATACT-TGGTGTTGCGGATAT
GGCTTTTCCTCGATTAAATAATCTTTCTTTTTGGCTTTTGCTTCCAGCTTTTCTATTTTTACTGCTGTCT
AGAATTTTAGATGCAGGTGTTGGTACGGGGTGGACGGTGTATCCCCCCCTAGCGGATATCAAGTTTCACA
GAGGCATCTCAGTAGACTTGGCAA-TTTTCTCGCTACACTTAGCAGGTATCTCCTCAATCTTGGGGAGTA
TTAACTTTCTCACTACAATTATCTGCTCCCGTG---CGTCTAAGATTTTTAGATTAGATCGCTTGCCCCT
ACTTATGTGGGCACTAGCTGTTACTGCAATTTTGTTAATTCTTAGGTTACCTGTTCTAGCAGGGGCTATT
ACCATGCTACTTACAGATCGTAATTTCAACACCTCCTTTTTTGATCCTGCAGGGGGTGGAAATCCTGTTC
TGTATCAGCACCTGTTTTGA-TTTTTTGGGCATCCTGAGGTTTATATCCTGATTCTCCCCGGGTTTGGCA
TTGTCTCTCACATCATCGGGGCCTACTCCTT-TAAGAAAGAGGTATTCGGTTATTACGGGATGGTTTATG
CAATGGTGTCTATTGGTTTATTAGGTTTTATTGTGTGAGCCCACCACATGTTCACTGTNNNNNNNNNNNN
NNNNNNNNNNNNNNNNTTCACATCCGCCACTATAATCATTGCTGTCCCAACTGGGATCAAAATTTTTAGT
TGGCTAGGGACCCTCCAAGGAGGAAAACTATACTTTTCTACGGCATTAATTTGGTCTATGGGGTTTATTT
TTTTATTCACTGTTGGGGGTCTAACAGGGGTTGTGTTGGCTAACTCTTCATTAGATATTGTTCTTCACGA
TACCTACTATGTGGTTGCTCATTTCCACTATGTTCTATCAATAGGCGCAGTTTTTGGTATCTTTGCGGGG
TTCCTGCATTGATTTCCTCTATTTACGGGTTTACATTATAACATTGCTTTATCAAAAACCCATTTTTATC
TAATATTTACTGGGGTGAACTTAACTTTTTTT-CCCCAACATTTTATAGGTCTAACCGGGATACCCCGTC
GGTACTCAGATTATACAGACGCTTTCAGAGCTTGAAACTCAGTGTCCTCTATTGGCTCTTATATCTCCGT
ACTCGCAATAGTTACATTCGTACTTATAATTACAGAAGCTTACTTAGCCAAGCGCCTTATTCTGTTTACG
ATAAATTTATCAACTCCTTTAGAGTGACAACAATACTACCCCCCAGCAGATCATAGCTACCAAGAGACGC
CTATCCNNNNNNNNN
>Epossj
NNNNNNNNNNNNNNNNTATTCTCTACTAACCACAAAGATATTGGAACCTTATACTTCATCTTAGGTGCCT
GAGCTAGGGTCGTCGGCACGTCTCTCAGTGTAATTATTCGATCTGAACTCAGTAGACCGGG------AAA
CCTAATTGGAGATGATCAGGTCTATAACGTAATAGTAACTGCCCACGCCTTTGTTATAATCTTCTTTATA
GTTATACCTATTATAATCGGTGGATTTGGGAATTGACTAGT-TCCCCTTATACT-CGGAAGCCCCGACAT
AGCTTTCCCGCGCATAAACAACATAAGATTCTGACTACTACCCCCCTCACTAACCTTATTACTAATAAGA
GGTCTAGTAGAAAGAGGAGTAGGAACTGGTTGAACCGTCTACCCGCCCTTAGCCGCAGCCGCAGCCCACA
GTGGAGGGTCTGTTGACCTGGCGA-TCTTCTCTCTCCATCTAGCAGGTGCTTCTTCCATTTTAGGCGCCA
TCAATTTTATCTCCACTGTAATTAACATACGAA---CCCCTGGTAT---ATATATAGACCGAGTGCCCTT
ATTTGTCTGATCCGTCTTCATCACAGCCATTCTACTCCTCTTATCTCTACCCGTACTAGCCGGTGCAATC
ACTATACTCCTAACAGACCGAAATCTAAACACTTCCTTCTTTGACCCTAGGGGTGGAGGTGACCCTATCC
TTTACCAACACCTATTCTGA-TTCTTTGGCCACCCTGAAGTATACATCTTGATCTTGCCTGCTTTTGGAA
TAGTATCCCACATCGTCAGACAAGAATCAGG-TAAAAAAGAGACTTTTGGTGCCCTAGGAATAATCTATG
CTATACTAGCAATTGGAGTCCTAGGTTTTATTGTCTGGGCCCACCACATATTCACCGTTGGCATAGATGT
TGACACTCGTGCTTATTTTACCTCGGCCACTATAATTATTGCAGTCCCCACAGGAATCAAAGTATTTAGT
TGACTAGGTACGCTACAAGGAGGAAAACTCTATTTCACTCCTTCACTTCTCTGAGTTTTAGGTTTTATTT
TTCTATTTACTGTAGGAGGACTAACAGGAGTTATGCTCGCTAACTCCTCAATCGATATTGTTATACACGA
TACCTACTACGTGGTGGCTCACTTCCATTATGTCCTCTCCATAGGAGCTGTATTTGGTATCTTTGCAGGC
CTAGTCCATTGATTCCCCTTATTCACAGGCCTGACTCTCGAACCCACCGCTACGAAAACTCATTTCTACG
TCATGTTCCTAGGTGTAAACATCACATTCTTT-CCTCAACATTTCTTAGGTCTAAGTGGAATGCCCCGAC
GATATTCAGACTACCCCGACTCTTTTGCCACCTGGAATATTGTCTCATCACTCGGCTCCTTCATCTCAGT
ATTAGCCGTAGTTCTCTTTATTATAATTATCCTAGAAGCCTTTATCTCACAACGCCCAGCGTTATTTCCC
GTCAGCTTAAACTCCTCCTTAGAGTGACAACACCCCTTGCCACCTGCTGATCACAGCTATAGCGACACAC
CCATCCTNNNNNNNN
>Esimil
NNNNNNNNNNNNNNNNNNNNNNNNNNNNNNNNNNNNNNNNNNNNNNNNNNNNNNNNNNNNNNNNNNNNNN
NNNNNNNNNNNNNNNNNNNNNNNNNNNNNNNNNNNNNNNNNNNNNNNNNNNNNNNNNNNNNNNNNNNNNN
NNNNNNNNNNNNNNNNNNNNNNNNNNNNNNNNNNNNNNNNNNNNNNNNNNNNNNNNNNNNNNNNNNNNNN
NNNNNNNNNNNNNNNNNNNNNNNNNNNNNNNNNNNNNNNNNNNNNNNNNNNNNNNNNNNNNNNNNNNNNN
NNNNNNNNNNNNNNNNNNNNNNNNAAGATTTTGGCTATTACCTCCTTCTCTTACTCTACTCATTACCAGC
GGCCTCGTAGAAAGAGGAGTAGGCACAGGTTGGACTGTATACCCGCCTTTAGCAGGGTTAATAGCCCATA
GAGGGGGGGCTGTGGACCTAGCCA-TTTTTTCTCTGCACCTCGCCGGAGCGTCCTCTATTTTAGGAGCCG
TAAATTTTANNNNNNNNNNNNNNNNNNNNNNNN---NNNNNNNNNN---NNNNNNNNNNNNNNNNNNNNN
NNNNNNNNNNNNNNNNNNNNNNNNNNNNNNNNNNNNNNNNNNNNNNNNNNNNNNNNNNNNNNNNNNNNNN
NNNNNNNNNNNNNNNNNNNNNNNNNNNNNNNNNNNNNNNNNNNNNNNNNNNNNNNNNNNNNNNNNNNNNN
NNNNNNNNNNNNNNNNNNNN-NNNNNNNNNNNNNNNNNNNNNNNNNNNNNNNNNNNNNNNNNNNNNNNNN
NNNNNNNNNNNNNNNNNNNNNNNNNNNNNNN-NNNNNNNNNNNNNNNNNNNNNNNNNNNNNNNNNNNNNN
NNNNNNNNNNNNNNNNNNNNNNNNNNNNNNNNNNNNNNNNNNNNNNNNNNNNNNNNNNNNNNNNNNNNNN
NNNNNNNNNNNNNNNNNNNNNNNNNNNNNNNNNNNNNNNNNNNNNNNNNNNNNNNNNNNNNNNNNNNNNN
NNNNNNNNNNNNNNNNNNNNNNNNNNNNNNNNNNNNNNNNNNNNNNNNNNNNNNNNNNNNNNNNNNNNNN
NNNNNNNNNNNNNNNNNNNNNNNNNNGGAGTGATACTAGCAAATTCTTCTATTGACATTGTTCTTCACGA
CACCTATTACGTGGTAGCACACTTTCACTACGTTCTATCTATAGGGGCGGTCTTTGGTATTTTTGCCGGT
TTTACGCACTGGTATCCTCTAATGACAGGGCTCTCTATACACACACTAATATCAAAAATTCACTTTTATG
CCATATTCACAGGCGTGAACTTAACATTTTTT-CCTCAGNNNNNNNNNNNNNNNNNNNNNNNNNNNNNNN
NNNNNNNNNNNNNNNNNNNNNNNNNNNNNNNNNNNNNNNNNNNNNNNNNNNNNNNNNNNNNNNNNNNNNN
NNNNNNNNNNNNNNNNNNNNNNNNNNNNNNNNNNNNNNNNNNNNNNNNNNNNNNNNNNNNNNNNNNNNNN
NNNNNNNNNNNNNNNNNNNNNNNNNNNNNNNNNNNNNNNNNNNNNNNNNNNNNNNNNNNNNNNNNNNNNN
NNNNNNNNNNNNNNN
>Etesta
NNNNNNNNNNNNNNNNNNNNNNNNNNNNNNNNNNNNNNNNNNNNNNNNNNNNNNNNNNNNNNNNNNNNNN
NNNNNNNNNNNNNNNNNNNNNNNNNNNNNNNNNNNNNNNNNNNNNNNNNNNNNNNNNNNNNNNNNNNNNN
NNNNNNNNNNNNNNNNNNNNNNNNNNNNNNNNNNNNNNNNNNNNNNNNNNNNNNNNNNNNNNNNNNNNNN
NNNNNNNNNNNNNNNNNNNNNNNNNNNNNNNNNNNNNNNNNNNNNNNNNNNNNNNNNNNNNNNNNNNNNN
NNNNNNNNNNNNNNNNNNNNNNNNNNNNNNNNNNNNNNNNNNNNNNNNNNNNNNNNNNNNNNNNNNNNNN
NNNNNNNNNNNNNNNNNNNNNNNNNNNNNNNNNNNNNNNNNNNNNNNNNNNNNNNNNNNNNNNNNNNNNN
NNNNNNNNNNNNNNNNNNNNNNNNNNNNNNNNNNNNNNNNNNNNNNNNNNNNNNNNNNNNNNNNNNNNNN
NNNNNNNNNNNNNNNNNNNNNNNNNNNNNNNNNNNNNNNNNNNNNNNNNNNNNNNNNNNNNNNNNNNNNN
NNNNNNNNNNNNNNNNNNNNNNNNNNNNNNNNNNNNNNNNNNNNNNNNNNNNNNNNNNNNNNNNNNNNNN
NNNNNNNNNNNNNNNNNNNNNNNNNNNNNNNNNNNNNNNNNNNNNNNNNNNNNNNNNNNNNNNNNNNNNN
NNNNNNNNNNNNNNNNNNNNNNNNNNNNNNNNNNNNNNNNNNNNNNNNNNNNNNNNNNNNNNNNNNNNNN
NNNNNNNNNNNNNNNNNNNNNNNNNNNNNNNNNNNNNNNNNNNNNNNNNNNNNNNNNNNNNNNNNNNNNN
NNNNNNNNNNNNNNNNNNNNNNNNNNNNNNNNNNNNNNNNNNNNNNNNNNNNNNNNNNNNNNNNNNNNNN
NNNNNNNNNNNNNNNNTTCACATCGGCGACAATAATTATTGCCGTACCCACGGGTATTAAAGTCTTTAGC
TGGCTAGGCACTTTACAAGGAGGTGATACACATTTTTCACCATCGTTATTGTGGGCTTTAGGTTTTATTT
TTCTATTCACGGTGGGGGGCCTCACCGGAGTGATACTAGCAAATTCTTCTATTGACATTGTTCTTCACGA
CACCTATTACGTGGTAGCACACTTTCATTATGTGTTATCAATAGGGGCTGTTTTTGGAATTTTTGCTGGG
TTTGCCTACTGGTTTCCATTGTTTACTGGTGTAACAGCTAACCCTATTTTAGCTAAAATTCATTTTTATG
TGATATTTGTGGGTGTAAACTTAACCTTTTTT-CCTCAGCATTTTCTTGGCTTAAGTGGCATACCACGAC
CTTACTCGGCTTACCCTGACTTCTTTACAAGCTGAAATATCGTTTCTTCCTTAGGCTCTTACATCTCTGT
CCTAGCTATAGTAGTGTTTATTATTATAATTATAAAAGCTTTTATCTCTAAGCGGCCCGCTTTGTTTTCT
TTAAGACTGTCGTCTGCTTTAGAGTGACATCACCCATACCCGCCAGCTGACCATAGTTACAACGACACCC
CTATCCTAACCTCNN
>Eusp
NNNNNNNNNNNNTGGTTATTTTCGACCAACCACAAAGATATTGGCACTCTTTATTTTATGCTAGGGCTCT
GGTCTGGGTTAGTCGGAACCTCCATAAGACTTATCCTCCGCTCAGAACTTAGTGCGCCGGG------TAG
CCTGATTGGTGATGATCAACTGTATAACGTAATGGTAACCTCCCATGCTTTTATTATAATTTTTTTTATA
GTTATGCCTATCATAATTGGCGGGTTTGGTAACTGGCTGCT-TCCTTTAATACTNNNNNNNNNNNNNNNN
NNNNNNNNNNNNNNNNNNNNNNNNNNNNNNNNNNNNNNNNNNNNNNNNNNNNNNNNNNNNNNNNNNNNNN
NNNNNNNNNNNNNNNNNNNNNNNNNNNNNNNNNNNNNNNNNNNNNNNNNNNNNNNNNNNNNNNNNNNNNN
NNNNNNNNNNNNNNNNNNNNNNNN-NNNNNNNNNNNNNNNNNNNNNNNNNNNNNNNNNNNNNNNNNNNNN
NNNNNNNNNNNNNNNNNNNNATTAATATGCGAG---CGCCTGGGAT---AAAATTAGACCAAATGCCTTT
ATTCGTCTGAGCTATTATTATTACTACCGTCCTCCTAGTCTTATCCCTACCAGTCCTAGCTGGGGCCATT
ACGATACTACTTACAGACCGTAACATAAATACCTCTTTTTTTGACCCTAGTGGGGGGGGTGACCCTATCC
TATACCAACACTTATTTTGA-TNNNNNNNNNNNNNNNNNNNNNNNNNNNNNNNNNNNNNNNNNNNNNNNN
NNNNNNNNNNNNNNNNNNNNNNNNNNNNNNNNNNNNNNNNNNNNNNNNNNNNNNNNNNNNNNNNNNNNNN
NNNNNNNNNNNNNNNNNNNNNNNNNNNNNNNNNNNNNNNNNNNNNNNNNNNNNNNNNNNNNNNNNNNNNN
NNNNNNNNNNNNNNNNNNNNNNNNNNNNNNNNNNNNNNNNNNNNNNNNNNNNNNNNNNNNNNNNNNNNNN
NNNNNNNNNNNNNNNNNNNNNNNNNNNNNNNNNNNNNNNNNNNNNNNNNNNNNNNNNNNNNNNNNNNNNN
NNNNNNNNNNNNNNNNNNNNNNNNNNNNNNNNNNNNNNNNNNNNNNNNNNNNNNNNNNNNNNNNNNNNNN
NNNNNNNNNNNNNNNNNNNNNNNNNNNNNNNNNNNNNNNNNNNNNNNNNNNNNNNNNNNNNNNNNNNNNN
NNNNNNNNNNNNNNNNNNNNNNNNNNNNNNNNNNNNNNNNNNNNNNNNNNNNNNNNNNNNNNNNNNNNNN
NNNNNNNNNNNNNNNNNNNNNNNNNNNNNNNNNNNNNNNNNNNNNNNNNNNNNNNNNNNNNNNNNNNNNN
NNNNNNNNNNNNNNNNNNNNNNNNNNNNNNNNNNNNNNNNNNNNNNNNNNNNNNNNNNNNNNNNNNNNNN
NNNNNNNNNNNNNNNNNNNNNNNNNNNNNNNNNNNNNNNNNNNNNNNNNNNNNNNNNNNNNNNNNNNNNN
NNNNNNNNNNNNNNNNNNNNNNNNNNNNNNNNNNNNNNNNNNNNNNNNNNNNNNNNNNNNNNNNNNNNNN
NNNNNNNNNNNNNNN
>Eussol
NNNNNNNNNNNNNNNNNNNNNNNNNNNNNNNNNNNNNNNNNNNNNNNNNNNNNNNNNNNNNNNNNNNNNN
NNNNNNNNNNNNNNNNNNNNNNNNNNNNNNNNNNNNNNNNNNNNNNNNNNNNNNNNNNNNNNNNNNNNNN
NNNNNNNNNNNNNNNNNNNNNNNNNNNNNNNNNNNNNNNNNNNNNNNNNNNNNNNNNNNNNNNNNNNNNN
NNNNNNNNNNNNNNNNNNNNNNNNNNNNNNNNNNNNNNNNNNNNNNNNNNNNNNNNNNNNNNNNNNNNNN
NNNNNNNNNNNNNNNNNNNNNNNNNNNNNNNNNNNNNNNNNNNNNNNNNNNNNNNNNNNNNNNNNNNNNN
NNNNNNNNNNNNNNNNNNNNNNNNNNNGGGTGGACTGTGTACCCTCCCTTAGCCGGCGTGACGGCCCACA
GAGGCGGCGCTGTTGACTTAGCTATTTTTTTCCCTCCATTTAGCAGGGGCGTCCTCTATTTTAGGGGCCG
TAAACTTTATTTCTACAATTCTTAACATACGCA---GCCCTGGTAT---GAGAATAGACCGAATACCTTT
ATTTGTTTGGTCTATCCTTATTACAACNNNNNNNCTGCTCTTGTCCGTACCTGTTTTAGCCGGGGCTATC
ACTATGCTCTTAACTGACCGTAATTTAAACACCTCTTTCTTTGACCCCAGGGGCGGGGGGGACCCAATTC
TCTACCAGCATTTATTCTGG-TTTTTTGGGCACCCTGAAGTCTACATCTTGATCCTACCCGCTTTTGGTA
TAATCTCCCACATTGTTAGACAAGAGTCGGG-TAAGAAAGAGACATTCGGTTCACTGGGTATGATTTACG
CCATACTAGCTATCGGGTTCCTAGGCTTTATCGTATGGGCCCACCACATGTTTACAGTCGGCATAGACGT
AGACACTCGGGCCTACTTCACGTCAGCTACNNNNNNNNNNNNNNNNNNNNNNNNNNNNNNNGTCTTTAGC
TGGCTAGGCACTTTACAAGGAGGTGATACACATTTTTCACCATCGTTATTGTGGGCTTTAGGTTTTATTT
TTCTATTCACGGTGGGGGGCCTCACCGGAGTGATACTAGCAAATTCTTCTATTGACATTGTTCTTCACGA
CACCTATTACGTGGTAGCACACTTTCACTACGTTCTATCTATAGGGGCGGTCTTTGGTATTTTTGCCGGT
TTTACGCACTGGTATCCTCTAATGACAGGGCTCTCTATACACACACTAATATCAAAAATTCACTTTTATG
CCATATTCACAGGCGTGAACTTAACATTTTTT-CCNNNNNNNNNNNNNNNNNNNNNNNNNNNNNNNNNNN
NNNNNNNNNNNNNNNNNNNNNNNNNNNNNNNNNNNNNNNNNNNNNNNNNNNNNNNNNNNNNNNNNNNNNN
NNNNNNNNNNNNNNNNNNNNNNNNNNNNNNNNNNNNNNNNNNNNNNNNNNNNNNNNNNNNNNNNNNNNNN
NNNNNNNNNNNNNNNNNNNNNNNNNNNNNNNNNNNNNNNNNNNNNNNNNNNNNNNNNNNNNNNNNNNNNN
NNNNNNNNNNNNNNN
>Evener
NNNTTGCAAAAATGACTATTCTCCACTAATCATAAAGATATCGGCACCTTATACTTCATTCTAGGGGCTT
GAGCCGGAGTAATCGGAACTTCTATAAGAATAATTATCCGCTCTGAGCTTAGGGCTCCTGG------AAA
TTTAATCGGGGACGACCAGCTCTATAACGTCCTTGTAACGGCACATGCCTTTATCATAATTTTCTTTACA
GTTATACCTGTAATAATTGGCGGGTTCGGGAATTGATTGGT-CCCTTTAATACT-TGGCAGACCAGATAT
GGCTTTTCCTCGTATAAATAATATAAGATTTTGGCTACTCCCCCCTTCTCTAACCCTTCTTCTGATGAGG
GCCCTTGTAGAAAGAGGGGCAGGCACAGGCTGAACAGTCTACCCCCCTCTGGCTTCTTCTATGGGACACG
CCGGTTCTTCAGTAGACTTAGCTA-TCTTTTCGCTGCACCTGGCAGGTGCCTCTTCTATCTTAGGCGCTA
TTAATTTTATTTCCACCGTCTTAAATATACGTA---GACCAGAAAT---ATCTATGGACCAGGTTCCCTT
GTTTGTGTGATCTGTTTTTATTACAGCTATTCTACTTCTTCTGTCTCTACCAGTTTTAGCAGGCGCTATT
ACTATACTTCTTACTGATCGTAACCTGAACACCTCTTTTTTTGACCCTAGGGGTGGGGGTGACCCTATCC
TCTACCAACACTTATTTTGA-TTTTTTGGTCACCCTGAAGTTTACATTTTAATCTTACCGGCGTTTGGTA
TAATTTCTCATATCGTTAGCCAAGAATCCGG-TAAAAAAGAAACTTTCGGTACCCTCGGTATAATCTACG
CTATGCTGGCAATCGGCTTTTTGGGTTTTATTGTGTGGGCTCACCACATATTTACAGTAGGGTTAGACGT
AGATACCCGAGCTTATTTCACCTCAGCTACTATAATTATTGCAGTACCTACTGGTATTAAAGTATTTAGC
TGGTTGGGTACCCTTCAAGGAGGAAAATTAAAATTCTCTGCCGCGCTCTTGTGAGCTTTTGGGTTTATTT
TTTTGTTTACTTTAGGGGGTCTAACAGGAGTAATACTAGCAAATTCCTCTATTGATATTGTCTTGCATGA
TACATATTATGTAGTAGCCCATTTTCACTATGTTTTATCAATAGGAGCTGTTTTTGGCATTTTTGCCGGC
TTTGCTCACTGATTTCCTCTATTCACAGGTTTAACCCTAGAGCCTTCTTTAGCTAAGATACATTTTTATG
TTATATTTGTAGGAGTTAATTTAACCTTCTTC-CCTCAACATTTTCTAGGTTTAACTGGGATGCCTCGTC
GATACTCTGATTACCCAGATTCATTTACTGCTTGAAATATTGTGTGCTCGATTGGCTCTTATATTTCTGT
TTTAGCCCTGGCTTTGTTTATCGTGATAATTATAGAAGCCTTTGTGTCAAAACGACCTACTTTATTCTCT
CTTAATTTAACTACTTCTCTTGAGTGACAGCACCCTTATCCTCCAGCAGATCACAGTTATAGAGACATAC
CTATTTTATCTAAGN
>Everru
NNNATTAATAAGTGAATATTCTCTACTAATCATAAAGATATCGGTACTTTATATTTCATTCTAGGGGCTT
GAGCTAGAATAATCGGTACCTCTATAAGGGTGATTATTCGGTCTGAGCTAAGAACACCTGG------TAA
TCTAATCGGAGATGACCAGTTATATAATGTTATAGTAACAGCTCACGCTTTTGTCATGATTTTTTTCATG
GTTATACCTATTATAATTGGGGGGTTTGGAAATTGATTAAT-TCCCTTAATACT-AGGGAGCCCTGACAT
AGCTTTTCCTCGTATAAACAACATAAGATTTTGATTACTACCTCCTTCCCTTACACTTCTTATTACAAGA
GGTCTTGTAGAAAGGGGAGTGGGTACAGGCTGGACTGTGTATCCTCCACTAGCAGGGGCTATAGCCCATA
GTGGAGGAGGGGTAGATTTAGCTA-TTTTTTCACTTCATCTAGCAGGAGCATCTTCTATTTTGGGGGCTG
TAAATTTTATTTCCACTATTATTAACATACGTA---GACCTGGTAT---AAGAATAGACCAAATACCTTT
GTTTGTCTGGTCTATTCTTATCACTACAGTCTTATTACTGCTGTCTTTACCTGTTTTGGCTGGTGCTATT
ACTATACTACTCACTGATCGTAATCTAAATACCTCTTTTTTTGACCCTAGAGGGGGAGGGGATCCTATTT
TATACCAACATTTATTTTGA-TTCTTTGGCCATCCAGAAGTTTATATTCTCATCCTCCCTGCATTCGGCA
TAATCTCTCATATCGTAAGACAAGAATCAGG-TAAAAAAGAAACATTTGGTTCCCTGGGAATAATTTATG
CTATATTAGCTATTGGATTTCTTGGTTTCATTGTTTGAGCTCATCACATATTTACAGTTGGTATAGATGT
AGATACCCGAGCTTACTTCACATCAGCTACTATAATTATCGCAGTTCCTACTGGCATTAAAGTATTTAGT
TGGTTGGGTACTCTTCAAGGAGGGAAAATTAACTTTACTCCGCCTTTAATTTGAAGTTTCGGCTTTATTT
TCCTTTTTTCTATCGGTGGTTTAACTGGAGTGATATTAGCTAACTCATCGATCGATATCGTCTTACACGA
CACTTACTATGTAGTTGCCCACTTTCATTATGTATTATCTATAGGAGCTGTTTTCGGGATTTTTAGTGGT
TTTCTCTATTGATTCCCAATATTTACAGGCATAACCGTTAATCCTTTTTTAGCAAAAATCCATTTTTACG
TTATATTCGTAGGTGTAAATTTAACTTTTTTC-CCTCAGCACTTTCTTGGTTTAACTGGTATACCCCGAC
GATATTCTGATTACCCTGATTTCTTTACAACTTGAAATATTATCTCTTCTTTAGGGTCATATATCTCTGT
TTTAGCTATAATAGTATTTATCACTATGATTATAGAAGCTTTTATTTCTAAGCGCCCAGCTTTATTTTCC
TTAAGACTGGCGTCTGCCTTAGAGTGGCACCACCCTTACCCACCAGCTGAACACAGATATAACGATGTAC
CTCTTTTAACTACAN
>Eviola
??????????????????????????????????????????????????????????????????????
??????????????????????????????????????????????????????????????????????
??????????????????????????????????????????????????????????????????????
??????????????????????????????????????????????????????????????????????
??????????????????????????????????????????????????????????????????????
??????????????????????????????????????????????????????????????????????
??????????????????????????????????????????????????????????????????????
??????????????????????????????????????????????????????????????????????
??????????????????????????????????????????????????????????????????????
??????????????????????????????????????????????????????????????????????
??????????????????????????????????????????????????????????????????????
??????????????????????????????????????????????????????????????????????
??????????????????????????????????????????????????????????????????????
??????????????????????????????????????????????????????????????????????
??????????????????????????????????????????????????????????????????????
??????????????????????????????????????????????????????????????????????
??????????????????????????????????????????????????????????????????????
??????????????????????????????????????????????????????????????????????
??????????????????????????????????????????????????????????????????????
??????????????????????????????????????????????????????????????????????
??????????????????????????????????????????????????????????????????????
??????????????????????????????????????????????????????????????????????
???????????????
>Evirid
??????????????????????????????????????????????????????????????????????
??????????????????????????????????????????????????????????????????????
??????????????????????????????????????????????????????????????????????
??????????????????????????????????????????????????????????????????????
??????????????????????????????????????????????????????????????????????
??????????????????????????????????????????????????????????????????????
??????????????????????????????????????????????????????????????????????
??????????????????????????????????????????????????????????????????????
??????????????????????????????????????????????????????????????????????
??????????????????????????????????????????????????????????????????????
??????????????????????????????????????????????????????????????????????
??????????????????????????????????????????????????????????????????????
??????????????????????????????????????????????????????????????????????
??????????????????????????????????????????????????????????????????????
??????????????????????????????????????????????????????????????????????
??????????????????????????????????????????????????????????????????????
??????????????????????????????????????????????????????????????????????
??????????????????????????????????????????????????????????????????????
??????????????????????????????????????????????????????????????????????
??????????????????????????????????????????????????????????????????????
??????????????????????????????????????????????????????????????????????
??????????????????????????????????????????????????????????????????????
???????????????
>Evitta
ATTATCAATAAATGATTATTTTCTACTAATCATAAAGATATCGGCACTTTATACTTCATTTTAGGGGCTT
GAGCTAGAATAGTCGGTACCTCTATAAGAGTAATTATTCGGTCCGAATTAAGAACACCTGG------TAA
CTTAATCGGAGATGACCAACTATATAATGTTATAGTAACAGCTCACGCATTTATTATAATTTTTTTCATA
GTAATACCTATTATAATTGGGGGGTTTGGTAATTGGTTAGT-TCCCTTGATACT-AGGAAGACCCGATAT
AGCTTTTCCACGTCTAAATAACATAAGGTTTTGGCTACTGCCTCCGTCCCTTACACTTCTTATTACCAGT
GGCCTTGTAGAAAGAGGAGTGGGAACAGGTTGAACTGTGTACCCCCCTTTAGCAGGGGCCATAGCTCATA
GAGGAGGGAGTGTTGACCTAGCTA-TTTTTTCACTTCATTTAGCAGGGGCCTCTTCTATTTTAGGGGCTG
TAAACTTTATCTCCACAATCATTAATATACGTA---GACCCGGTAT---GAGACTAGACCAAATACCTTT
GTTTGTGTGGTCTATTCTTATCACTACAGTTTTACTACTCCTATCACTGCCAGTTTTAGCTGGGGCTATT
ACTATGCTACTTACTGACCGTAACCTAAATACCTCTTTTTTTGATCCTAGCGGAGGGGGCGACCCTATTC
TATACCAGCACTTATTTTGA-TTCTTTGGTCACCCAGAAGTTTATATTTTAATCCTCCCTGCGTTTGGTA
TAATTTCCCATATTGTTAGACAAGAATCAGG-TAAAAAAGAGACGTTTGGTTCCCTTGGAATAATCTATG
CTATACTAGCTATTGGATTTCTTGGTTTCATTGTGTGAGCCCACCATATATTTACAGTCGGTATAGATGT
AGACACACGAGCTTACTTTACATCAGCTACAATAATTATTGCAGTTCCTACCGGAATTAAAGTATTTAGC
TGGTTAGGTACTCTTCAAGGAGGAAAAATTAAATTTACTCCACCTTTAATTTGAAGTTTTGGTTTTATCT
TTCTTTTTTCTATTGGCGGTCTAACTGGAGTGATATTAGCTAACTCATCCATCGATATCGTACTTCATGA
CACTTATTACGTAGTCGCCCACTTCCACTATGTGCTGTCTATGGGGGCTGTTTTCGGTATTTTTGGTGGT
TTTCTTTATTGATTTCCTTTATTTACAGGTATAACCGTTAATCCTATCTTAGCAAAAATTCATTTTTACG
TTATATTTGTAGGTGTGAACCTAACTTTTTTC-CCGCAGCATTTTCTCGGTCTAACTGGTATACCTCGAC
GATATTCTGACTACCCTGATTTCTTTACAACTTGAAATATCGTTTCTTCTTTAGGGTCATATATCTCTGT
TTTAGCTATAGTGGTATTTATTACTATAATCATAGAAGCTTTTATTTCTAAGCGCCCGGCCTTATTTTCT
ATAAGTTTGTCATCCGCCTTAGAGTGACATCATCCTTACCCGCCAGCTGAACATAGGTACAACGACATCC
CTATACTAACTTCGN
>Ewagii
NNNNNNNNNNNNNNNNNNNNNNNNNNNNNNNNNNNNNATATCGGTACCTTATACTTCCTCTTGGGGGCTT
GATCCAGGATAGTAGGCACGTCTATAAGCGTGATTATCCGGTCTGAGCTAAGAACCCCAGG------CAA
CTTAATCGGAGACGACCAACTATACAATGTAATAGTTACAGCCCACGCCTTTGTGATAATTTTTTTTATG
GTGATACCCATCATAATTGGGGGGGTCGGTAATTGACTAGT-GCCCCTAATANN-NNNNNNNNNNNNNNN
NNNNNNNNNNCGCATAAACAACAGAAGATTTTGGTTGCTTCCTCCCTCACTTACTATACTAATTGCCAGA
GGGCTTGTCGAAAGAGGAGTTGGAACCGGGTGGACCGTCTATCCTCCTTTATCAGGACCCACGGCCCACA
GCGGAGGAGCTGTAGACCTCGCTATTTTTTTCTTTACACCTAGCAGGGGCCTCCTCTATCTTGGGCGCTG
TAAATTTTATCTCTACTATTATAAATATGCGAA---GGCCCGGTGC---GATAATAGACCAAGTGCCCNN
NNNNNNNNNNNNNNNNNNNNNNNNNNNNNNNNNNNNNNNNNNNNNNNNNNNNNNNNNNNNNNNNNNNNNN
NNNNNNNNNNNNNNNNNNNNNNNNNNNNNNNNNNNNNNNNNNNNNNNNNNNNNNNNNNNNNNNNNNNNNN
NNNNNNNNNNNNNNNNNNNN-NNNNNNNNNNNNNNNNNNNNNNATATCCTTATCCTACCTGCTTTTCGCA
TAATCTCCCATATTGTCAGTCAGGAGTCAGG-AAAAAAGGAAACCTTCGGGGCACTGGGCATAATCTACG
CCATACTAGCTATTGGCTTCCTTGGGTTTATTGTCTGGGCCCACCATATGTTTACAGTCGGGATAGACGT
AGACACGCGGGCCTATTTTACCTCTGCTACAATGGTTATNNNNNNNNNNNNNNNNNNNNNNNNNNNNNNN
NNNNNNNNNNNNNNNNNNNNNNNNNNNNNNNNNNNNNNNNNNNNNNNNNNNNNNNNNNNNNNTTTATTTT
CCTTTTTTTCTATAGGCGGTCTAACTGGCGTTATACTAGCCAACTCCTCTATTGATATCGTACTACATGA
TACTTACTACGTAGTAGCTCACTTTCACTACATATTATCTATGGGGGCAGTGTTCGGTATTTTCGCTGGT
TTTGCCTACTGATTTCCCTTATTTACAGGTATGACTGCTAACCCAACTCTAGCGAAAATACACTTTTATA
TTATGTTCTTAGGAGTGAACTTAACTTTTTTTCCCTCAGCATTTTCTTGGTCTGAGCGGACTACCCCGGC
GGTACTCAGACTATCCTGACTTCTTTACACCCTGAAATATCGTCTCTTCACTAGGCTCGTACGTCTCAGT
CATGGCAACAATGGTGTTTATTACTATAATCATAGAGGCCTTTATTTCTANNNNNNNNNNNNNNNNNNNN
NNNNNNNNNNNNNNNNNNNNNNNNNNNNNNNNNNNNNNNNNNNNNNNNNNNNNNNNNNNNNNNNNNNNNN
NNNNNNNNNNNNNNN
>Gchevr
ATCATTAACCACTGACTATTTTCAACCAACCATAAAGATATCGGCACTCTTTACTTTATTTTAGGGGCTT
GAGCCAGAGTAGTCGGGACTTCTTTGAGTGTTCTGATTCGCTCAGAGCTAAGCGCGCCGGG------TAA
CTTAATCGGAGACGACCAATTGTACAACGTTATAGTCACAGCCCACGCATTTGTGATAATTTTTTTTATG
GTAATACCCATTATGATCGGAGGGTTTGGTAACTGGTTAGT-CCCCCTAATACT-AGGTAGACCTGACAT
GGCTTTCCCCCGCATAAACAACATAAGATTCTGGCTCCTCCCTCCGTCACTTACTCTTCTTCTAATAAGA
GGCTTAGTAGAAAGAGGAGTAGGAACTGGCTGAACTGTGTACCCCCCGTTAGCCGGGGCGACTGCCCACA
GCGGGAGAGCAGTAGACCTTGCTA-TTTTTTCACTTCACTTAGCAGGCGCCTCCTCAATTTTAGGCGCTA
TCAATTTTATCTCAACTGTGCTTAACATGCGTA---GACCAGGTAT---ATTTATAGACCAGATGCCTTT
ATTTGTTTGGTCTGTTTTCATCACGGCCATCCTACTTCTTCTATCCCTGCCCGTCCTAGCAGGGGCTATC
ACCATACTACTCACCGACCGCAACCTTAATACTTCTTTTTTCGACCCTAGAGGAGGGGGTGACCCTATCT
TGTACCAACATCTATTTTGA-TTTTTTGGTCACCCTGAAGTGTACATTCTCATTTTGCCAGCTTTCGGAA
TAATTTCTCACATCGTAAGGCAAGAGTCCGG-TAAAAAAGAAACTTTCGGAACATTGGGAATAATTTATG
CCATGCTAGCAATCGGGTTTCTAGGGTTTATCGTATGAGCTCACCACATATTCACTGTTGGCATAGATGT
CGACACGCGAGCTTACTTTACCTCTGCGACCATAATTATCGCTGTCCCAACAGGCATTAAAGTGTTTAGC
TGGCTAGGAACTTTACAAGGGGGAAAACTTTATTTCACCCCTTCGCTAATATGGGCCCTAGGGTTCATTT
TTTTGTTCACTGTAGGAGGCCTAACCGGAGTGATACTAGCTAATTCTTCTATTGACATCGTCCTCCATGA
TACCTACTACGTAGTGGCTCATTTCCACTATGTCCTGTCTATGGGAGCCGTATTCGGCATTTTTGCAGGG
TTTGTCCACTGATTCCCCTTATTTACAGGGCTTTCTATAAGCCCGCTACTAGCAAAAACTCATTTTTTTA
CCATATTTGTCGGAGTAAATTTGACATTTTTC-CCTCAACACTTCTTAGGTCTAACCGGCATACCTCGAC
GGTACTCCGATTACCCCGACTCTTTCACAGCATGAAACATTGTTTCATCTGTGGGCTCATATATTTCTGT
ACTAGCCCTAGCACTGTTTATTGTGATAATTATAGAAGCCTTCGTAGCCAAGCGACCTACATTATTTCCA
CTTAGGCTAACAACTTCTTTAGAGTGACAGCACCCCTACCCTCCTGCCGACCACAGCTACAACGACACCC
CTATCCTTACATCTN
>Gdersh
NNNNNNNNNNNNNNNNNNNNNNNNNNNNNNNNNNNNNNNNNNNNNNNNNNNNNNNNNNNNNNNNNNNNNN
NNNNNNNNNNNNNNNNNNNNNNNNNNNNNNNNNNNNNNNNNNNNNNNNNNNNNNNNNNNNNNNNNNNNNN
NNNNNNNNNNNNNNNNNNNNNNNNNNNNNNNNNNNNNNNNNNNNNNNNNNNNNNNNNNNNNNNNNNNNNN
NNNNNNNNNNNNNNNNNNNNNNNNNNNNNNNNNNNNNNNNNNNNNNNNNNNNNNNNNNNNNNNNNNNNNN
NNNNNNNNNNNNNNNNNNNNNNNNNNNNNNNNNNNNNNNNNNNNNNNNNNNNNNNNNNNNNNNNNNNNNN
NNNNNNNNNNNNNNNNNNNNNNNNNNNNNNNNNNNNNNNNNNNNNNNNNNNNNNNNNNNNNNNNNNNNNN
NNNNNNNNNNNNNNNNNNNNNNNNNNNNNNNNNNNNNNNNNNNNNNNNNNNNNNNNNNNNNNNNNNNNNN
NNNNNNNNNNNNNNNNNNNNNNNNNNNNNNNNNNNNNNNNNNNNNNNNNNNNNNNNNNNNNNNNNNNNNN
NNNNNNNTGGTCGGTCCTGATTACCGCTATTTTGCTGCTCCTATCCCTCCCGGTTCTGGCGGGGGCCGTG
ACCATGCTTCTCCTGGACCGTAACCTAAATTCCACCTTTTACGATGTCGCGGGCGGGGGGGACCCGGTTC
TCTACCAGCACTTATTCTGG-TTTTTCGGCCACCCTGAAGTTTACATCTTAATCCTCCCGGGTTTTGGGA
TTGTCTCCCACATCATCTCTTACGAGACGGG-CAAGAAGGAGCCCTTCGGAGTTCTGGGGATAATCTACG
CCATGGCGTCAATCGGGATCCTGGGGTTTGTCGTGTGGGCGCACCACATATTTACGGTGGGGATGGATAC
CGACACCCGGGCCTATTTCACCTCCGCTACAATGATTATCGCGATCCCCACGGGGATTAAGATTTTCAGG
TGGCTCGCGACCCTCCAAGGAGGAAAACTATACTTTTCTACGGCATTAATTTGGTCTATGGGGTTTATTT
TTTTATTCACTGTTGGGGGTCTAACAGGGGTTGTGTTGGCTAACTCATCAATCGATATTGGCTTACACGA
TACCTATTATGTAGTAGCTCATTTTCACTACGTACTATCTATGGGTGCGGTATTTGGAATTTTTGCTGGA
TTTGCCTACTGATTTCCACTATTCACGGGTTTAACTGCCAACCCCCTACTGGCAAAAATTCATTTTTATA
CTATATTCATAGGGGTTAATTTAACGTTTTTT-CCCCAGCACTTCCTAGGTCTAACTGGAATACCCCGCC
GGTACTCTGACTATCCTGACTTCTTTACAATTTGAAATATTGTCTCCTCTATAGGGTCCTATATCTCAGT
TTTAGCTANNNNNNNNNNNNNNNNNNNNNNNNNNNNNNNNNNNNNNNNNNNNNNNNNNNNNNNNNNNNNN
NNNNNNNNNNNNNNNNNNNNNNNNNNNNNNNNNNNNNNNNNNNNNNNNNNNNNNNNNNNNNNNNNNNNNN
NNNNNNNNNNNNNNN
>Gfasci
NNNNNNATACGGTGATTGTCTTCAACTAACCATAAAGACATTGGAACTCTTTATTTTATTCTAGGAGCCT
GAGCTAGCGTAGCTGGGACTTCTTTAAGAGTTATTATCCGGTCTGAATTGAGGTCCCCAGG------TAA
TCTAATGGGGGATGACCAGCTCTATAATGTTATAGTCACAGCACACGCTTTTATTATGATTTTCTTCATA
GTGATACCAATCATAATTGGGGGTTTTGGTAATTGATTAAC-CCCTTTAATACT-CGGAGCTCCTGATAT
AGCCTTTCCGCGAATAAACAATATAAGATTTTGACTACTGCCCCCCTCACTAGCTCTTCTTGTCTTAAGA
GGTGTAGTTGAAAGAGGAGTTGGAACAGGTTGGACTGTGTACCCCCCTCTGGCTAGAAATGTAGCTCATA
GGGGGCCAGCAGTTGATTTAGCTA-TTTTTTCGTTGCATCTAGCTGGAGCCTCTTCTATTTTGGGTGCAA
TTAATTTTATCTCCACTATCTTTAATATACAAA---GCCCCGGTAT---AAATATAGAACAAATGCCTTT
ATTTGTGTGGTCTATTTTAGTCACAACAATCCTACTTTTACTTTCTTTACCCGTTCTAGCAGGAGCCTTA
ACCATGCTTCTCACAGACCGAAACACCAACACATCATTTTTTGACCCTAGCGGGGGAGGAGACCCTATTC
TTTACCAACATTTATTCTGA-TTCTTTGGTCACCCCGAAGTGTACATCCTCATTATTCCTGCCTTTGGGA
TAATCTCCCATATTGTCGCCCAAGAGTCAGG-TAAAAAAGAAACCTTCGGTGTTCTAGGAATAGTATATG
CTATGCTAGCTATCGGGTTGCTGGGCTTTATCGTATGAGCCCACCATATATTCACTGTAGGTATAGACGT
AGACACCCGAGCCTACTTCACATCCGCCACTATAATCATTGCTGTCCCAACTGGGATCAAAATTTTTAGT
TGGCTAGGGACCCTCCAAGGAGGAAAACTATACTTTTCTACGGCATTAATTTGGTCTATGGGGTTTATTT
TTTTATTCACTGTTGGGGGTCTAACAGGGGTTGTGTTGGCTAACTCTTCATTAGATATTGTTCTTCACGA
TACCTACTATGTGGTTGCTCATTTCCACTATGTTCTATCAATAGGCGCAGTTTTTGGTATCTTTGCGGGG
TTCCTGCATTGATTTCCTCTATTTACGGGTTTACATTATAACATTGCTTTATCAAAAACCCATTTTTATC
TAATATTTACTGGGGTGAACTTAACTTTTTTT-CCCCAACATTTTATAGGTCTAACCGGGATACCCCGTC
GGTACTCAGATTATACAGACGCTTTCAGAGCTTGAAACTCAGTGTCCTCTATTGGCTCTTATATCTCCGT
ACTCGCAATAGTTACATTCGTACTTATAATTACAGAAGCTTACTTAGCCAAGCGCCTTATTCTGTTTACG
ATAAATTTATCAACTCCTTTAGAGTGACAACAATACTACCCCCCAGCAGATCATAGCTACCAAGAGACGC
CTATCCATAGCTACN
>GfosA
ATTATAACTCGCTGACTATTTTCAACTAACCATAAAGACATTGGAACATTATACTTCATTTTAGGTGCTT
GGGCTAGCCTAGTGGGAACCTCATTAAGAATAGTTATCCGCTCAGAGCTTAGAGCACCGGG------AAA
TCTTATCGATGATGACCAACTATACAATGTAATAGTAACTGCCCATGCTTTTGTGATAATTTTTTTTATG
GTAATACCTATCATAATCGGCGGATTTGGAAATTGACTGGT-CCCTTTGATATT-AGGTAGCCCTGATAT
AGCTTTCCCCCGTATAAACAATATAAGATTCTGACTATTACCCCCCTCTTTAACCCTACTTCTAATAAGA
AGTCTGGTGGAAAGAGGTGTTGGTACAGGTTGAACTGTTTATCCGCCTCTCGCCGGCTGCTCCGCCCACA
GCGGAGGAGCCGTAGATTTAGCTA-TTTTTTCTTTACATCTGGCCGGAGCTTCTTCCATTTTAGGGGCCA
TTAACTTTATTTCAACTGTCCTGAATATACGAA---GGCCTGGTAT---ATCCATGGACCAGGTACCTCT
TTTTGTTTGGTCTATTTTCATTACAACCATTCTACTTCTGCTCTCGCTACCGGTTTTGGCTGGGGCCATT
ACTATACTACTTACTGACCGTAACCTGAATACATCTTTTTTTGACCCTTGTGGGGGAGGAGACCCAATCT
TATACCAGCATTTATTTTGA-TTTTTCGGACACCCTGAAGTTTATATCCTAATCTTACCTGCTTTTGGCA
TAGTGTCGCACATTGTAAGACAGGAATCAGG-GAAAAAAGAAACATTTGGTAGCTTAGGTATAATTTACG
CTATGCTGGCTATCGGACTACTCGGCTTTATTGTGTGAGCTCACCATATGTTCACAGTCGGTATAGACAT
CGATACCCGAGCTTATTTCACATCCGCGACAATAATTATTGCAGTCCCAACAGGAATTAAAGTATTTAGC
TGACTTGGAACCTTACAAGGCGGTAAAATCTACTTTACTCCTTCATTAATATGATCTCTAGGGTTTATTT
TCTTATTCACAGTAGGCGGCTTAACGGGAATTATGCTAGCTAACTCATCCATCGATATTGTCCTACACGA
CACCTACTACGTAGTAGCCCACTTCCACTACGTTTTATCTATGGGAGCCGTTTTTGGTATTTTTGGGGGA
TTTACCCACTGATTCCCGCTGTTCACCGGATTAGCCCTAAACACTAACCTAACTAAAATACACTTCTACG
TTATATTTATTGGCGTAAATTTAACTTTTTTC-CCCCAACATTTTCTAGGGTTGAGCGGTATGCCCCGAC
GATACTCTGACTACCCAGACTCATTCACAACTTGAAACATCATCTCATCCTTAGGCTCGTACATCTCAGT
ACTAGCCATAGCACTATTTATATGAATAATCATAGAATCATTTATAGCCAAACGCCTAGTTATATTCCCC
TTAAGAACTAACTCTTCACTAGATTGACATCACCCCTACCCCCCCGCAGACCACAGATACAGAGACACAC
CTATCTTAAACTCAN
>GfosB
ATTATAACCCGCTGATTATTTTCAACTAACCATAAAGATATTGGAACCTTATACTTTATCTTAGGTGCTT
GAGCTAGTGTAGTGGGAACCTCCCTAAGAGTAATTATCCGGTCAGAACTCAGGTCACCGGG------AAA
CCTCATAAATGATGACCAGCTATATAATGTGACAGTAACTGCCCATGCTTTTGTAATAATTTTTTTTATA
GTGATACCCATTATAATCGGCGGATTTGGAAACTGATTAGT-TCCTTTAATGCT-AGGTAGACCTGATAT
AGCTTTTCCGCGTATAAACAACATAAGATTCTGACTATTACCCCCCTCATTAACCCTACTTCTAATAAGA
AGTTTAGTAGAAAGTGGGGTAGGCACGGGTTGAACTGTTTACCCTCCCTTAGCCGGCAACTCCGCACATA
GCGGAAGCGCTGTAGATTTAGCTA-TTTTCTCTTTACACCTAGCCGGGGCTTCTTCCATTTTAGGTGCCA
TCAACTTTATTTCCACCGTCCTAAATATACGCA---GACCCGGTAT---ATCCATAGACCAGGCGCCTCT
CTTTGTCTGGTCTATTTTTATTACCACTATCCTACTTCTACTATCTCTGCCAGTTCTTGCTGGAGCCATT
ACTATATTACTGACCGACCGTAATCTAAATACCTCTTTTTTTGATCCTAGTGGCGGGGGAGATCCCATTT
TATACCAGCACTTATTTTGG-TTTTTCGGGCACCCTGAGGTTTATATTCTAATCTTACCTCCTTTTGGCA
TAGTGTCGCACATTGTGAGACAAGAGTCAGG-AAAAAAAGAAACATTTGGGTGCTTGGGTATAATCTACG
CTATGTTAGCTATCGGGTTGCTAGGATTTATTGTATGGGCCCACCATATATTCACAGTTGGTATAGACAT
TGATACACGGGCTTACTTCACATCCGCAACAATAATTATTGCTGTCCCCACAGGAATTAAAGTATTCAGC
TGGCTTGGAACTTTACAGGGAGGTAAAATTTACTTTACTCCTTCATTAATGTGATCTTTAGGGTTTATTT
TCTTATTCACTGTAGGCGGCTTAACGGGAATTATGCTAGCTAATTCATCCATCGATATTGTTTTACACGA
CACCTACTACGTAGTAGCCCACTTCCACTACGTTTTATCTATAGGAGCTGTTTTTGGTATTTTTGGTGGA
TTTATACACTGATTCCCATTATTCACAGGACTGACCTTAAACACCAACCTAACTAAAATACACTTCTATG
TCATATTTACCGGAGTAAACTTAACTTTTTTC-CCACAACATTTTTTAGGCCTAAGGGGTATGCCACGCC
GATACTCTGACTACCCGGACTCATTCACAACTTGAAACATCCTATCCTCCCTAGGCTCGTACATCTCAGT
ACTAGCCATAGCACTGTTTATATTAATAATTATAGAGTCATTTATAGCCAAACGACTAGTTATATTCCCC
CTAAGAACTAACTCTTCACTGGACTGACACCACCCCTACCCCCCCTCAGACCACAGTTACAGGGACACAC
CTATTTTAACCTCAN
>GfosC
ATTATAACCCGCTGATTATTTTCAACTAACCATAAAGATATTGGAACCTTATACTTTATCTTAGGTGCTT
GAGCTAGTGTAGTGGGAACCTCCCTAAGAGTAATTATCCGGTCAGAACTCAGGTCACCGGG------AAA
CCTCATAAATGATGACCAGCTATATAATGTGACAGTAACTGCCCATGCTTTTGTAATAATTTTTTTTATA
GTGATACCCATTATAATCGGCGGATTTGGAAACTGATTAGT-TCCTTTAATGCT-AGGTAGACCTGATAT
AGCTTTTCCGCGTATAAACAACATAAGATTCTGACTATTACCCCCCTCATTAACCCTACTTCTAATAAGA
AGTTTAGTAGAAAGTGGGGTAGGCACGGGTTGAACTGTTTACCCTCCCTTAGCCGGCAACTCCGCACATA
GCGGAAGCGCTGTAGATTTAGCTA-TTTTCTCTTTACACATAGCCGGGGCTTCTTCCATTTTAGATGCCA
TCAACTTTATTACCACAGTCATAAATATACGCA---GACCCGGTAT---ATACATAGACCAGGCGCCGCT
CTTTGTATGGTCTATTATTATGACCACTATCCTACTTCTACTATCTCTGCCAGTTCTTGCTGGAGCCATT
ACTATATTACTGACCGACCGTAATCTAAATACCTCTTTTTTTGATCCTTGTGGCGGGGGGGATCCCATTT
TATACCAGCACTTATTTTGG-TTTTTCGGGCACCCTGAGGTTTATATTCTAATCTTACCTGCTTTTGGCA
TAGTGTCGCACATTGTGAGACAAGAGTCAGG-AAAAAAAGAAACATTTGGGTGCTTGGGTATAATCTACG
CTATGTTAGCTATCGGGTTGCTAGGATTTATTGTATGGGCCCACCATATATTCACAGTTGGTATAGACAT
TGATACACGGGCTTACTTCACATCCGCAACAATAATTATTGCTGTCCCCACAGGAATTAAAGTATTCAGC
TGGCTTGGAACTTTACAGGGAGGTAAAATTTACTTTACTCCTTCATTAATGTGATCTTTAGGGTTTATTT
TCTTATTCACTGTAGGCGGCTTAACGGGAATTATGCTAGCTAATTCATCCATCGATATTGTTTTACACGA
CACCTACTACGTAGTGGCCCATTTCCACTACGTTTTATCTATGGGAGCTGTTTTTGGTATTTTTGGTGGA
TTTATCCACTGGTTCCCTTTGTTCACCGGACTGGCCTTAAACACTAACCTGACTAAAATACACTTCTATG
TTATATTTATTGGCGTGAACTTAACTTTTTTC-CCCCAACATTTTTTAGGTCTAAGGGGTATGCCTCGGC
AATACTCTGACTACCCTGACTCATTTACAACTTGAAATATCGTCTCCTCCTTAGGCTCATACGTCTCGGT
ACTACCCACACCACTGGGTATATCAATAATTATAGAGTCAATTATCGCCAAACGGTTAGTTATATCCCCT
TTAAGAGCTAACTCTTCATTGGATTGACATCACCCCTACCCCCCCTCAGACCACAGTTACAGGGACACAC
CTATTTTAACCTCAN
>Glacus
ATCGTTAATCATTGACTGTTTTCCACTAACCACAAAGATATTGGGACATTATATTTTGTTTTAGGGGCAT
GAGCTAGAGTTGTTGGTACTTCTCTTAGCGTAATTATCCGGTCAGAGCTGAGCGCCCCTGG------TAA
CTTAATCGGAGATGACCAACTTTACAACGTAATAGTTACTGCTCACGCCTTTGTTATAATTTTTTTTATA
GTCATGCCTATCATAATTGGGGGGTTCGGCAACTGACTAGT-TCCTTTAATACT-AGGTAGACCTGATAT
AGCTTTCCCTCGTATAAACAACATGAGATTCTGGCTTTTACCCCCCTCCTTAACTCTTCTTCTTATAAGA
GGTCTAGTGGAGAGCGGAGTGGGTACTGGGTGAACTGTTTACCCTCCTCTGGCTGGAGCAACCGCCCATA
GGGGAGGTGCTGTAGACTTAGCTA-TTTTCTCTCTTCACTTGGCTGGGGCTTCTTCTATCTTAGGTGCTA
TCAACTTTATCTCCACCGTGCTAAATATGCGTA---GGCCGGGTAT---GCCAATAGACCAAATACCTTT
ATTCGTGTGGTCTGTTTTTATCACCGCTATTCTACTGCTCTTGTCTTTACCAGTTTTAGCTGGAGCTATC
ACTATGTTATTAACTGACCGAAATTTAAACACATCTTTCTTTGACCCTAGGGGTGGAGGGGACCCAATTT
TATACCAACACCTATTCTGA-TTCTTTGGCCACCCAGAAGTGTATATTCTGATCCTCCCGGCTTTTGGTA
TAATCTCTCACATCGTCAGACAAGAATCTGG-TAAAAAAGAAACCTTTGGTACACTCGGTATAATTTATG
CTATAATAGCGATCGGGTTTTTAGGGTTTATTGTGTGGGCCCACCATATATTCACAGTAGGTATGGACGT
AGATACCCGAGCGTACTTCACTTCGGCTACTATGATTATTGCAGTCCCCACGGGAATTAAAGTATTTAGG
TGGTTAGGTACCTTACAAGGAGGTAAACTTTACTTCTCGCCTTCTTTAATTTGAGCTTTAGGGTTTATTT
TTTTATTCACAGTAGGCGGACTAACTGGAGTTATGCTTGCTAATTCCTCTATCGACATTGTTTTACATGA
CACTTACTACGTAGTAGCCCATTTCCACTATGTCCTATCCATAGGAGCTGTATTCGGTATCTTCGCGGGC
TTTGTTCACTGGTTTCCTTTATTCACTGGCTTAACTACTAACCCAGTGCTAGCAAAGACACATTTCTATG
TAATGTTTGTAGGGGTAAACCTGACATTTTTT-CCACAGCATTTTCTGGGTCTTAGCGGTATGCCTCGGC
GTTACTCTGACTACCCAGACTCTTTTACCGCCTGGAATATTATTTCATCTATCGGGTCTTATATCTCGGT
GTTAGCATTGATAATTTTTGTGCTCATAATCATAGAAGCGTTTGTGGCCAAACGCCCGACATTATTTCCT
TTAAGTCTCACTTCTTCGCTAGAGTGACAGCACCCCTATCCGCCAGCTGATCATAGCTACAGCGATACTC
CTATTTTAGCTTCAN
>Gpulex
ATTATCAGTCGGTGGCTTTTCTCAACTAATCATAAAGACATTGGTACTTTATACTTTATCTTAGGGGCTT
GGGCTAGTGTTGTTGGCACTTCCATGAGAGTAATTATTCGCTCAGAATTAAGTACACCTGG------CAA
TTTAATTGACGATGACCAACTGTATAACGTCATAGTTACCGCTCACGCTTTTGTCATAATTTTTTTTATA
GTCATGCCTATTATAATTGGAGGTTTCGGAAATTGACTGGT-TCCATTAATACT-AGGCAGACCCGACAT
AGCTTTCCCGCGTATAAATAATATAAGATTTTGACTTTTACCTCCTTCTCTAACCCTTCTACTTATAAGT
AGTATAGTAGAAAGGGGTGTAGGAACGGGTTGAACGGTATACCCGCCGTTGGCTGGTATCTCAGCTCATG
GGGGTGGAGCGGTAGATCTAGCCA-TTTTTTCGCTACATTTAGCGGGAGCCTCATCTATCCTAGGCGCTA
TTAATTTTATCTCTACTGTAATCAATATACGTA---GACCTGGTAT---GTCTATAGACCAAACACCTCT
TTTTGTTTGGTCTGTCTTTATCACAGCTATCTTACTCCTCTTGTCCTTACCTGTTTTAGCCGGTGCTATC
ACCATGCTCCTGACTGACCGAAACTTAAATACTTCTTTCTTTGACCCTAGTGGTGGAGGAGATCCTATTT
TATACCAGCACTTGTTCTGA-TTTTTTGGTCACCCTGAAGTCTATATCTTAATCCTACCTGCTTTTGGCA
TAGTATCTCATATCGTAAGTCAAGAATCAGG-AAAAAAAGAAACATTTGGGGTACTCGGCATAATTTATG
CTATATTGGCAATTGGTTTGCTAGGTTTCATTGTATGAGCTCACCATATATTCACTGTGGGCATAGATGT
AGACACCCGTGCGTATTTCACATCCGCTACAATAATTATTGCCATCCCAACTGGAATCAAAGTATTTAGT
TGGTTAGGTACTTTACAAGGCGGTAAACTATACTTTTCATCTTCTCTCCTATGAGCCCTAGGGTTTATTT
TTCTCTTTACAGTAGGGGGACTAACTGGTATTATGCTAGCCAACTCGTCTATTGATATTGTACTACATGA
CACTTACTATGTAGTAGCTCATTTTCACTATGTACTCTCTATAGGAGCTGTGTTTGGTATTTTTGGTGGG
TTAGTCCATTGATTTCCTTTATTTACAGGTTTAACAATAAACCCTGTTTTTACTAAGATTCATTTTTATA
TAATATTTTTTGGTGTAAATCTTACATTTTTC-CCCCAACATTTTTTAGGCTTAAGAGGAATACCTCGTC
GGTACTCCGACTACCCTGACTCATTCATAATTTGAAATATTGTCTCCTCTGTTGGGGCTTATACCTCACT
TATCGCCATAGTTATGTTTACAGTTATAATTATAGAATCTTTCATAGCTAAACGACTGGTTATATTTCCT
TTAGGGGTAACCTCCTCTCTAGAGTGACAGCACCCTTACCCGCCTGCTGATCATAGTTACAGAGATACTC
CTATCTTAGTATCTN
>Gwauti
ATTATCAGCCGATGGTTATTTTCAACTAATCACAAAGACATTGGAACTCTATACTTCATCTTAGGTGCTT
GAGCTAGGGTGCTAGGTACTTCTCTAAGACTAATTATCCGATCAGAGCTCGGATCCCCGGG------AAA
CCTTATCAATGATGACCAATTATATAATGTAATAGTAACAGCCCACGCTTTCGTAATAATTTTTTTTATG
GTGATACCTATTATAATCGGTGGATTTGGAAACTGATTAAT-CCCTTTAATGCT-AGGTAGACCAGATAT
AGCTTTTCCCCGTATAAACAACATGAGATTTTGGCTGCTGCCCCCTTCTCTAACACTTCTTCTAATAAGA
AGTCTAGTAGAAAGAGGCGTAGGTACAGGTTGAACTGTTTATCCACCTTTAGCTGGTAACTCAGCCCACA
GTGGAGGAGCTGTGGATTTAGCTA-TTTTTTCTTTACATTTAGCGGGAGCTTCCTCCATTTTAGGAGCCA
TTAACTTTATTTCTACTATCATAAACATACGCA---GTTCAGGTAT---GTCAATAGACCAAGCCCCTCT
TTTTGTTTGGTCTGTCTTTATTACAGCTATCCTACTTCTTCTATCTCTACCCGTTCTTGCCGGAGCCATT
ACTATATTATTAACCGACCGCAATCTAAACACCTCTTTTTTTGACCCCTCTGGGGGAGGAGACCCGATCC
TATACCAACACTTATTTTGA-TTCTTTGGCCACCCTGAAGTTTATATTCTCATTTTACCAGCTTTTGGTA
TAGTATCCCATATTGTAAGACAAGAGTCAGG-AAAAAAAGAAACATTCGGCAGGTTAGGTATAATCTATG
CTATAGCAGCTATCGGTATACTTGGATTTATCGTATGAGCCCACCATATATTTACAGTTGGTATAGACAT
TGACACCCGAGCTTATTTTACATCTGCAACAATAATTATTGCCATCCCAACAGGAATTAAAGTATTTAGT
TGACTTGGAACTTTACAAGGCGGTAAAATTTACTTTTCTCCTTCACTACTATGGTCTCTAGGCTTTATTT
TTTTATTTACAATAGGAGGTTTAACAGGTATTATGCTAGCTAACTCATCTATTGACATTGTTTTACACGA
CACCTATTACGTAGTAGCCCACTTTCATTATGTCCTATCTATGGGAGCTGTTTTTGGTATTTTTGGGGGA
TTTGTTCACTGATTCCCATTATTTACAGGGTTAACTATAAACCCAACTTTGACTAAAATACACTTCTATA
TTATATTTATTGGTGTAAACTTGACTTTCTTT-CCCCAACATTTTTTAGGTTTAATAGGAATACCACGAC
GTTATTCTGACTACCCTGACTCATTCACGACTTGAAACATTGTTTCGTCTATGGGCTCATATATTTCTAC
GCTCGCTGTAGCACTATTTATCCTTATTATTATAGAGTCCTTTATTGCAAAGCGATTTACTATATTTCCC
CTAAGAATTAATTCTTCCTTAGAGTGGCATCACCCTTGACCCCCGGCAGATCATAGGTACAGAGACACAC
CCATCCTAATCTCAN
>Hbrand
NNNNNNNNNNNNNNNNNNNTTTCGACCAACCACAAAGATATTGGCACTCTTTATTTTATGCTAGGGCTCT
GGTCTGGGTTAGTCGGAACCTCCATAAGACTTATCCTCCGCTCAGAACTTAGTGCGCCGGG------TAG
CCTGATTGGTGATGATCAACTGTATAACGTAATGGTAACCTCCCATGCTTTTATTATAATTTTTTTTATA
GTTATGCCTATCATAATTGGCGGGTTTGGTAACTGGCTGCT-TCCTTTAATACTNNNNNNNNNNNNNNNN
NNNNNNNNNNNNNNNNNNNNNNNNNNNNNNNNNNNNNNNNNNNNNNNNNNNNNNNNNNNNNNNNNNNNNN
NNNNNNNNNNNNNNNNNNNNNNNNNNNNNNNNNNNNNNNNNNNNNNNNNNNNNNNNNNNNNNNNNNNNNN
NNNNNNNNNNNNNNNNNNNNNNNN-NNNNNNNNNNNNNNNNNNNNNNNNNNNNNNNNNNNNNNNNNNNNN
NNNNNNNNNNNNNNNNNNNNNNNNNNNNNNNNN---GGCCGGGTAT---AACAATAGACCAGCTTCCTTT
ATTTGTATGGGCTATTCTTATTACTACAATCCTACTGCTTTTATCCCTCCCAGTACTAGCTGGAGCTATC
ACTATGCTTCTTACTGACCGTAACTTAAACACCTCTTTCTTTGACCCAGCTGGAGGAGGAGACCCTATTC
TGTACCAGCACCTATTTTGA-TTTTTCGGGCANNNNNNNNNNNNNNNNNNNNNNNNNNNNNNNNNNNNNN
NNNNNNNNNNNNNNNNNNNNNNNNNNNNNNN-NNNNNNNNNNNNNNNNNNNNNNNNNNNNNNNNNNNNNN
NNNNNNNNNNNNNNNNNNNNNNNNNNNNNNNNNNNNNNNNNNNNNNNNNNNNNNCAGTTGGAATAGATGT
TGACACTCGGGCATATTTTACTTCTGCCACAATAATTATTGCTGTGCCAACAGGAATTAAAATTTTTAGC
TGACTAGCCACCCTTCACGGAACCCAAATTAACTATTCTCCTTCAATTTTATGATCATTAGGATTTGTAT
TTCTTTTTACTGTAGGAGGGATCACAGGAGTAATCCTTGCTAATTCATCAATTGATGTAATTCTACATGA
TACTTACTATGNNNNNNNNNNNNNNNNNNNNNNNNNNNNNNNNNNNNNNNNNNNNNNNNNNNNNNNNNNN
NNNNNNNNNNNNNNNNNNNNNNNNNNNNNNNNNNNNNNNNNNNNNNNNNNNNNNNNNNNNNNNNNNNNNN
NNNNNNNNNNNNNNNNNNNNNNNNNNNNNNNNNNNNNNNNNNNNNNNNNNNNNNNNNNNNNNNNNNNNNN
NNNNNNNNNNNNNNNNNNNNNNNNNNNNNNNNNNNNNNNNNNNNNNNNNNNNNNNNNNNNNNNNNNNNNN
NNNNNNNNNNNNNNNNNNNNNNNNNNNNNNNNNNNNNNNNNNNNNNNNNNNNNNNNNNNNNNNNNNNNNN
NNNNNNNNNNNNNNNNNNNNNNNNNNNNNNNNNNNNNNNNNNNNNNNNNNNNNNNNNNNNNNNNNNNNNN
NNNNNNNNNNNNNNN
>Hcarin
NNNNNNNNNNNNTGACTATTTTCAACCAACCACAAAGACATTGGGACGCTCTACTTCGTCCTAGGCGCTT
GAGCTAGTCTAGTTGGAACTTCCATAAGAGTGATTATCCGCTCTGAGTTAAGAGCCCCAGG------AGG
CCTAATTGGCGATGACCAGCTATACAACGTCATGGTTACAGCCCATGCCTTCACCATAATTTTTTTTATG
GTAATACCCCTTATAGTTGGAGGGTTCGGTAACTGGCTAGT-GCCCTTAATGCT-AGGGGGGCCAGATAT
AGCATTTCCCCGGCTAAACAACATAAGNNNNNNNNNNNNNNNNNNNNNNNNNNNNNNNNNNNNNNNNNNN
NNNNNNNNNNNNNNNNNNNNNNNNNNNNNNNNNNNNNNNNNNNNNNNNNNNNNNNNNNNNNNNNNNNNNN
NNNNNNNNNNNNNNNNNNNNNNNN-NNNNNNNNNNNNNNNNNNNNNNNNNNNNNNNNNNNNNNNNNNNNN
NNNNNNNNNNNNNNNNNNNNNNNNNNNNNNNNN---NNNNNNNNNN---NNNNNNNNNNNNNNNNNNNNN
NNNNNNNNNNNNNNNNNNNNNNNNNNNNNNNNNAC-ACCTCTTTCTTTACCCGTATTGGCTGGGGCTATT
ACCATGCTCCTGATAGACCGAAATCTAAACACCTCTTTCTTTGACCCTAGGGGAGGGGGGGACCCTATCC
TGTACCAGCATCTATTTTGG-TTTTTCGGGCACCCTGAGGTCTATATTTTAATCCTACCTGCTTTCGGTA
TAGTCTCACACGTTGTTAGCCAAGAGTCAGGTAAAAAAAGAAACCTTTGGTACGCTAGGGATAATTTATG
CTATGCTAGCTATCGGGCTACTTGGGTTTATTGTCTGGGCACACCATATATTCACAGTGGGCATAGATGT
GGATACCCGCGCGTACTTTACATCCGCCACAATAATTATCGCAGTCNNNNNNNNNNNNNNNNNNNNNNNN
NNNNNNNNNNNNNNNNNNNNNNNNNNNNNNNNNNNNNNNNNNNNNNNNNNNNNNNNNNNNNNNNNNNNNN
NNNNNNNNNNNNNNNNNNNNNNNNNNNNNNNNNNNNNNNNNNNNNNNNNNNNNNNNNNNNNNNNNNNNNN
NNNNNNNNNNNNNNNNNNNNNNNNNNNNNNNNNNNNNNNNNNNNNNNNNNNNNNNNNNNNNNNNNNNNNN
NNNNNNNNNNNNNNNNNNNNNNNNNNNNNNNNNNNNNNNNNNNNNNNNNNNNNNNNNNNNNNNNNNNNNN
NNNNNNNNNNNNNNNNNNNNNNNNNNNNNNNC-CCACAGCACTTTCTAGGGCTAGCGGGCATACCCCGCC
GGTATTCAGACTACCCTGACTCCTTCACAGCCTGGAATATCACATCTTCCTTAGGCTCGTATGTTTCAGT
CTTGGCTATAGCAGTATTTGTCTCAATATTAATAGAGGCTTTTATAGCTAAGCGCCCGGTCTTATTCAAC
AGGGCGCTATCATCGGCCTTAGAATGATGCCACCCCTGCCCCCCAGCCAGGCATAGTTACAGCGNNNNNN
NNNNNNNNNNNNNNN
>Hcosta
NNNNNNNNNNNNNNNNNNNNNNNNNNNNNNNNNNNNNNNNNNNNNNNNNNNNNNNNNNNNNNNNNNNNNN
NNNNNNNNNNNNNNNNNNNNNNNNNNNNNNNNNNNNNNNNNNNNNNNNNNNNNNNNNNNNNNNNNNNNNN
NNNNNNNNNNNNNNNNNNNNNNNNNNNNNNNNNNNNNNNNNNNNNNNNNNNNNNNNNNNNNNNNNNNNNN
NNNNNNNNNNNNNNNNNNNNNNNNNNNNNNNNNNNNNNNNNNNNNNNNNNNNNNNNNNNNNNNNNNNNNN
NNNNNNNNNNNNNNNNNNNNNNNNNNNNNNNNNNNNNNNNNNNNNNNNNNNNNNNNNNNNNNNNNNNNNN
NNNNNNNTTGAGAGGGGGGTGGGAACGGGGTGGACTGTTTACCCTCCTTTAGCCAGGGCAACAGCCCATA
GAGGTAGAGCCGTAGACCTGGCTA-TCTTCTCATTACATTTAGCCGGGGCCTCGTCTATCTTAGGAGCTG
TAAACTTTATCTCGACTATCATCAATATGCGTA---GACCAAGAAT---AAGAGTAGACCAAGTGCCTTT
GTTTGCTTGATCTATTCTTATTACCACAATTCTACTCTTACTATCCTTACCCGTCTTAGCCGGAGCTATC
ACCATACTCCTGACAGATCGAAACCTGAATACGTCGTTCTTTGACCCCAGGGGAGGAGGGGACCCTATTC
TTTATCAACATCTATTTTGG-TTTTTCGGGCATCCTGAAGTATATATTTTAATCTTACCTGCTTTTGGAA
TAATCTCGCATATCGTCAGGCAGGAGTCAGG-AAAAAAAGAGACATTTGGGTCACTAGGGATAATTTACG
CTATAATGGCTATTGGNNNNNNNNNNNNNNTTGTTTGAGCCCACCATATGTTTACAGTAGGTATAGACGT
AGATACGCGAGCCTACTTTACTACTGCCACAAGAATTATCGCGGTACCAACCGGCATCAAAGGATTTAGT
TGACTAGGTACCTTACAGGGAGGTAAAATTAATTTAACCGCTCCTATGGCCTTGAAGCTAGGGTTTTTTT
TCCTTTTCTCTGTAGGAGGTCTGACAGGAGTCATGCTAGCTAACTCCTCAGTAGATACTGTCTTACATGA
TACCTACTATGTCGTAGCTCACTTTCACTACGTGTTATCCATAGGGGCCGTGTTTGGTATTTTTGCGGGC
TTAGCCTACTGGTTCCCCCTATTCACAGGTGTGACGACCCACCCCCTTTTAGCAAAAGCGCATTTTTATG
TCATGTTCACAGGAGTGAATCTAACTTTTTTT-CCTCAGCCCTTTCTAGGCCTAACCGGTATACCTCGAC
GTTATTCTGATTCCCCTGACGCATTCACAGCTTGAAACATCGTTTCATCCTTAGGCTCTTACGTATCAGT
GCTAGCTATAGTGATTTTTGTGTCTATAGTCATAGAAGCTTCTACTGCTAAGCGNNNNNNNNNNNNNNNN
NNNNNNNNNNNNNNNNNNNNNNNNNNNNNNNNNNNNNNNNNNNNNNNNNNNNNNNNNNNNNNNNNNNNNN
NNNNNNNNNNNNNNN
>Hgigas
NNNNNNNNNNNNTGGTTTTTTTCTACTAATCATAAAGATATTGGGACTCTTTATTTTATGTTAGGTGCTT
GGGCTAGGGCTGTGGGGACTTCTTTGAGACTTATTATTCGTTCAGAGTTAAGTGCTCCTGG------CTG
TTTGATTGGTAATGATCAGGTTTATAACACTATAGTTACTGCTCATGCTTTTGTAATAATTTTTTTTATA
GTTATGCCTATTATAATTGGGGGTTTTGGTAATTGGTTAGT-ACCTTTAATATT-AGGTAGGCCTGATAT
GGCTTTTCCTCGTATAAATAATATGAGTTTTTGGTTGTTGCCTCCTGCATTAACTCTTTTGTTAATAAGA
GGTTTGGTAGAGAGGGGTGTAGGGACTGGTTGAACGGTTTATCCACCTTTAGCTGCTGAAGCTGCCCATA
GAGGGGGTTCTGTTGATTTAGCGA-TTTTTTCTTTGCATTTAGCTGGGGCTTCTTCTATTTTGGGTGCAA
TTAATTTTATTTCTACTATTATTAATATACGTG---CTTATGGTAT---ACAAATGGATCAGGTGCCTTT
ATTTGTTTGATCTGTTTTTATTACTGCTATTTTGCTTCTTTTATCTTTACCTGTTCTTGCAGGTGCAATT
ACTATATTGTTAACAGATCGTAATATTAATACTTCTTTTTTTGATCCTAGGGGTGGGGGAGATCCTATTT
TGTATCAACATCTTTTTTGG-TTTTTTGGACATCCTGAGGTGTATATTTTAATTTTACCTGCTTTTGGTA
TAATTTCTCATATTGTGAGGCAGGAGTCAGG-AAAAAAAGAGACATTTGGCGTACTTGGTATGATTTATG
CTATGTTGGCTATTGGGGCTTTGGGTTTTATTGTGTGGGCACACCATATGTTTACAGTTGGTATAGATGT
TGATACTCGTGCTTATTTTACTTCGGCTACAATAATTATTGCTGTTCCTACTGGAATTAAGGTTTTTAGT
TGATTAGGTACTTTACAGGGGGGTAAATTTTATTTTTCTCCTTCTTTGCTTTGAGCTTTGGGCTTTATTT
TTCTTTTTACTATTGGGGGTTTAACAGGGGTTATATTAGCTAATTCTTCGATTGATATTGTTATACACGA
TACTTATTATGTAGTAGCTCATTTTCATTATGTTCTTTCTATGGGGGCTGTATTTGGTATTTTTGCAGGT
TTTGTTCATTGGTTTTCTCTTCTTACTGGGCTTACAATAAACCCTGTGTTGGCTAAAATTCATTTTTATA
TAATATTTTTGGGGGTTAATTTAACTTTTTTT-CCTCAACATTTTTTAGGTTTAAGTGGGATACCTCGTC
GGTATTCTGATTTTCCTGATTCTTTTTCTGCTTGGAATATAGTTTCTTCTTTAGGTTCTTATATCTCTAC
TGTTGCTATGGCTTTGTTTATTTTTATTTTATTAGAGGCTTTTTTAGCTCATCGTGTTGCGTTGTTTCCT
CTTAATTTAAATTCTTCTTTAGAATGAATACATCCTTTACCTCCTGCTGATCATNNNNNNNNNNNNNNNN
NNNNNNNNNNNNNNN
>Hgrise
NNNNNNNNNNNNNNNNNNNNNNNNNNNNNNNNNNNNNNNNNNNNNNNNNNNNNNNNNNNNNNNNNNNNNN
NNNNNNNNNNNNNNNNNNNNNNNNNNNNNNNNNNNNNNNNNNNNNNNNNNNNNNNNNNNNNNNNNNNNNN
NNNNNNNNNNNNNNNNNNNNNNNNNNNNNNNNNNNNNNNNNNNNNNNNNNNNNNNNNNNNNNNNNNNNNN
NNNNNNNNNNNNNNNNNNNNNNNNNNNNNNAACTGGCTTCT-ACCCATTATGCT-AGGGGTTGCGGATAT
GGCGTTTCCACGTATGAACAATCTCTCTTTTTGACTTCTTATCCCCTCTTTTACATTCCTTCTCCTGTCT
TCGCTGTTAGATGCTGGGGCAGGCACAGGATGAACGGTATACCCTCCCCTTTCTGACTCTAAGTTCCATA
GAGGAATTTCAGTAGATTTGGCGA-TTTTTAGTCTTCACCTAGCAGGTATTTCTTCTATTTTAGGTAGGA
TTAATTTCTTGACAACAATTCTAGTTTCACGTATCTCCTCTGCCGT---CACGTTGTCTCGCCTGCCTCT
ATTTTTATGATCTATTCTTATTACCACAATTCTACTCTTACTATCCTTACCCGTCTTAGCCGGAGCTATC
ACCATACTCCTGACAGATCGAAACCTGAATACGTCGTTCTTTGACCCCAGGGGAGGAGGGGACCCTATTC
TTTATCAACATCTATTTTGG-TTTTTCGGGCATCCTGAAGTATATATTTTAATCTTACCTGCTTTTGGAA
TAATCTCGCATATCGTCAGGCAGGAGTCAGG-AAAAAAAGAGACATTTGGGTCACTAGGGATAATTTATG
CTATGTTGGCTATTGGTCTGCTAGGGTTTATCGTATGAGCACACCATATGTTCACAGTAGGGATAGACGT
CGACACACGTGCCTACTTTACTTCAGCTACGATGATTATCGCCGTACCAACAGGTATCAAAGTGTTCAGC
TGACTTGGTACTCTCCAAGGAGGTAAAATCAGATTTACACCTGCTTTAACATGAAGCCTAGGGTTTATTT
TCCTTTTCTCTGTAGGAGGTCTGACAGGAGTCATGATAGCTAACTCCGCCATCGACATTGTCCTTCACGA
CACCTACTATGTTGTAGCCCACTTCCATTACGTGCTATCCATGGGGGCAGTCTTTGGCATTTTTGCGGGA
TTTCTGCACTGGTACCCTCTAATTACAGGGTTATCCCTGCACCCCTTAATATCAAAAATCCACTTCTATG
CTATATTCACAGGTGTTAATCTAACATTTTTT-CCTCAGCATTTTCTTGGTCTAAGTNNNNNNNNNNNNN
NNNNNNNNNNNNNNNNNNNNNNNNNNNNNNNNNNNNNNNNNNNNNNNNNNNNNNNNNNNNNNNNNNNNNN
NNNNNNNNNNNNNNNNNNNNNNNNNNNNNNNNNNNNNNNNNNNNNNNNNNNNNNNNNNNNNNNNNNNNNN
NNNNNNNNNNNNNNNNNNNNNNNNNNNNNNNNNNNNNNNNNNNNNNNNNNNNNNNNNNNNNNNNNNNNNN
NNNNNNNNNNNNNNN
>Hsetos
??????????????????????????????????????????????????????????????????????
??????????????????????????????????????????????????????????????????????
??????????????????????????????????????????????????????????????????????
??????????????????????????????????????????????????????????????????????
??????????????????????????????????????????????????????????????????????
??????????????????????????????????????????????????????????????????????
??????????????????????????????????????????????????????????????????????
??????????????????????????????????????????????????????????????????????
??????????????????????????????????????????????????????????????????????
??????????????????????????????????????????????????????????????????????
??????????????????????????????????????????????????????????????????????
??????????????????????????????????????????????????????????????????????
??????????????????????????????????????????????????????????????????????
??????????????????????????????????????????????????????????????????????
??????????????????????????????????????????????????????????????????????
??????????????????????????????????????????????????????????????????????
??????????????????????????????????????????????????????????????????????
??????????????????????????????????????????????????????????????????????
??????????????????????????????????????????????????????????????????????
??????????????????????????????????????????????????????????????????????
??????????????????????????????????????????????????????????????????????
??????????????????????????????????????????????????????????????????????
???????????????
>Hsophi
NNNNNNNNNNNNNNNNNNNNNNNNNNNNNNNNNNNNNNNNNNNNNNNNNNNNNNNNNNNNNNNNNNNNNN
NNNNNNNNNNNNNNNNNNNNNNNNNNNNNNNNNNNNNNNNNNNNNNNNNNNNNNNNNNNNNNNNNNNNNN
NNNNNNNNNNNNNNNNNNNNNNNNNAATGTTGTAGTTACTGCTCATGCTTTTATCATAATTTTTTTTGCT
GTGATACCCATTTCTATAGGGGGATTTGGTAATTGATTAGT-CCCATTGATACT-GGGTAGGCCAGACGT
AGCTTTTCCCCGTATAAATAATATAAGGTTCTGACTTCTCCCCCCGTCCCTTACTCTTCTTATCACAAGA
AGTCTTGTCGAAAGAGGGGTAGGCACAGGTTGGACAGTGTACCCTCCTTTGGCTGGAGTGATAGCTCACA
GGGGTAGAGCTGTAGACTTAGCTATTTTTTTCCCTTCATATAGCTGGAGCTTCCTCTATTTTAGGTGCAG
TAAATTTCATTTCNNNNNNNNNNNNNNNNNNNN---NNNNNNNNNN---NNNNNNNNNNNNNNNNNNNNN
NNNNNNNNNNNNNNNNNNNNNNNNNNNNNNNNNNNNNNNNNNNNNNNNNNNNNNNNNNNNNNNNNNNNNN
NNNNNNNNNNNNNNNNNNNNNNNNNNNNNNNNNNNNNNNNNNNNNNNNNNNNNNNNNNNGGATCCTATTC
TGTACCAGCATTTGTTTTGG-TTTTTTGGTCACCCTGAAGTCTATATTTTAATTCTACCTGCTTTTGGTA
TAATCTCACACATTGTTAGACAAGAGTCAGGTAAAAAAAGAGACATTCGGCTCACTTGGTATAATTTACG
CTATGCTAGCTATCGGGTTTTTAGGTTTTATTGTGTGAGCACACCATATGTTTACAGTTGCTATAGATGT
AGACACACGAGCCTACTTTACCTCTGCTACAATAATTATTGCAGTGCCCACTGGAATTAAAGTACTTAGC
TGATTAGGTACCTTACAAGGAGGAAAAATTAATTTTACACCTGCTTTAATTTGAAGTTTAGGCTTTATTT
TTCTTTTTTCTATAGGGGGTTTAACNNNNNNNNNNNNNNNNNNNNNNNNNNNNNNNNNNNNNNNNNNNNN
NNNNNNNNNNNNNNNNNNNNNNNNNNNNNNNNNNNNNNNNNNNNNNNNNNNNNNNNNNNNNNNNNNNNNN
NNNNNNNNNNNNNNNNNNNNNNNNNNNNNNNNNNNNNNNNNNNNNNNNNNNNNNNNNNNNNNNNNNNNNN
NNNNNNNNNNNNNNNNNNNNNNNNNNNNNNNNNNNNNNNNNNNNNNNNNNNNNNNNNNNNNNNNNNNNNN
NNNNNNNNNNNNNNNNNNNNNNNNNNNNNNNNNNNNNNNNNNNNNNNNNNNNNNNNNNNNNNNNNNNNNN
NNNNNNNNNNNNNNNNNNNNNNNNNNNNNNNNNNNNNNNNNNNNNNNNNNNNNNNNNNNNNNNNNNNNNN
NNNNNNNNNNNNNNNNNNNNNNNNNNNNNNNNNNNNNNNNNNNNNNNNNNNNNNNNNNNNNNNNNNNNNN
NNNNNNNNNNNNNNN
>Hstebb
ATTATCAATCAGTGGCTATTTTCTACAAACCATAAAGACATCGGCACTTTGTATTTTATTTTAGGAGCTT
GAGCCAGAATAGTGGGCACTTCTATAAGAGTCATCATCCGCTCTGAGTTAAGGGCCCCAGG------TAA
TCTAATTGGCGACGATCAATTATACAACGTTATAGTCACCGCACACGCTTTTNNNNNNNNNNNNNNNNNN
NNNNNNNNNNNNNNNNNNNNNNNNNNNNNNNNNNNNNNNNN-NNNNNNNNNNNN-NNNNNNNNNNNNNNN
NGCCTTCCCGCGAATAAATAACGTAAGATTTTGGCTGCTCCCCCCTTCTTTAACTCTTCTTACCGCCAGG
GGCCTTGTAGAGAGCGGGGTCGGGACTGGTTGAACCGTCTATCCCCCTCTAGCGGGTGTAATAGCACATA
GAGGCGGAGCTGTAGACCTGGCGA-TTTTTTCTTTACACTTAGCCGGGGCCTCTTCAATTTTAGGCGCTG
TGAACTTTATCTCGACCATTGCCAACATACGTA---GCCCGGGNNN---NNNNNNNNNNNNNNNNNNNNN
NNNNNNNNNNNNNNNNNNNNNNNNNNNNNNNNNNNNNNNNNNNNNNNNNNNNNNNNTAGCCGGGGCTATC
ACTATGCTCTTAACTGACCGTAATTTAAACACCTCTTTCTTTGACCCCAGGGGCGGGGGGGACCCAATTC
TCTACCAGCATTTATTCTGG-TTTTTTGGGCACCCTGAAGTCTACATCTTGATCCTACCCGCTTTTGGTA
TAATCTCCCACATTGTTAGACAAGAGTCGGG-TAAGAAAGAGACATTCGGTTCACTGGGTANNNNNNNNN
NNNNNNNNNNNNNNNNNNNNNNNNNNNNNNNNNNNNNNNNNNNNNNNNNNNNNNNNNNNNNNNNNNNNNN
NNNNNNNNNNNNNNNNNNNNNNNNNNNNNNNNNNNNNNNNNNNNNNNNNNNNNNNNNNNNNNNNNNNNNN
NNNNNNNNNNNNNNNNNNNNNNNNNNNNNNCATTTTTCACCATCGTTATTGTGGGCTTTAGGTTTTATTT
TTCTATTCACGGTGGGGGGCCTCACCGGAGTGATACTAGCAAATTCTTCTATTGACATTGTTCTTCACGA
CACCTATTACGTGGTAGCACACTTTCACTACGTTCTATCTATAGGGGCGGTCTTTGGTATTTTTGCCGGT
TTTACGCACTGGTATCCTCTAATGACAGGGCTCTCTATACACACACTAATATCAAAAATTCACTTTTATG
CCATATTCACAGGCGTGAACTTACTTTTTCCC-CCCCAGCACTTTCTAGGCTTGAGCGGGATGCCCCGCC
GCTACTCAGACTACCCTGACTCCTTTACAGCCTGGAACATCGTCTCCTCTCTGGGGTCTTATATTTCAAT
ACTAGCTATAGTAGTGTTTATTGCTATAATCATAGAGGCCTTTATTGCTAAGCGGCCAGCTTTACTTTCT
CTTAGCTTGCCTTCTGCTTNNNNNNNNNNNNNNNNNNNNNNNNNNNNNNNNNNNNNNNNNNNNNNNNNNN
NNNNNNNNNNNNNNN
>Lvorte
NNNNNNNNNNNNNNNNNNNNNNNNNNNNNNNNNNNNNNNNNNNNNNNNNNNNNNNNNNNNNNNNNNNNNN
NNNNNNNNNNNNNNNNNNNNNNNNNNNNNNNNNNNNNNNNNNNNNNNNNNNNNNNNNNNNN------NNN
NNNNNNNNNNNNNNNNNNNNNNNNNNNNNNNNNNNNNNNNNNNNNNNNNNNNNNNNNNNNNNNNNNNNNN
NNNNNNNNNNNNNNNNNNNNNNNNNNNNNNNNNNNNNNNNN-NNNNNNNATACT-AGGAAGCCCAGATAT
AGCTTTTCCACGAATAAACAATATAAGATTTTGATTACTTCCTCCTTCATTAACCCTTCTTATATTAAGA
GCTGTTGTAGAAAGAGGTGTGGGTACCGGCTGAACTGTTTACCCCCCTCTAGCTGGTAACACTGCTCATA
GGGGGGCAGCTGTTGACCTAGCTA-TTTTTTCTTTACATCTAGCAGGTGCTTCTTCTATTTTAGGCGCAA
TTAATTTTATCTCTACTGTCCTAAATATACGCA---GCCCTGGTAT---ATCTTTAGAGCAAATACCTTT
ATTTGTTTGGTCAATCTTTATCACAACAATCTTACTTTTACTCTCTCTACCTGTATTAGCCGGAGCAGTA
ACTATATTACTGACAGACCGAAATACTAATACTTCATTTTTTGACCCTAGGGGAGGGGGAGATCCTATTC
TTTACCAGCACTTATTTTGG-TTTTTCGGTCATCCTGAAGTTTATATCCTTATCTTACCTGCATTTGGTA
TAATCTCTCATATTGTTAGACAAGAGTCAGG-TAAAAAAGAGACTTTTGGTGCTCTAGGTATAATCTATG
CTATGTTGGCTATTGGCTTGCTAGGATTTATTGTGTGAGCTCATCATATGTTTACAGTTGGTCTAGATGT
AGACACCCGTGCTTACTTCACATCAGCTACCATGATTATTGCTGTGCCTACCGGTATTAAAATTTTTAGC
TGGTTAGGTACCTTACAAGGAGGAAAATTATATTTTTCTCCTTCCTTGCTTTGATCTTTGGGGTTTATTT
TTTTGTTCACAGTTGGAGGGTTGACAGGAGTTATACTAGCTAATTCATCCTTAGATATTGTTTTACATGA
TACTTACTATGTTGTAGCCCATTTTCATTATGTGCTCTCTATAGGTGCAGTTTTCGGCATTTTTGCAGGG
TTTGTACATTGATTTCCTTTATTCACAGGCCTTTCTATAAACCCTGTATTAGCAAAAATACACTTTTATT
TAATATTTATTGGAGTTAATCTAACTTTTTTC-CCACAGCATTTTTTAGGTCTAAGGGGGATACCCCGAC
GTTACTCAGACTACCCTGACTCATTTAGAGCTTGGAATACAGTCTCATCACTAGGCTCTTACGCCTCAAT
CTCAGCTATAGTACTATTTGTTGCTTTAATCACAGAGTCTCTAGTTGCTCAACGGCCTGTTTTGTTCCCT
CTTAGCTTAGCCTCCCCTTTAGAGTGGCAGCATCCCTATCCTCCTATAGACCATAGCTACAGCGACACAC
CTATCTTAGCTTCTN
>Mapar
NNNNNNNNNNNNNNNNNNNNNNNNNNNNNNNNNNNNNNNNNNNNNNNNNNNNNNNNNNNNNNNNNNNNNN
NNNNNNNNNNNNNNNNNNNNNNNNNNNNNNNNNNNNNNNNNNNNNNNNNNNNNNNNNNNNNNNNNNNNNN
NNNNNNNNNNNNNNNNNNNNNNNNNNNNNNNNNNNNNNNNNNNNNNNNNNNNNNNNNNNNNNNNNNNNNN
NNNNNNNNNNNNNNNNNNNNNNNNNNNNNNNNNNNNNNNNNNNNNNNNNNNNNNNNNNNNNNNNNNNNNN
NNNNNNNNNNNNNNNNNNNNNNNNNNNNNNNNNNNNNNNNNNNNNNNNNNNNNNNNNNNNNNNNNNNNNN
NNNNNNNNNNNNNNNNNNNNNNNNNNNNNNNNNNNNNNNNNNNNNNNNNNNNNNNNNNNNNNNNNNNNNN
NNNNNNNNNNNNNNNNNNNNNNNNNNNNNNNNNNNNNNNNNNNNNNNNNNNNNNNNNNNNNNNNNNNNNN
NNNNNNNNNNNNNNNNNNNNNNNNNNNNNNNNNNNNNNNNNNNNNNNNNNNNNNNNNNNNNNNNNNNNNN
NNNNNNNNNNNNNNNNNNNNNNNNNNNNNNNNNNNNNNNNNNNNNNNNNNNNNNNNNNNNNNNNNNNNNN
NNNNNNNNNNNNNNNNNNNNNNNNNNNNNNNNNNNNNNNNNNNNNNNNNNNNNNNNNNNNNNNNNNNNNN
NNNNNNNNNNNNNNNNNNNNNNNNNNNNNNNNNNNNNNNNNNNNNNNNNNNNNNNNNNNNNNNNNNNNNN
NNNNNNNNNNNNNNNNNNNNNNNNNNNNNNNNNNNNNNNNNNNNNNNNNNNNNNNNNNNNNNNNNNNNNN
NNNNNNNNNNNNNNNNNNNNNNNNNNNNNNNNNNNNNNNNNNNNNNNNNNNNNNNNNNNNNNNNNNNNNN
NNNNNNNNNNNNNNNNNNNNNNNNNNNNNNNNNNNNNNNNNNNNNNNNNNNNNNNNNNNNNNNNNNNNNN
NNNNNNNNNNNNNNNNNNNNNNNNNNNNNNNNNNNNNNNNNNNNNNNNNNNNNNNNNNNNNNNNNNNNNN
NNNNNNNNNNNNNNNNNNNNNNNNNNNNNNNNNNNNNNNNNNNNNCTAGTATTGACGTTGTTCTTCATGA
CACCTACTATGTTGTCGCTCATTTCCACTATGTTCTTAGAATAGGAATTGTGTTCGCAATTTTTGGTGGC
TTCTTTTACTGATTCCCAGCATTTACTGGGTTAGGTTTAAGGGATAGCTTAGGTAAAGTTCATTTTTATC
TTACATTCATCAGTGTCAATCTTACATTTTTT-CCCCAACACTTTTTAGGCTTAGCCGGAATGCCCCGTC
GTTATGCAGATTATCCTGACTGTTTCCATTTTTGAAATAAGGTATCCTCTCTTGGGTCTTTAATGACTAT
TTTAAGTGTTATGCTATTTGTTGTCATTTTATGAGAAGCTTTTGTTTCTCAGCGTGCCGTTTTATCCGTT
TATCACGACTCTACTCATTTAGAGTGAACTCCTAACCTTCCAATCACATTCCACAGCCACAGGCAAGGTG
TTAAAGTTTTCTTTT
>Mbrani
NNNNNNNNNNNNNNNNNNNNNNNNNNNNNNNNNNNNNNNNNNGGCACCCTGTACTTTATTTTGGGTACCT
GGGCTAGCCTGGTTGGGACCTCACTTAGCCTAATTATCCGGTCAGAGTTAAGGGCCCCTGG------TAG
AATGATTAGAGACGACCAACTATATAACGTGATAGTCACAGCCCACGCCTTCACAATAATTTTTTTTATA
GTTATGCCTATTATAATTGGGGGTTTTGGTAACTGATTAGT-CCCTTTTATGCT-AGGAGCCCCTGATAT
AGCTTTTCCCCGAATAAACAACATAAGATTTTGGCTATTACCACCCTCAATAAGACTTTTTTTGATAAGA
GGAGTTGTTGAAAGAGGGGTAGGGACAGGATGGACAGTTTACCCTCCTTTAGCGGGAGTAGCGGCCCATA
GGGGTGGAGCCGTAGACCTGGCTA-TTTTTTCCCTTCACTTGGCCGGAGCTTCCTCCATTTTAGGGGCCG
TTAACTTTATTTTTACAGTACTTAATATGCACC---TACAAGGTGT---GTCGATGGACCAGCTGCCTTT
ATTTGCCTGGTCAGTTTTTATTACAGCTATTTTACTGCTTTTGTCACTACCTGTCCTGGCAGGAGCTATC
ACAATACTCCTGACAGACCGTAATGTTAACACTTCTTTTTTCGACCCCGGAGGGNNNNNNNNNNNNNNNN
NNNNNNNNNNNNNNNNNNNNNNNNNNNNNNNNNNNNNNNNNNNNNNNNNNNNNNNNNNNNNNNNNNNNNN
NNNNNNNNNNNNNNNNNNNNNNNNNNNNNNNNNNNNNNNNNNNNNNNNNNNNNNNNNNNNNNNNNNNNNN
NNNNNNNNNNNNNNNNNNNNNNNNNNNNNNNNNNNNNNNNNNNNNNNNNNNNNNNNNNNNNNNNNNNNNN
NNNNNNNNNNNNNNNNNNNNNNNNNNNNNNNNNNNNNNNNNNNNNNNNNNNNNNNNNNNNNNNNNNNNNN
NNNNNNNNNNNNNNNNNNNNNNNNNNNNNNNNNNNNNNNNNNNNNNNNNNNNNNNNNNNNNNNNNNNNNN
NNNNNNNNNNNNNNNNNNNNNNNNNNNNNNNNNNNNNNNNNNNNNNNNNNNNNNNNNNNNNNNNNNNNNN
NNNNNNNNNNNNNNNNNNNNNNNNNNNNNNNNNNNNNNNNNNNNNNNNNNNNNNNNNNNNNNNNNNNNNN
NNNNNNNNNNNNNNNNNNNNNNNNNNNNNNNNNNNNNNNNNNNNNNNNNNNNNNNNNNNNNNNNNNNNNN
NNNNNNNNNNNNNNNNNNNNNNNNNNNNNNNNNNNNNNNNNNNNNNNNNNNNNNNNNNNNNNNNNNNNNN
NNNNNNNNNNNNNNNNNNNNNNNNNNNNNNNNNNNNNNNNNNNNNNNNNNNNNNNNNNNNNNNNNNNNNN
NNNNNNNNNNNNNNNNNNNNNNNNNNNNNNNNNNNNNNNNNNNNNNNNNNNNNNNNNNNNNNNNNNNNNN
NNNNNNNNNNNNNNNNNNNNNNNNNNNNNNNNNNNNNNNNNNNNNNNNNNNNNNNNNNNNNNNNNNNNNN
NNNNNNNNNNNNNNN
>Mglabe
NNNNNNNNNNNNNNNNNNNNNNNNNNNNATCATAAAGATATTGGCACCCTTTATTTCATACTAGGCGCAT
GAGCTAGCGTTGTCGGAACCTCTTTAAGAGTTATTATTCGCTCAGAACTAAGATCCCCAGG------TAA
TTTAATAGGAGATGATCAATTATACAATGTTATAGTAACAGCTCATGCTTTTGTTATAATCTTTTTCATA
GTGATGCCTATTATAATTGGAGGATTTGGTAATTGATTAAC-CCCTTTAATACT-AGGTAGCCCCGATAT
AGCTTTTCCACGAATAAATAATATAAGATTTTGGTTATTACCCCCTTCCTTAACTCTACTTATTTTAAGA
GGTGTTGTAGAAAGAGGCGTAGGAACTGGTTGGACGGTCTATCCGCCTCTATCTAGAAACATAGCCCACA
GAGGGGGAGCAGTCGACTTAGCTA-TCTTTTCTTTACATTTAGCTGGTGTTTCTTCTATCTTAGCCTCAA
TTAACTTTATCTCTACTATTATTAATATGCGGG---CCCCTTATAT---AACTTGGGAACAAGTACCTTT
ATTTATTTGATCAATTCTAATTACAACTATTTTACTTCTACTTTCTTTACCTGTTTTAGCAGGCGCATTA
ACAATACTTTTAACCGACCGAAACGTTAACACCTCCTTCTTTGACCCATGCGGAGGTGGAGATCCTATCC
TCTACCAACATTTATTTTGA-TTTTTTGGTCACCCTGAGGTGTATATTCTTATCTTACCCGCATTTGGCA
TNNNNNNNNNNNNNNNNNNNNNNNNNNNNNN-NNNNNNNNNNNNNNNNNNNNNNNNNNNNNNNNNNNNNN
NNNNNNNNNNNNNNNNNNNNNNNNNNNNNNNNNNNNNNNNNNNNNNNNNNNNNNNNNNNNNNNNNNNNNN
NNNNNNNNNNNNNNNNNNNNNNNNNNNNNNNNNNNNNNNNNNNNNNNNNACTGGCATCAAAATTTTTAGT
TGATTAGGTACCTTACAAGGCGGGAAGTTATACTTTTCTACTTCTTTGATATGAGCCCTAGGCTTTATCT
TCCTATTTACGATCGGTGGACTAACTGGTGTTATACTGGCTAACTCCTCATTAGACATTGTTCTTCATGA
TACTTACTACGTAGTAGCCCATTTTCACTACGTTTTATCAATAGGAGCAGTTTTTGGTATCTTCGCTGGA
TTTGTGTACTGATTCCCTCTATTTACAGGCTTGCATTTTAACACTATTTTGTCAAAGACCCATTTTTACT
TAATGTTTATTGGAGTAAATTTAACTTTTTTT-CCACAACATTTTTTAGGTTTAACAGGAATACC-CGAC
GATACTCGGACTANNNNGATTCCTTTAGAGCTTGAAACTCAATCTCCTCTATAGGTTCTTACCTTTCGGT
CCTTGCTATGGCCGTATTTGTAGTTATAATTATAGAAACTTTACTAATTAAACGCCCTGTTATATTTCCT
ATGGCTTCAGCTGCTCCTTTAGAGTGGCAGCATTATTTCCCTCCTACAGACCACACATATAACCATCTTC
CCACTCTTNNNNNNN
>Mmarin
GTGGTTAAACATTGACTTTTTTCTACAAATCACAAAGATATCGGAACTTTATACTTCATCTTAGGTGCTT
GGTCTAGAGTAGTCGGCACCTCAATAAGAGTGATCGTGCGCTCAGAACTGAGATCCCCCGG------CAA
CCTAATCGGGGATGACCAATTATACAACGTCATGGTCACTGCACACGCTTTTGTTATGATTTTCTTCATA
GTCATGCCAATTATGATCGGAGGCTTTGGTAACTGACTAGT-CCCCCTTATATT-AGGTAGCCCGGACAT
GGCCTTCCCCCGTATAAATAATATAAGATTCTGACTGCTCCCCCCGTCTCTCTCTCTCCTACTAATAAGA
GGTTTGGTGGAGAGAGGAGCGGGCACAGGCTGAACGGTCTACCCTCCTTTAGCCAGAACGATGGGCCACG
GCGGAGGGTCCGTAGACCTAGCTA-TCTTTTCGTTACACCTGGCCGGGGCCTCCTCTATCCTGGGGGCCA
TTAACTTTATTTCTACCGTTCTTAATATACGAA---CGCCAGAACT---AACCCTAGACCGAGCCCCCTT
ATTTGTCTGGTCAGTATTTATTACCGCCATCTTGCTTTTACTGTCTCTGCCGGTCTTAGCCGGGGCTATT
ACTATGCTTCTCACAGACCGCAACCTCAACACCTCATTCTTTGACCCCAGGGGAGGGGGTGATCCTATTT
TGTACCAACACCTATTCTGA-TTTTTTGGACACCCTGAAGTCTATATTTTAATCTTACCCGCCTTTGGCA
TAATTTCCCATATTGTCAGCCAAGAGGCGGG-TAAAAAAGAGACCTTCGGAAGTTTGAGCATAATCTACG
CCATACTAGCTATTGGACTTTTAGGCTTCATTGTGTGAGCACACCATATGTTCACAGTTGGCATAGATGT
AGACACTCGGGCCTACTTTACCTCCGCCACTATAATTATTGCTATCCCTACAGGGATTAAAGTGTTCAGC
TGACTCGGGACGCTCCAAGGCGGGAAACTTAAGCTTACCCCGCCCCTCCTATGGACCTTCGGGTTTATTT
TTCTCTTCACATTAGGCGGGCTAACCGGAGTCATACTGGCAAACTCCTCTATCGACATTGTGCTCCACGA
CACCTACTACGTGGTGGCCCATTTTCACTACGTACTCTCGATAGGAGCAGTGTTCGGAATTTTTGCAGGC
TTTATCCATTGGTTTCCCTTATTCACAGGATTAACTTTAAACCCCTTGTTAGCCCGGCTACACTTCTACT
CCATATTCGTAGGAGTCAACTTGACTTTCTTC-CCTCAGCACTTCTTAGGTTTAAGTGGAATACCCCGTC
GTTATTCAGACTACCCAGACTCTTTCACAGCCTGAAATATTATCTCATCCTTTGGCTCTTATATCTCGGT
GCTAGCCCTAGCCGTTTTCGTACTACTCATCATAGAAGCTTTCGTTGCAAAGCGCCCTACATTGTTTTCT
CTGGGTTTATCCACGTCCTTAGAGTGACGACACCCTCACCCGCCTGCTGATCACAGTTATAACGACATGC
CAATCCTGGCCTCAN
>Mparvu
NNNNNNNNNNNNTGGCTATTTTCGACCAATCACAAAGATATTGGTACGCTATACTTTGTGTTAGGTGCTT
GGGCTAGTATGCTGGGCACTTCAATAAGTCTAATTATCCGGTCCGAGTTAAGGGCTCCTGG------CAG
CATAATTGGAGATGATCAGGTATATAATGTGCTAGTTACAGCCCATGCCNNNNNNNNNNNNNNNNNNNNN
NNNNNNNNNNNNNNNNNNNNNNNNNNNNNNNNNNNNNNNNN-NNNNNNNNNNNN-NNNNNNNNNNNNNNN
NNNNNNNNNNNNNNNNNNNNNNNNNNNNNNNNNNNNNNNNNNNNNNNNNNNNNNNNNNNNNNNNNNNNNN
NNNNNNNNNNNNNNNNNNNNNNNNNNNNNNNNNNNNNNNNNNNNNNNNNNNNNNNNNNNNNNNNNNNNNN
NNNNNNNNNNNNNNNNNNNNNNNN-NNNNNNNNNNNNNNNNNNNNNNNNNNNNNNNNNNNNNNNNNNNNN
NNNNNNNNNNNNNNNNNNNNNNNNNNNNNNNNN---NNNNNNNNNN---NNNNNNNNNNNNNNNNNNNNN
NNNNNNNNNNNNNNNNNNNNNNNNNNNNNNNNNNNNNNNNNNNNNNNNNNNNNNNNNNNNNNNNNNNNNN
NNNNNNNNNNNNACTGACCGTAATTTAAACACCTCTTTCTTTGACCCCAGGGGCGGGGGGGACCCAATTC
TCTACCAGCATTTATTCTGG-TTTTTTGGGCACCCTGAAGTCTACATCTTGATCCTACCCGCTTTTGGTA
TAATCTCCCACATTGTTAGACAAGAGTCGGG-TAAGAAAGAGACATTCGGTTCACTGGGTATGATTTACG
CCATACTAGCTATTGGTCTGCTAGGGTTTATCGTATGAGCACACCATATGTTCACAGTAGGGATAGACGT
AGACACTCGGGCTGACTTCACATCGGCGACAATAATTATTGCCGTACCCACGGGTATTAAAGTCTTTAGC
TGGCTAGGCACTTTACAAGGAGGTGATACACATTTTTCACCATCGTTATTGTGGGCTTTAGGTTTTATTT
TTCTATTCACGGTGGGGGGCCTCACCGGAGTGATACTAGCAAATTCTTCTATTGACATTGTTCTTCACGA
CACCTATTACGTGGTAGCACACTTTCACTACGTTCTATCTATAGGGGCGGTCTTTGGTATTTTTGCCGGT
TTTACGCACTGGTATCCTCTAATGACAGGGCTCTCTATACACACACTAATATCAAAAATTCACTTTTATG
CCATATTCACAGGCGTGAACTTAACATTTTTT-CCTCAGCCCTTCCTAGGCCTTAGTGGGATACCCCGGC
GGTACTCAGACTATCCTGACGCGTTCATAGCCTGAAATACTGTCTCTTCACTAGGCTCGTATGTCTCAGT
ATTGGCCCTGTCAATTTTTATTGCTATGATCATAGAGTCTTTTGTCTCCAAGCGCCCTACCTTATTTACT
CTAAATTTAGCATCTTCCTTAGAGTGGCTGCACCCCTGTCCGCCGGCGGGCCACAGCTATGACTGTGCCC
CTNNNNNNNNNNNNN
>Mwahli
NNNNNNNNNNNNNNNNNNNNNNNNNNNNNNNNNNNNNNNNNNGGCACGCTTTACTTTATTTTAGGTGCTT
GAGCTAGCGTTATCGGAACTTCATTAAGAGTTATTATTCGTTCAGAGTTAAGCTCTCCAGG------TAA
CTTAATAGGGGATGACCAATTATATAATGTAATAGTGACAGCACACGCTTTTATTATAATTTTTTTTATA
GTTATGCCTATTATAATTGGAGGCTTTGGTAACTGACTAAC-CCCTTTGATATT-AGGTAGACCTGATAT
GGCTTTTCCACGTATAAACAACATAAGATTCTGATTATTGCCTCCATCTTTAACTCTCCTTATTTTGAGA
GGTGTTGTAGAAAGTGGTGTTGGAACTGGCTGAACTGTCTACCCTCCTTTAGCTAGAAATATAGCCCACA
GCGGGGCAGCAGTTGACCTAGCTA-TTTTTTCATTACATNTGGCAGGTGCTTCCTCTATCCTAGGTGCAA
TTAATTTTATCTCTACTATTATTAATATGCGAA---GACCTAACAT---ATATTTAGAGCAAATACCTTT
ATTTGTTTGGTCAATCTTAATTACAACTATTTTACTACTACTTTCTTTACCAGTCTTAGCGGGTGCTTTA
ACTATACTCCTTACAGACCGTAATACCAACACCTCTTTTTTTGACCCTAGGGGCNNNNNNNNNNNNNNNN
NNNNNNNNNNNNNNNNNNNNNNNNNNNNNNNNNNNNNNNNNNNNNNNNNNNNNNNNNNNNNNNNNNNNNN
NNNNNNNNNNNNNNNNNNNNNNNNNNNNNNNNNNNNNNNNNNNNNNNNNNNNNNNNNNNNNNNNNNNNNN
NNNNNNNNNNNNNNNNNNNNNNNNNNNNNNNNNNNNNNNNNNNNNNNNNNNNNNNNNNNNNNNNNNNNNN
NNNNNNNNNNNNNNNNNNNNNNNNNNNNNNNNNNNNNNNNNNNNNNNNNNNNNNNNNNNNNNNNNNNNNN
NNNNNNNNNNNNNNNNNNNNNNNNNNNNNNNNNNNNNNNNNNNNNNNNNNNNNNNNNNNNNNNNNNNNNN
NNNNNNNNNNNNNNNNNNNNNNNNNNNNNNNNNNNNNNNNNNNNNNNNNNNNNNNNNNNNNNNNNNNNNN
NNNNNNNNNNNNNNNNNNNNNNNNNNNNNNNNNNNNNNNNNNNNNNNNNNNNNNNNNNNNNNNNNNNNNN
NNNNNNNNNNNNNNNNNNNNNNNNNNNNNNNNNNNNNNNNNNNNNNNNNNNNNNNNNNNNNNNNNNNNNN
NNNNNNNNNNNNNNNNNNNNNNNNNNNNNNNNNNNNNNNNNNNNNNNNNNNNNNNNNNNNNNNNNNNNNN
NNNNNNNNNNNNNNNNNNNNNNNNNNNNNNNNNNNNNNNNNNNNNNNNNNNNNNNNNNNNNNNNNNNNNN
NNNNNNNNNNNNNNNNNNNNNNNNNNNNNNNNNNNNNNNNNNNNNNNNNNNNNNNNNNNNNNNNNNNNNN
NNNNNNNNNNNNNNNNNNNNNNNNNNNNNNNNNNNNNNNNNNNNNNNNNNNNNNNNNNNNNNNNNNNNNN
NNNNNNNNNNNNNNN
>Oalbin
NNNNNNNNNNNNNNNNNNNNNNNNNNNNNNNNNNNNNNNNNNNNNNNNNNNNNNNNNNNNNNNNNNNNNN
NNNNNNNNNNNNNNNNNNNNNNNNNNNNNNNNNNNNNNNNNNNNNNNNNNNNNNNNNNNNNNNNNNNNNN
NNNNNNNNNNNNNNNNNNNNNNNNNNNNNNNNNNGTAACAGCCCATGCCTTTGTAATAATTTTTTTTATA
GTAATACCTATTATAATTGGAGGTTTCGGTAATTGACTAGT-ACCGTTAATATT-AGGTAGGCCTGATAT
AGCCTTCCCTCGAATAAATAACATAAGATTTTGATTATTACCCCCTTCTCTTACTCTTCTTATTACAAGC
GGTCTTGTAGAAAGAGGAGTCGGTACGGGTTGAACTGTATATCCGCCCTTAGCCGGTGTAATAGCTCATA
GTGGTAGAGCCGTGGACCTGGCTA-TTTTTTCTCTTCATTTAGCAGGGGCTTCCTCTATCTTAGGCGCAG
TAAATTTTATTTCTACAATTATCAATATACGTA---GGCCCGGTAT---AGGAATAGACCAAATGCCTTT
GTTCGTCTGGTCTATTCTTATTANNNNNNNNNNNNNNNNNNNNNNNNNNNNNNNNNNNNNNNNNNNNNNN
NNNNNNNNNNNNNNNNNNNNNNNNNNNNNNNNNNNNNNNNNNNNNNNNNNNNNNNNNNNNNNNNNNNNNN
NNNNNNNNNNNNNNNNNNNNNNNNNNNNNNNNNNNNNNNNNNNNNNNNNNNNNNNNNNNNNNNNNNNNNN
NNNNNNNNNNNNNNNNNNNNNNNNNNNNNNNNNNNNNNNNNNNNNNNNNNNNNNNNNNNNNNNNNNNNNN
NNNNNNNNNNNNNNNNNNNNNNNNNNNNNNNNNNNNNNNNNNNNNNNNNNNNNNNNNNNNNNNNNNNNNN
NNNNNNNNNNNNNNNNNNNNNNNNNNNNNNNNNNNNNNNNNNNNNNNNNNNNNNNNNNNNNNNNNNNNNN
NNNNNNNNNNNNNNNNNNNNNNNNNNNNNNNNNNNNNNNNNNNNNNNNNNNNNNNNNNNNNNNNNNNNNN
NNNNNNNNNNNNNNNNNNNNNNNNNNNNNNNNNNNNNNNNNNNNNNNNNNNNNNNNNNNNNNNNNNNNNN
NNNNNNNNNNNNNNNNNNNNNNNNNNNNNNNNNNNNNNNNNNNNNNNNNNNNNNNNNNNNNNNNNNNNNN
NNNNNNNNNNNNNNNNNNNNNNNNNNNNNNNNNNNNNNNNNNNNNNNNNNNNNNNNNNNNNNNNNNNNNN
NNNNNNNNNNNNNNNNNNNNNNNNNNNNNNNNNNNNNNNNNNNNNNNNNNNNNNNNNNNNNNNNNNNNNN
NNNNNNNNNNNNNNNNNNNNNNNNNNNNNNNNNNNNNNNNNNNNNNNNNNNNNNNNNNNNNNNNNNNNNN
NNNNNNNNNNNNNNNNNNNNNNNNNNNNNNNNNNNNNNNNNNNNNNNNNNNNNNNNNNNNNNNNNNNNNN
NNNNNNNNNNNNNNNNNNNNNNNNNNNNNNNNNNNNNNNNNNNNNNNNNNNNNNNNNNNNNNNNNNNNNN
NNNNNNNNNNNNNNN
>Ocalca
NNNNNNNNNNNNNNNNNNNNNNNNNNNNNNNNNNNNNNNNNNGGAACTTTATACTTTATTTTAGGAGCTT
GGGCGAGGATAGTGGGTACCTCTATAAGAGTAATTATCCGTACTGAGTTAAGCGCTCCAGG------TAA
TCTAATCGGAGACGATCAACTATATAATGTTATAGTGACAGCCCACGCTTTTGTCATAATTTTTTTTATA
GTTATGCCTATTATAATTGGGGGATTTGGAAATTGGTTAGT-TCCTTTAATACT-AGGTAGCCCTGACAT
AGCTTTCCCCCGAATAAACAACATAAGATTTTGGCTTCTTCCTCCTTCCCTTACCCTTCTTCTTACTAGA
GGTCTTGTTGAAAGAGGGGTAGGTACTGGCTGAACTGTGTACCCCCCTTTATCAGGAGTAACTGCTCATA
GTGGTAGAGCGGTCGATTTAGCTA-TCTTTTCTCTTCATCTGGCCGGAGCATCCTCTATTTTAGGGGCTG
TGAATTTTATCTCCACAATTATTAATATGCGTA---GACCGGGTAT---AAGAATAGATCAAATACCTTT
GTTTGTCTGGTCTATTCTTATTACCACGGTCTTACTACTTTTATCTCTACCGGTCTTAGCTGGAGCTATC
ACTATACTACTGACAGACCGTAACCTAAATACCTCTTTTTTTGACCCTAGAGGANNNNNNNNNNNNNNNN
NNNNNNNNNNNNNNNNNNNNNNNNNNNNNNNNNNNNNNNNNNNNNNNNNNNNNNNNNNNNNNNNNNNNNN
NNNNNNNNNNNNNNNNNNNNNNNNNNNNNNNNNNNNNNNNNNNNNNNNNNNNNNNNNNNNNNNNNNNNNN
NNNNNNNNNNNNNNNNNNNNNNNNNNNNNNNNNNNNNNNNNNNNNNNNNNNNNNNNNNNNNNNNNNNNNN
NNNNNNNNNNNNNNNNNNNNNNNNNNNNNNNNNNNNNNNNNNNNNNNNNNNNNNNNNNNNNNNNNNNNNN
NNNNNNNNNNNNNNNNNNNNNNNNNNNNNNNNNNNNNNNNNNNNNNNNNNNNNNNNNNNNNNNNNNNNNN
NNNNNNNNNNNNNNNNNNNNNNNNNNNNNNNNNNNNNNNNNNNNNNNNNNNNNNNNNNNNNNNNNNNNNN
NNNNNNNNNNNNNNNNNNNNNNNNNNNNNNNNNNNNNNNNNNNNNNNNNNNNNNNNNNNNNNNNNNNNNN
NNNNNNNNNNNNNNNNNNNNNNNNNNNNNNNNNNNNNNNNNNNNNNNNNNNNNNNNNNNNNNNNNNNNNN
NNNNNNNNNNNNNNNNNNNNNNNNNNNNNNNNNNNNNNNNNNNNNNNNNNNNNNNNNNNNNNNNNNNNNN
NNNNNNNNNNNNNNNNNNNNNNNNNNNNNNNNNNNNNNNNNNNNNNNNNNNNNNNNNNNNNNNNNNNNNN
NNNNNNNNNNNNNNNNNNNNNNNNNNNNNNNNNNNNNNNNNNNNNNNNNNNNNNNNNNNNNNNNNNNNNN
NNNNNNNNNNNNNNNNNNNNNNNNNNNNNNNNNNNNNNNNNNNNNNNNNNNNNNNNNNNNNNNNNNNNNN
NNNNNNNNNNNNNNN
>Ocrass
NNNTTGAACAAATGACTCTTTTCTACTAATCATAAAGATATTGGTACTCTTTATTTTATTTTAGGTGCTT
GAGCTAGAGTTATCGGAACTTCAATAAGTGTAATCATCCGGTCAGAACTAGCCTCTCCAGG------TAA
CTTAATCGGAGATGATCAGTTATATAATGTTATAGTGACTGCCCATGCTTTTATTATAATTTTTTTTATA
GTAATACCTATCATAATTGGTGGTTTTGGTAATTGACTTAT-TCCTTTAATATT-AGGTAGACCTGATAT
GGCTTTTCCACGAATAAACAACATAAGATTTTGACTACTACCTCCTTCTTTAACTTTACTTCTTATGAGA
TCTCTTGTTGAAAGGGGTGCAGGAACGGGTTGAACTGTTTATCCCCCCTTATCTAGTGCAATAGGACACA
GAGGGTCTTCTGTTGATCTTGCTA-TTTTTTCTTTACATCTAGCGGGAGCTTCTTCAATTCTAGGTGCTA
TTAATTTTATTTCCACAGTTATTAATATGCGGG---CCCCAGAGAT---ATATATAGACCAAATGCCTTT
GTTTGTTTGATCTGTATTTATTACAGCTATTCTTCTTTTACTTTCTTTACCAGTTTTAGCTGGAGCTATT
ACTATACTACTTACTGACCGTAATTTAAATACTTCTTTTTTTGACCCAAGAGGGGGCGGAGACCCAATTT
TATACCAACATTTATTTTGG-TTTTTTGGACACCCCGAGGTATATATCTTAATCTTACCTGCTTTTGGTA
TAATCTCCCACGTAGTGAGACAAGACTCAGG-TAAAAAAGAAACTTTTGGCAGACTAGGTATAATTTACG
CAATATCGGCTATTGGATTTTTAGGATTTATCGTATGAGCCCACCATATATTTACAGTGGGCATAGATGT
AGACACACGCGCCTATTTTACATCCGCTACTATAATTATCGCAGTACCCACTGGTATCAAAGTCTTTAGT
TGGTTAGGCACACTTCAAGGAGGTAATCTAAAATTTTCTCCTTCTCTTTTATGAGCTTTTGGCTTTATTT
TTTTATTTACATTAGGTGGTTTAACTGGCGTTATTCTAGCTAATTCCTCCATTGACATTATCCTTCACGA
TACTTATTATGTAGTTGCACATTTTCACTATGTCTTATCTATAGGAGCTGTTTTTGGTATTTTTGCCGGG
TTTGTACATTGATTTCCATTATTTACTGGCTTAACTTTAAACCCAGTACTAGCAAAAGCTCATTTTTGAT
CTATGTTTGTAGGAGTTAACATAACTTTTTTT-CCTCAACATTTTCTAGGTTTAACCGGTATACCTCGAC
GGTATTCTGACTACCCAGACTCATTCACGACATGAAACATCGTTTCTTCTTTGGGTTCTTATATTTCAGT
TTTAGCAATAATTATATTTATTATCATAATCATAGAAGCTTTTATCTCTAAGCGCTCTACTTTATTTTCT
TTAAATTTAGCAACATCTTTAGAGTGGCAACATCCCTACCCCCCAGCTGATCATAGTTATTCTGATATAC
CTATTCTAGTTTCAN
>Ocurtu
??????????????????????????????????????????????????????????????????????
??????????????????????????????????????????????????????????????????????
??????????????????????????????????????????????????????????????????????
??????????????????????????????????????????????????????????????????????
??????????????????????????????????????????????????????????????????????
??????????????????????????????????????????????????????????????????????
??????????????????????????????????????????????????????????????????????
??????????????????????????????????????????????????????????????????????
??????????????????????????????????????????????????????????????????????
??????????????????????????????????????????????????????????????????????
??????????????????????????????????????????????????????????????????????
??????????????????????????????????????????????????????????????????????
??????????????????????????????????????????????????????????????????????
??????????????????????????????????????????????????????????????????????
??????????????????????????????????????????????????????????????????????
??????????????????????????????????????????????????????????????????????
??????????????????????????????????????????????????????????????????????
??????????????????????????????????????????????????????????????????????
??????????????????????????????????????????????????????????????????????
??????????????????????????????????????????????????????????????????????
??????????????????????????????????????????????????????????????????????
??????????????????????????????????????????????????????????????????????
???????????????
>Oflavu
NNNNNNNNNNNNNNNNNNNNNNNNNNNNNNNNNNNNNNNNNNGGTACTTTATATTTTATTTTAGGGGCTT
GAGCTGGTATAGTGGGCACTTCTATAAGAGTAATCATTCGGTTTGAACTTAGCGCCCCAGG------CAA
TTTAATTGGAGATGACCAGCTTTACAATGTTATAGTAACAGCCCATGCCTTTATTATAATTTTCTTTATG
GTAATGCCTATCATAATTGGTGGGTTTGGCAACTGGCTAGT-TCCTTTAATATT-AGGTAGACCTGATAT
AGCCTTTCCTCGAATAAACAACATAAGATTTTGGTTATTGCCACCCTCTCTTACTCTCCTTCTTACTAGT
GGTCTTGTCGAAAGAGGGGTTGGTACAGGTTGAACTGTGTACCCCCCTTTATCCAGTGTAATAGCCCATA
GTGGCAGAGCCGTGGACCTAGCTA-TTTTTTCCCTTCATTTAGCTGGGGCTTCCTCTATCTTAGGCGCAG
TGAATTTTATCTCCACAATTATCAATATACGCA---GGCCCGGTAT---AAGAATAGACCAAATGCCTTT
GTTCGTCTGGTCTATTCTTATTACTACGGTCCTGCTACTACTATCACTACCAGTTCTAGCTGGGGCCATC
ACTATATTACTCACCGACCGTAATCTAAACACCTCTTTTTTTGACCCTAGTGGNNNNNNNNNNNNNNNNN
NNNNNNNNNNNNNNNNNNNNNNNNNNNNNNNNNNNNNNNNNNNNNNNNNNNNNNNNNNNNNNNNNNNNNN
NNNNNNNNNNNNNNNNNNNNNNNNNNNNNNNNNNNNNNNNNNNNNNNNNNNNNNNNNNNNNNNNNNNNNN
NNNNNNNNNNNNNNNNNNNNNNNNNNNNNNNNNNNNNNNNNNNNNNNNNNNNNNNNNNNNNNNNNNNNNN
NNNNNNNNNNNNNNNNNNNNNNNNNNNNNNNNNNNNNNNNNNNNNNNNNNNNNNNNNNNNNNNNNNNNNN
NNNNNNNNNNNNNNNNNNNNNNNNNNNNNNNNNNNNNNNNNNNNNNNNNNNNNNNNNNNNNNNNNNNNNN
NNNNNNNNNNNNNNNNNNNNNNNNNNNNNNNNNNNNNNNNNNNNNNNNNNNNNNNNNNNNNNNNNNNNNN
NNNNNNNNNNNNNNNNNNNNNNNNNNNNNNNNNNNNNNNNNNNNNNNNNNNNNNNNNNNNNNNNNNNNNN
NNNNNNNNNNNNNNNNNNNNNNNNNNNNNNNNNNNNNNNNNNNNNNNNNNNNNNNNNNNNNNNNNNNNNN
NNNNNNNNNNNNNNNNNNNNNNNNNNNNNNNNNNNNNNNNNNNNNNNNNNNNNNNNNNNNNNNNNNNNNN
NNNNNNNNNNNNNNNNNNNNNNNNNNNNNNNNNNNNNNNNNNNNNNNNNNNNNNNNNNNNNNNNNNNNNN
NNNNNNNNNNNNNNNNNNNNNNNNNNNNNNNNNNNNNNNNNNNNNNNNNNNNNNNNNNNNNNNNNNNNNN
NNNNNNNNNNNNNNNNNNNNNNNNNNNNNNNNNNNNNNNNNNNNNNNNNNNNNNNNNNNNNNNNNNNNNN
NNNNNNNNNNNNNNN
>Osowin
NNNNNNNNNNNNNNNNNNNNNNNNNNNNNNNNNNNNNNNNNNNNNNNNNNNNNNNNNNNNNNNNNNNNNN
NNNNNNNNNNNNNNNNNNNNNNNNNNNNNNNNNNNNNNNNNNNNNNNNNNNNNNNNNNNNNNNNNNNNNN
NNNNNNNNNNNNNNNNNNNNNNNNNNNNNNNNNNNNNNNNNNNNNNNNNNNNNNNNNNNNNNNNNNNNNN
NNNNNNNNNNNNNNNNNNNNNNNNNNNNNNNNNNNNNNNNNNNNNNNNNNNNNNNNNNNNNNNNNNNNNN
NGCTTTTCCTCGTATGAATAACCTTTCTTTTTGGCTGATTGTGCCATCTTTCTTGTTTCTTCTTCTTTCT
TCTATTTTAGACTCTGGTGCAGGAACTGGGTGAACTGTCTATCCTCCTTTATCCGACTCTAAGTATCATA
GTGGAATCTCTGTCGATTTAGCAA-TTTTCAGCCTCCATATAGCTGGAATCTCTTCTATCCTAGGCAGAA
TCAACTTTTTAACTACAATCATTTGTTCGCGTACTAGACGAAAGTT---TTCACTAGATCGTATGCCTCT
TATGCTGTGGGCAATTTCTATCACTGCTGTCCTTTTAATTATTAGGCTCCCAGTGTTGGCTGGGGCTATC
ACTATATTACTTACTGACCGTAACTTAAATACTTCTTTTTTTGACCCTAGGGGGGGAGGAGACCCAATTC
TTTACCAACACCTGTTTTGG-TTTTTTGGCCACCCAGAAGTCTATATTCTTATTCTCCCTGCTTTTGGTA
TAATCTCCCACATTGTGAGGCAAGAGTCAGGTAAAAAAAGAAACATTCGGCTCACTGGGGATAATCTACG
CTATGCTAGCTATTGGGTTTTTAGGCTTTATCGTGTGGGCCCACCACATGTTTACTGTGGGTTTAGACGT
GGATACCCGTGCTTACTTTACAGCGGCCACTATGACAATTGCAGTTCCCACTGGGATCAAAGTATGTAGC
TGGTTAGGTACTCTACAGGGAGGTAAAATTATGTTTACTCCTCCATTAATTTGGAGCTTAGGCTTTATCT
TCTTTTTTTCTATCGGAGGGCTAACAGGAGTCATACTGGCTAACTCCTCAATCGATATTGTTTTACACGA
TACTTACTACGTCGTCGCTCATTTTCACTACGTATTATCTTTAGGAGCTGTATTCGGTATTTTTGCAGGC
TTTGCTTACTGGTTCCCCCTATTTACAGGTGTGACAACTCACCCTATTTTGGCAAAGACCCATTTTTATG
TTATATTTGTAGGGGTAAATCTAACTTTTTTTCCCTCAACATTTNNNNNNNNNNNNNNNNNNNNNNNNNN
NNNNNNNNNNNNNNNNNNNNNNNNNNNNNNNNNNNNNNNNNNNNNNNNNNNNNNNNNNNNNNNNNNNNNN
NNNNNNNNNNNNNNNNNNNNNNNNNNNNNNNNNNNNNNNNNNNNNNNNNNNNNNNNNNNNNNNNNNNNNN
NNNNNNNNNNNNNNNNNNNNNNNNNNNNNNNNNNNNNNNNNNNNNNNNNNNNNNNNNNNNNNNNNNNNNN
NNNNNNNNNNNNNNN
>Oxflav
NNNNNNNNNNNNNNNNNNNNNNNNNNNNNNNNNNNNNNNNNNNNNNNNNNNNNNNNNNNNNNNNNNNNNN
NNGCNAGAATAGTCGGTACTTCTATGAGCGTAATTATTCGGTCCGAATTAAGGGCCCCAGG------GAA
CTTAATTGGAGATGACCAGTTATATAACGTAATAGTAACAGCACATGCTTTTGTGATAATTTTTTTTATA
GTTATACCTATCATAATTGGTGGGTTTGGTAACTGATTAGT-CCCTTTAATATT-AGGTAGACCTGATAT
AGCTTTTCCTCGAATAAACAATATAAGATTCTGACTCCTGCCTCCCTCTCTTACTCTTCTTATCACAAGG
GGGCTTGTCGAAAGAGGAGTCGGCACGGGTTGGACTGTCTACCCTCCTCTAGCGGGTGTAACAGCTCATA
GCGGTAGCGCTGTTGACTTAGCTA-TTTTTTCACTGCATCTAGCAGGAGCCTCCTCTATTCTAGGCGCTG
TTAACTTTATTTCTACTATTAGTAACATACGCA---GCCCAGGCAT---AAGAATAGACCAAATACCCTT
ATTTATTTGGTCTATTCTTATTACTACAGTCTTACTCCTATTATCCTTACCTGTCCTGGCAGGCGCTATC
ACTATATTACTTACTGACCGTAACTTAAATACCTCTTTTTTTNNNNNNNNNNNNNNNNNNNNNNNNNNNN
NNNNNNNNNNNNNNNNNNNNNNNNNNNNNNNNNNNNNNNNNNNNNNNNNNNNNNNNNNNNNNNNNNNNNN
NNNNNNNNNNNNNNNNNNNNNNNNNNNNNNNNNNNNNNNNNNNNNNNNNNNNNNNNNNNNNNNNNNNNNN
NNNNNNNNNNNNNNNNNNNNNNNNNNNNNNNNNNNNNNNNNNNNNNNNNNNNNNNNNNNNNNNNNNNNNN
NNNNNNNNNNNNNNNNNNNNNNNNNNNNNNNNNNNNNNNNNNNNNNNNNNNNNNNNNNNNNNNNNNNNNN
NNNNNNNNNNNNNNNNNNNNNNNNNNNNNNNNNNNNNNNNNNNNNNNNNNNNNNNNNNNNNNNNNNNNNN
NNNNNNNNNNNNNNNNNNNNNNNNNNNNNNNNNNNNNNNNNNNNNNNNNNNNNNNNNNNNNNNNNNNNNN
NNNNNNNNNNNNNNNNNNNNNNNNNNNNNNNNNNNNNNNNNNNNNNNNNNNNNNNNNNNNNNNNNNNNNN
NNNNNNNNNNNNNNNNNNNNNNNNNNNNNNNNNNNNNNNNNNNNNNNNNNNNNNNNNNNNNNNNNNNNNN
NNNNNNNNNNNNNNNNNNNNNNNNNNNNNNNNNNNNNNNNNNNNNNNNNNNNNNNNNNNNNNNNNNNNNN
NNNNNNNNNNNNNNNNNNNNNNNNNNNNNNNNNNNNNNNNNNNNNNNNNNNNNNNNNNNNNNNNNNNNNN
NNNNNNNNNNNNNNNNNNNNNNNNNNNNNNNNNNNNNNNNNNNNNNNNNNNNNNNNNNNNNNNNNNNNNN
NNNNNNNNNNNNNNNNNNNNNNNNNNNNNNNNNNNNNNNNNNNNNNNNNNNNNNNNNNNNNNNNNNNNNN
NNNNNNNNNNNNNNN
>Pasp
NNNNNNNNNNNNNNNNNNNNNNNNNNNNNNNNNNNNNNNNNNNNNNNNNNNNNNNNNNNNNNNNNNNNNN
NNNNNNNNNNNNNNNNNNNNNNNNNNNNNNNNNNNNNNNNNNNNNNNNNNNNNNNNNNNNNNNNNNNNNN
NNNNNNNNNNNNNNNNNNNNNNNNNNNNNNNNNNNNNNNNNNNNNNNNNNNNNNNNNNNNNNNNNNNNNN
NNNNNNNNNNNNNNNNNNNNNNNNNNNNNNNNNNNNNNNNNNNNNNNNNNNNNNNNNNNNNNNNNNNNNN
NNNNNNNNNNNNNNNNNNNNNNNNNNNNNNNNNNNNNNNNNNNNNNNNNNNNNNNNNNNNNNNNNNNNNN
NNNNNNNNNNNNNNNNNNNNNNNNNNNNNNNNNNNNNNNNNNNNNNNNNNNNNNNNNNNNNNNNNNNNNN
NNNNNNNNNNNNNNNNNNNNNNNNNNNNNNNNNNNNNNNNNNNNNNNNNNNNNNNNNNNNNNNNNNNNNN
NNNNNNNNNNNNNNNNNNNNNNNNNNNNNNNNNNNNNNNNNNNNNNNNNNNNNNNNNNNNNNNNNNNNNN
NNNNNNNNNNNNNNNNNNNNNNNNNNNNNNNNNNNNNNNNNNNNNNNNNNNNNNNNNNGCAGGTGCTTTA
ACTATATTACTCACAGACCGTAACACTAACACCTCTTTTTTTGACCCTAGGGGTGGCGGTGACCCTATTC
TTTATCAACACCTATTTTGG-TTTTTTGGGCATCCTGAGGTTTACATACTAATTTTACCAGCTTTTGGTT
TAGTTAGTGAAATAGTTAGT---GAGTATTG-TTCCTACAAATTACTTGGTTATAAAGTCATGGTCTGAT
CTATGGTGTCTATTGCTATTTTGGGTTGTTTAGTTTGGGGTCACCATATGTATACTGTGGGTATGGACAC
GGATACAAAGTGTTACTTCACATCCGCCACTATAATCATTGCTGTCCCAACTGGGATCAAAATTTTTAGT
TGGCTAGGGACCCTCCAAGGAGGAAAACTATACTTTTCTACGGCATTAATTTGGTCTATGGGGTTTATTT
TTTTATTCACTGTTGGGGGTCTAACAGGGGTTGTGTTGGCTAACTCTTCATTAGATATTGTTCTTCACGA
TACCTACTATGTGGTTGCTCATTTCCACTATGTTCTATCAATAGGCGCAGTTTTTGGTATCTTTGCGGGG
TTCCTGCATTGATTTCCTCTATTTACGGGTTTACATTATAACATTGCTTTATCAAAAACCCATTTTTATC
TAATATTTACTGGGGTGAACTTAACTTTTTTC-CCCCAACATTTTTTAGGTTTAAGGGGTATGCCTCGAC
GGTACTCCGATTATACTGACTCTTTCAGACCTTGAAATACAGTCTCCTCCGTAGGTTCTTACATTTCGCT
TTTTGCTATATTAGTGTTTATTGTTATAATTATAGAGTCTTTCTTAGTAAAACGACCTGTCTTATTTATA
TTAAACTTATCTACTCCTTTAGAGTGACAACACTCCTACCCTCCAGCAGACCATAGCTATAGTGACCTTC
CTNNNNNNNNNNNNN
>Pborow
NNNNNNNNNNNNNNNNNNNNNACTATTAATCATAAAATTATTGGTACTAGTTATCTTATATTAGGTTATT
GAGCGGGTTTAAGAGGCTCGATTTTATCTTTGATTATACGAACAGAAATATCCCGTCCGGGGGGATTTAC
TTTGTGTGGAAATGGGCAGGCATATAATGCAGTTTTGACTATGCACGGTATTCTTATAGTATTTTTTATA
GTTATGCCTATTTTAATTGGTGGTTTTGGTAATTGAATATT-ACCTATAATATT-AGGTGCTCCTGAGAT
AGCTTTTCCTCGTGTTAATGCTTTGTCTTTTTGATTAACTTTTTTTTCTTTATTTTTAATTTATTATTCC
TTCTTTGTCGGGGGAGGGGCAGGGGGTAGTTGAACATTTTACCCTCCTCT---TAGTGTAGAAGGTCAGC
CAGATATAGGGACTGATGTTATAA-TTTTAGGGCTACATACTGTTGGAGTGGCTTCTCTTTTAGGGGCTT
TAAATTTTATAGTTACTATCCAGAATATACGTG---CTACTTCTGT---TACTTTAGATCAGATACCCTT
ATTTGTTTGGTCTATCTTTGTTACTACCATCTTGCTCCTCTTGTCCCTACCTGTTTTAGCAGGGGCCGTA
ACAATACTTCTCACTGACCGGAATCTTAATACCTCTTTTTTTGACCCAAGCGGGGGAGGAGACCCAATTT
TGTACCAACACTTATTTTGATTTTTTTGGGCACCCTGAAGTCTATATTCTTATTTTACCTGCTTTTGGTG
TAGTCTCCCACGTAGTTACTCATACAGCAGG-GAAAAAACAAACATTTGGCNNNNNNNNNNNNNNNNNNN
NNNNNNNNNNNNNNNNNNNNNNNNNNNNNNNNNNNNNNNNNNNNNNNNNNNNNNNNNNNNNNNNNNNNNN
NNNNNNNNNNNNNNNNNNNNNNNNNNNNNNNNNNNNNATCGCAGTCCCCACTGGAATTAAGGTTTTCAGG
TGGTTAGGAACTCTTTCCGGGGGTAGACTTAAGCTCTCGACTGAGTTTTTGTGGGCCTTAGGATTTATTT
TCTTGTTTACACTAGGTGGTATAACCGGCGTGATATTGGCTAACTCTTCTATTGACATTATTCTTCATGA
TACTTATTACGTGGTAGCCCATTTCCACTATGTACTATCTATGGGGGCCGTATTTGGTATTTTTGCAGCA
TTCGCCCACTGATTTCCTTTATTTACGGGCTTAACGCCCCACCCTATTCTANNNNNNNNNNNNNNNNNNN
NNNNNNNNNNNNNNNNNNNNNNNNNNNNNNNNNNNNNNNNNNNNNNNNNNNNNNNNNNNNNNNNNNNNNN
NNNNNNNNNNNNNNNNNNNNNNNNNNNNNNNNNNNNNNNNNNNNNNNNNNNNNNNNNNNNNNNNNNNNNN
NNNNNNNNNNNNNNNNNNNNNNNNNNNNNNNNNNNNNNNNNNNNNNNNNNNNNNNNNNNNNNNNNNNNNN
NNNNNNNNNNNNNNNNNNNNNNNNNNNNNNNNNNNNNNNNNNNNNNNNNNNNNNNNNNNNNNNNNNNNNN
NNNNNNNNNNNNNNN
>Pbranc
NNNNNNNNNNNNNNNNNNNNNNNNNNNNNNNNNNNNNNNNNNNNNNNNNNNNNNNNNNNNNNNNNNNNNN
NNNNNNNNNNNNNNNNNNNNNNNNNNNNNNNNNNNNNNNNNNNNNNNNNNNNNNNNNNNNNNNNNNNNNN
NNNNNNNNNNNNNNNNNNNNNNNNNNNNNNNNNNNNNNNNNNNNNNNNNNNNNNNNNNNNNNNNNNNNNN
NNNNNNNNNNNNNNNNNNNNNNNNNNNNNNNNNNNNNNNNNNNNNNNNNNNNNNNNNNNNNNNNNNNNNN
NNNNNNNNNNNNNNNNNNNNNNNNNNNNNNNNNNNNNNNNNNNNNNNNNNNNNNNNNNNNNNNNNNNNNN
NNNNNNNNNNNNNNNNNNNNNNNNNNNNNNNNNNNNNNNNNNNNNNNNNNNNNNNNNNNNNNNNNNNNNN
NNNNNNNNNNNNNNNNNNNNNNNNNNNNNNNNNNNNNNNNNNNNNNNNNNNNNNNNNNNNNNNNNNNNNN
NNNNNNNNNNNNNNNNNNNNNNNNNNNNNNNNNNNNNNNNNNNNNNNNNNNNNNNNNNNNNNNNNNNNNN
NNNNNNNNNNNNNNNNNNNNNNNNNNNNNNNNNNNNNNNNNNNNNNNNNNNNNNNNNNGCCGGAGCTGTT
ACTATACTCTTAACTGACCGTAACCTAAATACATCTTTTTTTGACCCTAGGGGAGGGGGAGACCCTATTC
TGTACCAGCACCTATTTTGA-TTTTTTGGCCACCCAGAGGTCTATATCCTTATTCTACCCGCTTTTGGCA
TAATCTCCCATATTGTCAGCCAAGAGTCAGG-AAAAAAGGAAACATTCGGTGCACTGGGTATAATCTACG
CTATGCTAGCTATTGGCTTCCTTGGCTTTATTGTCTGGGCCCATCATATGTTCACAGTCGGGATGGACGT
AGACACACGCGCCTATTTCACATCGGCGACAATAATTATTGCCGTACCCACGGGTATTAAAGTATTTAGC
TGGCTAGGCACTCTACAAGGCGGAAAAATTAGGTTTACACCTGCTCTAATTTGAAGCTTAGGCTTTATCT
TCCTATTTTCTATTGGGGGTCTTACAGGGGTTCTCTTGGCAAACTCATCAATCGACATTGTCCTGCACGA
CACGTACTACGTAGTCGCGCACTTTCACTACGTCTTGTCTATGGGGGCGGTATTCGGCATTTTCGCTGGT
TTCGCCTACTGGTTTCCTTTATTTACAGGTATAACTACTAACCCAACTCTAGCAAAAATACACTTTTATA
CTATGTTCTTAGGAGTAAACTTAACTTTTTTT-CCTCAGCATTTTCTTGGCCTAAGGGGCCTGCCCCGGC
GGTACTCAGACTACCCTGACTTCTTTACAAGTTGAAATATCATCTCTTCACTGGGCTCGTACGTCTCAGT
GGTANNNNNNNNNNNNNNNNNNNNNNNNNNNNNNNNNNNNNNNNNNNNNNNNNNNNNNNNNNNNNNNNNN
NNNNNNNNNNNNNNNNNNNNNNNNNNNNNNNNNNNNNNNNNNNNNNNNNNNNNNNNNNNNNNNNNNNNNN
NNNNNNNNNNNNNNN
>Pcaiod
NNNNNNNNNNNNNNNNNNNNNNNNNNNNNNNNNNNNNNNNNNNNNNNNNNNNNNNNNNNNNNNNNNNNNN
NNNNNNNNNNNNNNNNNNNNNNNNNNNNNNNNNNNNNNNNNNNNNNNNNNNNNNNNNNNNNNNNNNNNNN
NNNNNNNNNNNNNNNNNNNNNNNNNNNNNNNNNNNNNNNNNNNNNNNNNNNNNNNNNNNNNNNNNNNNNN
NNNNNNNNNNNNNNNNNNNNNNNNNNNNNNAATTGACTTTT-ACCCCTTATAAT-AAATGTAGCGGACAT
AGCTTCTCCTCGTATAAATAATATAAGTTTCGGATTACTACCCCCTTCACTTACTCTTCTTATAGCTAGA
GCCCTCGTGGAAAGAGGGGTAGGTACAGGTTGGACCGTATACCCTCCTTTATCAAGATCTATTGCTCACA
GTGGAAGAGCTGTCGATCTAGCAA-TTTTCTCCCTTCACCTAGCCGGTGCTTCATCTATCTTAGGGGCCG
TAAATTTTNNNNNNNNNNNNNNNNNNNNNNNNN---NNNNNNNNNN---NNNNNNNNNNNNNNNNNNNNN
NNNNNNNNNNNNNNNNNNNNNNNNNNNNNNNNNNNNNNNNNNNNNNNNNNNNNNNNNNNNNNNNNNNNNN
NNNNNNNNNNNNNNNNNNNNNNNNNNNNNNNNNNNNNNNNNNNNNNNNNNNNNNNNNNNNNNNNNNNNNN
NNNNNNNNNNNNNNNNNNNN-NNNNNNNNNNNNNNNNNNNNNNNNNNNNNNNNNNNNNNNNNNNNNNNNN
NNNNNNNNNNNNNNNNNNNNNNNNNNNNNNN-NNNNNNNNNNNNNNNNNNNNNNNNNNNNNNNNNNNNNN
NNNNNNNNNNNNNNNNNNNNNNNNNNNNNNNNNNNNNNNNNNNNCACATATTCACAGTAGGAATGGATGT
AGACACTCGAGCTTATTTTACTGCGGCTACAATAGCGATCGCGGTCCCAACAGGAATTAAAATTTTTAGT
TGGCTTGGAACTTTATTCGGAGGGGTGTATTCCTTTGATTATTTATTGCTATGGGTGCTAGGTTTCATCT
TCCTATTCACCATGGGGGGTTTAACAGGTATTATCTTGGCTAACTCTTCATTAGATATTGTTCTTCACGA
TACCTACTATGTGGTTGCTCATTTCCACTATGTTCTATCAATAGGCGCAGTTTTTGGTATCTTTGCGGGG
TTCCTGCATTGATTTCCTCTATTTACGGGTTTACATTATAACATTGCTTTATCAAAAACCCATTTTTATC
TAATATTTACTGGGGTGAACTTAACTTTTTTT-CCCCAACATTTTATAGGTCTAACCGGGATACCCCGTC
GGTACTCAGATTATACAGACGCTTTCAGAGCTTGAAACTCAGTGTCCTCTATTGGCTCTTATATCTCCGT
ACTCGCAATAGTTACATTCGTACTTATAATTACAGAAGCTTACTTAGCCAAGCGCCTTATTCTGTTTACG
ATAAATTTATCAACTCCTTTAGAGTGACAACAATACTACCCCCCAGCAGATCATAGCTACCAAGAGACGC
CTATCCATAGCNNNN
>Pcance
NNNNNNNNNNNNNNNNNNNNNNNNNNNNNNNNNNNNNNNNNNNNAACGCTTTATTTTATCTTAGGAGCTT
GAGCTAGAATGCTTGGCACTTCTATAAGAGTGATTATTCGGTCTGAGCTTAGAGCTCCAGG------CAG
CCTGATTGGAGACGACCAACTCTATAATGTGGTAGTAACCGCCCACGCTTTTGTCATAATTTTTTTTATA
GTAATACCTATCATGATTGGAGGATTTGGAAATTGACTAGT-CCCCCTAATGTT-AGGCGCCCCTGATAT
GGCTTTCCCTCGTATAAACAACATAAGATTTTGGCTTTTACCTCCTTCTCTAACTCTTCTAACGATGAGA
AGTCTTATTGAAAGAGGGGTTGGTACAGGGTGGACCGTGTACCCCCCTTTATCTGGGTTAACAGCTCACA
GAGGCAGAGCTGTAGATATAGCTA-TCTTCTCCCTGCACTTAGCAGGGGCCTCCTCCATTCTAGGGGCTG
TAAATTTTATCTCTACTATTATAAACATACGTA---GACCTGGCAT---AAGGATGGACCAAATACCTTT
GTTTGTGTGATCTATTCTTATTACAACAATTTTGCTGCTTTTATCCTTACCTGTACTAGCAGGAGCTATC
ACTATACTCCTTACTGACCGTAACTTAAACACCTCTTTTTTCGACCCTAGGGGAGGGGGAGACCCAATTC
TTTACCAACACTTATTTNNNNNNNNNNNNNNNNNNNNNNNNNNNNNNNNNNNNNNNNNNNNNNNNNNNNN
NNNNNNNNNNNNNNNNNNNNNNNNNNNNNNNNNNNNNNNNNNNNNNNNNNNNNNNNNNNNNNNNNNNNNN
NNNNNNNNNNNNNNNNNNNNNNNNNNNNNNNNNNNNNNNNNNNNNNNNNNNNNNNNNNNNNNNNNNNNNN
NNNNNNNNNNNNNNNNNNNNNNNNNNNNNNNNNNNNNNNNNNNNNNNNNNNNNNNNNNNNNNNNNNNNNN
NNNNNNNNNNNNNNNNNNNNNNNNNNNNNNNNNNNNNNNNNNNNNNNNNNNNNNNNNNNNNNNNNNNNNN
NNNNNNNNNNNNNNNNNNNNNNNNNNNNNNNNNNNNNNNNNNNNNNNNNNNNNNNNNNNNNNNNNNNNNN
NNNNNNNNNNNNNNNNNNNNNNNNNNNNNNNNNNNNNNNNNNNNNNNNNNNNNNNNNNNNNNNNNNNNNN
NNNNNNNNNNNNNNNNNNNNNNNNNNNNNNNNNNNNNNNNNNNNNNNNNNNNNNNNNNNNNNNNNNNNNN
NNNNNNNNNNNNNNNNNNNNNNNNNNNNNNNNNNNNNNNNNNNNNNNNNNNNNNNNNNNNNNNNNNNNNN
NNNNNNNNNNNNNNNNNNNNNNNNNNNNNNNNNNNNNNNNNNNNNNNNNNNNNNNNNNNNNNNNNNNNNN
NNNNNNNNNNNNNNNNNNNNNNNNNNNNNNNNNNNNNNNNNNNNNNNNNNNNNNNNNNNNNNNNNNNNNN
NNNNNNNNNNNNNNNNNNNNNNNNNNNNNNNNNNNNNNNNNNNNNNNNNNNNNNNNNNNNNNNNNNNNNN
NNNNNNNNNNNNNNN
>Pdawyd
NNNNNNNNNNNNNNNNNNNNNNNNNNNNNNNNNNNNNNNNNNNNNNNNNNNNNNNNNNNNNNNNNNNNNN
NNNNNNNNNNNNNNNNNNNNNNNNNNNNNNNNNNNNNNNNNNNNNNNNNNNNNNNNNNNNNNNNNNNNNN
NNNNNNNNNNNNNNNNNNNNNNNNNNNNNNNNNNNNNNNNNNNNNNNNNNNNNNNNNNNNNNNNNNNNNN
NNNNNNNNNNNNNNNNNNNNNNNNNNNNNNAACTGGCTCGT-GCCGCTGATGCT-GGGGTCCCCCGATAT
GGCCTTCCCCCGCATGAACAATATGAGATTTTGGTTTCTCATGCCGGCCCTGACCTTGCTCCTGCTGTCC
GGCTTAGTAGAAAGAGGAGTCGGCACAGGTTGAACTGTCTACCCTCCTTTATCTGGGTCTACAGCCCATA
GAGGTAGCGCTGTAGATTTGGCTA-TTTTCTCACTTCATTTAGCCGGAGCTTCCTCTATCTTAGGGGCTG
TAACTTTTATTTCTACCGCCATTAATATGCGAG---CGCCTGGGAT---AAAATTAGACCAAATGCCTTT
ATTCGTCTGAGCTATTATTATTACTACCGTCCTCCTAGTCTTATCCCTACCAGTCCTAGCTGGGGCCATT
ACGATACTACTTACAGACCGTAACATAAATACCTCTTTTTTTGACCCTAGTGGGGGGGGTGACCCTATCC
TATACCAACACTTATTTTGATTTTTTTGGGCACCCTGAAGTTTATATTTTAATTCTACCTGCTTTTGGGA
TAATCTCCCATATTGTAAGACAANNNNNNNN-NNNNNNNNNNNNNNNNNNNNNNNNNNNNNNNNNNNNNN
NNNNNNNNNNNNNNNNNNNNNNNNNNNNNNNNNNNNNNNNNNNNNNNNNNNNNNNNNNNNNNATAGATGT
CGACACCCGTGCCTATTTTACTTCCGCAACAATAATTATTGCAATTCCTACGGGCATTAAAGTATTTAGC
TGATTAGGTACAATGCAAGGTGGAAAAATCACCTTTACCCCTGCTATAACTTGAAGCCTGGGGTTCATTT
TTCTTTTTTCTATTGGAGGCCTAACTGGAGTTATGTTAGCCAACTCAGCCATCGATATTGTTTTGCACGA
CACCTATTACGTAGTAGCCCACTTTCACTATGTCTTATCTATGGGGGCCGTATTTGGTATCTTTGCCGGG
TTTGCCTACTGATTCCCCTTATTCACCGGAGTAACCCTAAACCCAACTTTAGCAAAAATACACTTTTATT
TGATATTCACTGGAGTTAATTTAACTTTTTTT-CCTCAACATTTTTTAGGTTTAACGGGGATACCTCGAC
GATACTCTGACTACCCTGACTTCTTTATAGCCTGGAATGTTGTGTCCTCCCTTGGGTCATATATGTCCGT
CTTAGCCATAGTCCTATTCACGGCTATAGTAATAGAAGCTTTAACAGTTAAACGACTGAGTATGTTTTCT
TTAAACTTATCGTCTGCTCTAGAGTGAAACCAGTCTTATCCCCCTAGCGGACACAGTTACAACGACACCC
CTATCTTANNNNNNN
>Pgrube
??????????????????????????????????????????????????????????????????????
??????????????????????????????????????????????????????????????????????
??????????????????????????????????????????????????????????????????????
??????????????????????????????????????????????????????????????????????
??????????????????????????????????????????????????????????????????????
??????????????????????????????????????????????????????????????????????
??????????????????????????????????????????????????????????????????????
??????????????????????????????????????????????????????????????????????
??????????????????????????????????????????????????????????????????????
??????????????????????????????????????????????????????????????????????
??????????????????????????????????????????????????????????????????????
??????????????????????????????????????????????????????????????????????
??????????????????????????????????????????????????????????????????????
??????????????????????????????????????????????????????????????????????
??????????????????????????????????????????????????????????????????????
??????????????????????????????????????????????????????????????????????
??????????????????????????????????????????????????????????????????????
??????????????????????????????????????????????????????????????????????
??????????????????????????????????????????????????????????????????????
??????????????????????????????????????????????????????????????????????
??????????????????????????????????????????????????????????????????????
??????????????????????????????????????????????????????????????????????
???????????????
>Pkessl
ATTAGTACTACGTGACTATTTTCGACCAACCACAAAGATATTGGTACTCTATATTTTATACTAGGCTTAT
GGTCTAGGATAGTCGGGACTTCTATAAGACTTATCCTGCGCTCAGAACTTAGGGCCCCTGG------TAG
CTTAATCGGAGATGACCAATTATACAACGTAATAGTAACAGCCCATGCTTTTATTATGATTTTTTTTATA
GTGATACCTATTATAATTGGAGGGTTCGGTAACTGGCTAAT-CCCTTTAATACT-AGGAAGCCCCGATAT
AGCCTTCCCACGAATAAACAACATAAGATTTTGGCTTCTGCCCCCCTCCCTTACTCTGCTTATAGCTAGA
AGCTTAGTAGAAAGAGGAGTTGGTACAGGTTGAACTGTGTACCCTCCTTTGTCTAGGGCCACAGCTCATA
GAGGTAGGGCTGTTGATCTAGCTA-TTTTCTCACTTCACTTAGCAGGTGCTTCCTCTATCTTAGGTGCTG
TAAATTTTATCTCTACCTCCGTTAATATGCGCG---CACCTGGAAT---AAAAGTAGACCAAATGCCTCT
GTTTGTCTGGGCTATTATTATCACCACAGTGTTACTAGTCTTGTCGCTCCCTGTGTTAGCCGGAGCTATC
ACCATACTCCTCACAGACCGTAATATCAACACGTCTTTTTTTGATCCTAGTGGGGGAGGAGACCCAATCC
TATACCAACACTTGTTTTGA-TTTTTTGGCCACCCCGAAGTTTACATCTTAATCTTACCTGCTTTTGGCA
TAATCTCTCATATTGTTAGACAAGATTCAGG-TAAGAAAGAGACTTTCGGGTCATTAGGAATGATCTATG
CTATAATTGCTATCGGGTTTCTAGGCTTTATCGTATGGGCCCACCATATGTTCACAGTTGGCATGGACGT
AGACACACGAGCCTATTTTACCTCCGCAACAATAATTATTGCAGTTCCTACAGGAATTAAAGTATTTAGC
TGGCTGGGTACCTTACAAGGAGGAAAGATCAATTTTACCCCTGCTCTAACTTGGGCATTAGGGTTTATCT
TTCTTTTTTCTATGGGCGGTTTAACCGGAGTTATACTCGCTAACTCATCTATCGATATTGTATTACATGA
CACCTACTACGTAGTGGCTCACTTTCACTATGTGTTATCTATAGGAGCTGTATTCGGTATTTTTGCCGGG
TTTGCCTACTGATTTCCGTTGTTCACTGGACTGACTCTAAACCCTGTTTTAGCAAAAGTACATTTTTATG
TCATGTTTATAGGTGTGAATTTAACTTTTTTC-CCTCAACATTTTTTAGGACTCACGGGAATACCTCGAC
GGTACTCCGATTACCCTGACTTCTTTATAGCCTGGAATACGATTTCGTCACTTGGAGCTTACACTACTAT
CTTAGCTATAGCCGTATTCACTTTAATGGTTATAGAAGCTTTAACAGTTAAGCGAATAAGCATATTTTCT
CTAAATTTGTCGTCTGCCTTAGAGTGAAATCAATCTTACCCTCCTAGAGGGCACAGTTATAACGACACCC
CTATCTTAGCTAGAN
>Ppicto
NNNNNNNNNNNNNNNNNNNNNNNNNNNNNNNNNNNNNNNNNNNNNNNNNNNNNNNNNNNNNNNNNNNNNN
NNNNNNNNNNNNNNNNNNNNNNNNNNNNNNNNNNNNNNNNNNNNNNNNNNNNNNNNNNNNNNNNNNNNNN
NNNNNNNNNNNNNNNNNNNNNNNNNNNNNNNNNNNNNNNNNNNNNNNNNNNNNNNNNNNNNNNNNNNNNN
NNNNNNNNNNNNNNNNNNNNNNNNNNNNNNNNNNNNNNNNNNNNNNNNNNNNNNNNNNNNNNNNNNNNNN
NNNNNNNNNNNNNNNNNNNNNNNNNNNNNNNNNNNNNNNNNNNNNNNNNNNNNNNNNNNNNNNNNNNNNN
NNNNNNNNNNNNNNNNNNNNNNNNNNNNNNNNNNNNNNNNNNNNNNNNNNNNNNNNNNNNNNNNNNNNNN
NNNNNNNNNNNNNNNNNNNNNNNNNNNNNNNNNNNNNNNNNNNNNNNNNNNNNNNNNNNNNNNNNNNNNN
NNNNNNNNNNNNNNNNNNNNNNNNNNNNNNNNNNNNNNNNNNNNNNNNNNNNNNNNNNNNNNNNNNNNNN
NNNNNNNNNNNNNNNNNNNNNNNNNNNNNNNNNNNNNNNNNNNNNNNNNNNNNNNNNNNNNNNNNNNNNN
NNNNNNNNNNNNNNNNNNNNNNNNNNNNNNNNNNNNNNNNNNNNNNNNNNNNNNNNNNNNNNNNNNNNNN
NNNNNNNNNNNNNNNNNNNNNNNNTTTGGGCACCCTGAAGTCTACATCTTGATCCTACCCGCTTTTGGTA
TAATCTCCCACATTGTTAGACAAGAGTCGGG-TAAGAAAGAAACGTTTGGATCACTAGGGATAGTTTATG
CTATGTTGGCTATTGGTCTGCTAGGGTTTATCGTATGAGCACACCATATGTTCACAGTAGGGATAGACGT
CGACACACGTGCCTACTTTACTTCAGCTACGATGATTATCGCCGTACCAACAGGTATCAAAGTGTTCAGC
TGACTTGGTACTCTCCAAGGAGGTAAAATCAGATTTACACCTGCTTTAACATGAAGGCTCGGGTTTATCT
TTCTTTTTTCCATGGGAGGCCTAACAGGAGTTATGCTCGCAAACTCCTCAATCGATATCNNNNNNNNNNN
NNNNNNNNNNNNNNNNNNNNNNNNNNNNNNNNNNNNNNNNNNNNNNNNNNNNNNNNNNNNNNNNNNNNNN
NNNNNNNNNNNNNNNNNNNNNNNNNNNNNNNNNNNNNNNNNNNNNNNNNNNNNNNNNNNNNNNNNNNNNN
NNNNNNNNNNNNNNNNNNNNNNNNNNNNNNNNNNNNNNNNNNNNNNNNNNNNNNNNNNNNNNNNNNNNNN
NNNNNNNNNNNNNNNNNNNNNNNNNNNNNNNNNNNNNNNNNNNNNNNNNNNNNNNNNNNNNNNNNNNNNN
NNNNNNNNNNNNNNNNNNNNNNNNNNNNNNNNNNNNNNNNNNNNNNNNNNNNNNNNNNNNNNNNNNNNNN
NNNNNNNNNNNNNNNNNNNNNNNNNNNNNNNNNNNNNNNNNNNNNNNNNNNNNNNNNNNNNNNNNNNNNN
NNNNNNNNNNNNNNN
>Ppuzyl
??????????????????????????????????????????????????????????????????????
??????????????????????????????????????????????????????????????????????
??????????????????????????????????????????????????????????????????????
??????????????????????????????????????????????????????????????????????
??????????????????????????????????????????????????????????????????????
??????????????????????????????????????????????????????????????????????
??????????????????????????????????????????????????????????????????????
??????????????????????????????????????????????????????????????????????
??????????????????????????????????????????????????????????????????????
??????????????????????????????????????????????????????????????????????
??????????????????????????????????????????????????????????????????????
??????????????????????????????????????????????????????????????????????
??????????????????????????????????????????????????????????????????????
??????????????????????????????????????????????????????????????????????
??????????????????????????????????????????????????????????????????????
??????????????????????????????????????????????????????????????????????
??????????????????????????????????????????????????????????????????????
??????????????????????????????????????????????????????????????????????
??????????????????????????????????????????????????????????????????????
??????????????????????????????????????????????????????????????????????
??????????????????????????????????????????????????????????????????????
??????????????????????????????????????????????????????????????????????
???????????????
>Pwosne
NNNNNNNNNNNNNNNNNNNNNNNNNNNNNNNNNNNNNNNNNNNNNNNNNNNNNNNNNNNNNNNNNNNNNN
NNNNNNNNNNNNNNNNNNNNNNNNNNNNNNNNNNNNNNNNNNNNNNNNNNNNNNNNNNNNNNNNNNNNNN
NNNNNNNNNNNNNNNNNNNNNNNNNNNNNNNNNNNNNNNNNNNNNNNNNNNNNNNNNNNNNNNNNNNNNN
NNNNNNNNNNNNNNNNNNNNNNNNNNNNNNNNNNNNNNNNNNNNNNNNNNNNNNNNNNNNNNNNNNNNNN
NNNNNNNNNNNNNNNNNNNNNNNNNNNNNNNNNNNNNNNNNNNNNNNNNNNNNNNNNNNNNNNNNNNNNN
NNNNNNNNNNNNNNNNNNNNNNNNNNNNNNNNNNNNNNNNNNNNNNNNNNNNNNNNNNNNNNNNNNNNNN
NNNNNNNNNNNNNNNNNNNNNNNNNNNTTTTCTTTACATTTAGCTGGTGTTTCTTCTATCTTAGCCTCAA
TTAACTTTATCTCTACCATTATTAATATACGAG---CCCCTTATAT---AACTTGGGAGCAAGTGCCTCT
ATTTATCTGATCAATTCTAATTACAACTGTCTTACTCCTACTTTCTTTGCCTGTTTTAGCAGGCGCATTA
ACAATACTTTTAACTGACCGAAACGTTAACCCCTCCTTCTTTGACCCCTGCGGGGGGGGCGACNNNNNNN
NNNNNNNNNNNNNNNNNNNN-NNNNNNNNNNNNNNNNNNNNNNNNNNNNNNNNNNNNNNNNNNNNNNNNN
NNNNNNNNNNNNNNNNNNNNNNNNNNNNNNN-NNNNNNNNNNNNNNNNNNNNNNNNNNNNNNNNNNNNNN
NNNNNNNNNNNNNNNNNNNNNNNNNNNNNNNNNNNNNNNNNNNNNNNNNNNNNNNNNNNNNNNNNNNNNN
NNNNNNNNNNNNNNNNNNNNNNNNNNNNNNNNNNNNNNNNNNNNNNNNNNNNNNNNNNNNNNNNNNNNNN
NNNTTAGGTACCTTACAAGGCGGGAAGTTATACTTTTCTACTTCTTTGATATGAGCCCTAGGCTTTATCT
TCCTATTTACGATCGGTGGACTAACTGGTGTTATACTGGCTAACTCCTCATTAGACATTGTTCTTCATGA
TACTTACTACGTAGTAGCCCATTTTCACTACGTTTTATCAATAGGAGCAGTTTTTGGTATCTTCGCTGGA
TTTGTGNNNNNNNNNNNNNNNNNNNNNNNNNNNNNNNNNCACCCTATCCTAGCAAAAACTCATTTTTATG
TTATGTTTACTGGTGTAAATATAACTTTTTTT-CCGCAACATTTTCTAGGCCTAACTGGCATGCCTCGCC
GCTACTCAGATTATCCTGACTTTTTCACAACCTGAAATATTGTCTCATCTTTAGGTTCTTATATTTCAGT
CTTAGCTATGATAATCTTTACTGTAATAATTATAGAGGCTTTTATCGCTAAACGACCTGCTTTATTTNNN
NNNNNNNNNNNNNNNNNNNNNNNNNNNNNNNNNNNNNNNNNNNNNNNNNNNNNNNNNNNNNNNNNNNNNN
NNNNNNNNNNNNNNN
