# Supplementary material for: First Glimpse at the Diverse Aquaporins of Amphipod Crustaceans
Source: Cells. 2021 Dec 4;10(12):3417. doi: 10.3390/cells10123417 (PMC8699810; doi:10.3390/cells10123417)
Supplement: Supplementary file 1 [file cells-10-03417-s001.zip › Alignments_suppl/Alignments/Alignment S7 AQP Alignment for conserved regions and cartoon rendering.fas]

>AQP12A_Homo_sapiens_NP_945349
-----------------------------------------------------------------------------------------------------------------ATFALCEAARRASKAL-LPVGAYEVFAREAVGAVQL----GPCCLEMRTL-VELGPWAGDFGPDLLLTLLFLLFLAHGVTLDGASANPTVSLQEFLMAEQS-LPGTLLKLAAQGLGMQAACTLMRLCWAWELSDLHLLQS--------LMAQSCSSAL-------RTSVP---HGALVEAACAFCFHLTLLHLRHSP-----PAYSGPAVALLVTVTAYTAGPFTSAFFNPALAASVTFACSGHTLLE---------YVQVYW---LGPLTGMVLAVLLHQGRLPHLFQRNLFYGQKNKY-----------------------------------------------------------------------------------------------------------------------------------------------------------------------------------------------------------------------------------------------------------------------------------------------------------------------------------------------------------------------------
>Aqp12-like_Lepeophtheirus_salmonis_KR005666
--------------------------------------------------------------------------------------------------MAFIPCICVSLGSLCLTLAFAELLRLIIHAS-LKGGILKIALLEFVAAAEL----CGCGFELVII-------ADNYGISAYAICLFLLTIWWGTRWTDETACPYTHFEECLLGRMS-SLETIVRTVAEIVGGLLVFKYIHFLWSIEFTETHVGRAHS------ASFNHCSSDL-------QVPVL---YGALIEGVATMICRCTSKFLSDKK-----PHYASTIDSFVATSLVILAFDYSGGYYNPVLATGLKYGCKGHPLTD---------HILVYW---IGASLGAIASIYIYPLL-------SDFNSKKSKVN----------------------------------------------------------------------------------------------------------------------------------------------------------------------------------------------------------------------------------------------------------------------------------------------------------------------------------------------------------------------------
>Aqp12-like_Gammarus_wautieri_SRR8089730
-----------------------------------------------------------------------------------------------------MMSIVVSTLTIITQMALSHIIRGQLSSL-ISHSLLKEALLELVAAAEM----CGSCFELIII-------ADNYGVSAYAVYLFLMTIWWGMSWGSATACPYNLLEDYVEQGTD-VKEVACKIVAQVLGGLASFRWVKQLWVMELAVTHVGR----------GVDSCTADL-------QVPVL---LGFLAEMVLTCACRLVSRTLGEIE-----PRFASSIDSFFATSMVVLAFNWSGGYFNPVLATGLKWGCRGHSHVE---------HLVVYW---AGAILGSMLSIKIWNLGFFKSLAVEPFKAKPVKEEKVD-------------------------------------------------------------------------------------------------------------------------------------------------------------------------------------------------------------------------------------------------------------------------------------------------------------------------------------------------------------------------
>AQP4_isoX1_Homo_sapiens_NP_001304313
-------------------------------------------------------------------------------------------------------------------------IMVAFKGV-WTQAFWKAVTAEFLAMLIFVLLSLGSTINWGGTE--KPLPVDMVLISLCFGLSIATMVQCFGHISGGHINPAVTVAMVCTRKIS-IAKSVFYIAAQCLGAIIGAGILYLVTPPSVV---------------GGLGVTMVHG-------NLTAG---HGLLVELIITFQLVFTIFASCDSKRTDV-TGSIALAIGFSVAIGHLFAINYTGASMNPARSFGPAVIMG---NWE---------NHWIYW---VGPIIGAVLAGGLYEYVFCPDVEFKRRFKEAFSKAAQQTKGSY--------------------------------------------------------------------------------------------------------------------------------------------------------------------------------------------------------------------------------------------------------------------------------------------------------------------------------------------------------------------
>AQP2v1_Amphibalanus_improvisus_KY508287
------------------------------------------------------------------------------------------------------------------MAWSTLEEALGLKEMVRNRDLWKALLAEFLGTMLLTLIGCFSTIGWAANDDKDPYTPDMTQIALAFGITVATLAQSIGHISGCHINPAVTAGMLVARQVS-LMRAFFYIIVQCIGAIVGSALLKALTPEDVQ---------------GSLGMTTVNP-------KLTAF---QGFGVELFITFVLVFVVFGVCDEGRDDV-KGSAPLAIGLSITGCHLGAIKYTGSSMNPARTFGPAVVTG---IWD---------NHWVYW---AGPLAGGIIAGLVYTHAFRARHMAVAAVELTGLTEVKPQRGSK--------------------------------------------------------------------------------------------------------------------------------------------------------------------------------------------------------------------------------------------------------------------------------------------------------------------------------------------------------------------
>Prip-like_Pontastacus_leptodactylus_GAFS01003350
-----------------------------------------------------------------------------------------------------------------MGKIKDMKSYVGSEEI-MKLDMLKAVLAEFVGTLLLVFVACGTCISGWS----DGYSPSVVQIAFAFGITVATVAQAVGHVSGCHINPAVTCGMLVARYVS-VAKALCYIVAQCLGGLAGAAILKGVTPSNST---------------GNLGMTTVNP-------NVSVG---QALGIELIITFILVLVVFGATDERRTDV-KGSAPLAIGLSITACHLMAVPITGASMNPARTFGPAVVTG--------------------W---AG------CSLLVCTRWAGGRPPPRSTLRNPPS------------------------------------------------------------------------------------------------------------------------------------------------------------------------------------------------------------------------------------------------------------------------------------------------------------------------------------------------------------------------------
>Prip-like_1_Gammarus_wautieri_SRR8089730
-----------------------------------------------------------------------------------------------------------------MGRLKGIGDAIGVKEL-TKVCLYKALGAEFVGSLFLVLVGCGSCLG----------NTNVTRIALTFGITVATLAQALGHVSGCHINPAVTAGMLVTRFVS-VTRALLYVLAQALGAMTGAGILVGLVPEQLK---------------GSLGNTGLGP-------GVTPE---QGFGIEMMITFVLVLTVFGVCDERRIDV-KGSAPLAIGLSITACHLFAVPLTGSSMNPTRSFGPALVMGGD-YWM---------NHWVYW---VGPITGGILAGLVYSYLFRECKTEGGRNDIELGKNDRY-------------------------------------------------------------------------------------------------------------------------------------------------------------------------------------------------------------------------------------------------------------------------------------------------------------------------------------------------------------------------
>Prip-like_2A_Baikalogammarus_pullus_GEPI01049804
---------------------------------------------------------------------------------------------------------------------------IGTHEL-KTVGLYKALAAEFIGTLILVLFGCASTLG---------EKTDVVKVSLTFGFTLACLIQAFDHISGCHVNPSVTLGMMVARYIS-VTRTLTYIVAQTLGGIAGAGILYAITPEANR---------------FGMGVSHINS-------EMTES---QAFAVELICTFVLLMTIFGTTDNRRTDL-KGAVSVSIGLAAVCTHLFGIPYTGASLNPARTFGPALIVGGD-AWD---------HHWVYW---AGPICGGVLAALVYLHFFRGTYVPHKQP-----------------------------------------------------------------------------------------------------------------------------------------------------------------------------------------------------------------------------------------------------------------------------------------------------------------------------------------------------------------------------------
>Prip-like_2B_Gwau_SRR8089730
-----------------------------------------------------------------------------------------------------------------MGRLKTLREMVGVEEL-KTGALYKALAAEFLGTLVLVMMACGV-----------GYSANDIRVPFTVGLTLATLILALGHVSGCHVNPAVTMAFLTSRYMP-IVRSLLYMAAQVVGGIAGAAILYGIMPEDFR---------------ESMGTLQINE-------KMTEA---QAFGMELMLTFTFVFTVLSATDERRTDI-KGSVPLSVGLVLVANISFGMSLSGACMNPARALAPAILVGTESAWS---------GQWVYW---VGPFAGGVVASLIHTVFREKKDIALVSMNGLNHMSSSQQHIITRLDGI---------------------------------------------------------------------------------------------------------------------------------------------------------------------------------------------------------------------------------------------------------------------------------------------------------------------------------------------------------------
>Bib-like_Lepeophtheirus_salmonis_KR005658
MDTGTYGTGGGYGGTTTTTIGGYGPSSTTTHHHTSATAYSTHGTHSTQPSHVHHQHMDFQGQLGMFLEQGTSLYEALTGSYNSYTTQGGYYDVQGRPRPYYSSSTTTLSSTTRAKRPPIYGFVAMQAEI-RTLEFWRSVIAESVATFFYTALICSVNTS-------STLHTIQTNVAMASGFSIAVLTACFASISDCHANPSMTIARTFTRHIS-PLRSLLYICAQCGGAIAGAALVYGVYSRIQD--------------------------------PILEM-SGGAFGMEFVLSFFIAYAFYASRAGHKAD------PVLIGLAYAGALVA----WKGSLNPARALGSVFVSKEEGRFA---------KHWIFW---IGPFLGALTGAFTFEYIFNPRRKKTTTLAPSSYTNMNTTNLIPYSTTAPTTVITNKIDDLHPTTTTHHPATFTEEDMIDDLERAKQYKATSMIDYGDSSAYNRSVY---------------------------------------------------KRNPPYPESMYSGSKSLYNQTGTSGYDSKGVYGELGSKSCYEGYESGVIDRDISSLRRGTNRGMGMSSTAVNGNNNNNRNLSTTGGVSSGARRNPYDYLPEEPPGSNKPDIISGRKISNRNYSPTKYEDNSLRINDNFDKLDTTNANPPYRSGTTPGTGKTNDIYNDSANYNDPLKRQAPPAAPVMVDNSNYGTRTAGDYQRMGGGGGGSSRHRGDFYSPSYNASYSQQNGCSISQTAYNNY
>Bib-like_Amphibalanus_improvisus_KY508290
M--------------------------------------------------------------AITSLSAETLDSHILALLDKLDH-------------------------VQGELSPPPARLPMHVEV-RRLEFWRAIIAECMATFFFVFLICAANVPWST----HWASQSLIAGAFTAGFAAAALTQCFWRVSGAHMNPAVTLAHASTRKIS-PLRCLLYVTAQCGGAIAGAALLYGSSTTSLQ---------------GSLGVTVVTP-------PLTAW---QGFGVEFVLTFILVFVVFSVSEPSRRPL--GNSSVVIGFTYLAVSLAGIRCTGASMNPARSLGPAFVMN---IWK---------DHWVYW---FSPLTAAVIAAYVHEYIFNPNRRYRLKDTMDNESLGGQSDDEVFDEERPKL------------------------------------------------------------------------------------------------------------------------------------------------------------------------------------------------------------------------------------------------------------------------------------------------------------------------------------------------------------
>Bib-like_Carcinus_maenas_DV467482
-----------------------------------------------------------------------------------------------------------------------------------TLELWRAVIAECLATVFYVFLVCGAYSPWTGK---VLTQDGQLTVALVAGFTMAVLIHSFGQVSGGHINPAVTVSLAVTRHVS-PLRAAMFVLAQLGGGIAGAALLYGATSSGYT---------------GDLGATSVSQ-------VITQW---QGLGLEFLLTFVVVFVFFSSVNPYRRSF--GNPSIVIGLAYMACTLVGLPLTGASMNPARSLGPAFVKN---KWD---------AHWIYW---VAPLLGGVTGGLIYEYIFNPHRMPRS-------------------------------------------------------------------------------------------------------------------------------------------------------------------------------------------------------------------------------------------------------------------------------------------------------------------------------------------------------------------------------------
>Bib-like_Baikalogammarus_pullus_SRR3467045
-----------------------------------------------------------------MGSYNTELENQLWALLSKLENGAPGCDMDGR-----------------SVRPNLRWGFAMLAEL-RTLDLWRAVIGECLAVVFYVLLVCGAYSPWAGQ---PTPPERHLVISLVAGFAMTVLVHCFCQVSGGHVNPAVTIALAAMRRVS-PLRAVLLVLAQLGGGIAGAALLFGATSSGYS---------------GDLGATVISR-------VITVG---QGFGVEFLLSFVVVLAYFSAMCPHRRPT-GGHPALIVGLAYLATTLVGLPLTGASMNPARSLGPAFVMN---TWH---------AHWVYW---AGPILGGLTAGFIHEFIFNPRRSPLSRNHSTDGGEGGDCSDGVGVEEEEGSLRQAPVTSSSQSGGSAHAQYNPLRRHAARSHAHPRQNTAASPPPGDQIYSAESVYGYDDYIYSGSKSLYTPASRATNLHRSQSVCTRPLPVPNAAPTAANPSVGPVQDQKPTVTGLLHNNLMVYNAQQQQNQRHQQQYQQQLMQQHMPNNINKPSSVSGSASHFSKNIRNAAPSESEYSVQSARRTPLKSNLIKPEPIYKTGISTTSSTANHNNQNHLHHQTQHLQQHQQQPVAYQVDPNLQQPHQPYQNTTTHSSQSSNNGTERCSSVLSTMGVTNPHAVGKYNSAAEEEDDEASQYGNTANYPRNFGRNRPELPTPGGSVHSDMAMVPNPMLSYAHYPGTQGDKLY
>AQP8_isoX1_Homo_sapiens_XP_011544124
-------------------------------------------------------------------------------------------------------------------------SVGGRWRVSWYERFVQPCLVELLGSALFIFIGCLSVIE-------NGTDTGLLQPALAHGLALGLVIATLGNISGGHFNPAVSLAAMLIGGLN-LVMLLPYWVSQLLGGMLGAALAKAVSPEERFWNA------------SGAAFVTVQE-------QGQVA---GALVAEIILTTLLALAVCMGAINEKTK--GPLAPFSIGFAVTVDILAGGPVSGGCMNPARAFGPAVVAN---HWN---------FHWIYW---LGPLLAGLLVGLLIRCFIGDGKTRLILKAR---------------------------------------------------------------------------------------------------------------------------------------------------------------------------------------------------------------------------------------------------------------------------------------------------------------------------------------------------------------------------------
>Aqp8-like_Gwauti_SRR8089730
----------------------------------------------------------------------MPSYNIFANKMNDKSLTRQSSSYSLSHSLVEVQQTIPTHNVQAFLIDDSELKYNSRQAG-VFTRIIRPMFAEFIGTTFYLLTGLLTITH----------ARSALPVAVTFGISLAAYLACFGHISGGHFNPATTTAVFVAGEVH-IILALMYIVIQLIGGIAAAALAKLLIVPVSNVVSVGDNDDLLLP--GGATSIFLHGIDHL---RTTWW---KALIAEAIFTMTFTFVILMTTKDRMSK--TGLAPFLVGLTLSVCMLALTSVSGGQINPARSFGCAVVLN---NWK---------YHFIFW---AGPLIGAVFAGLLYRFIFSHGHIRFTRKAGNN-------------------------------------------------------------------------------------------------------------------------------------------------------------------------------------------------------------------------------------------------------------------------------------------------------------------------------------------------------------------------------
>AQP3_1_Homo_sapiens_NP_004916
-----------------------------------------------------------------------------------------------------------------MGRQKELVSRCGEMLH-IRYRLLRQALAECLGTLILVMFGCGSVAQVVLS---RGTHGGFLTINLAFGFAVTLGILIAGQVSGAHLNPAVTFAMCFLAREP-WIKLPIYTLAQTLGAFLGAGIVFGLYYDAIWHFADNQLFVSGPNGTAGIFATYPSG-------HLDMI---NGFFDQFIGTASLIVCVLAIVDPYNNPVPRGLEAFTVGLVVLVIGTSMGFNSGYAVNPARDFGPRLFTALAGWGSAVFTT----GQHWWWVPIVSPLLGSIAGVFVYQLMIGCHLEQPPPSNEEENV-----------------------------------------------------------------------------------------------------------------------------------------------------------------------------------------------------------------------------------------------------------------------------------------------------------------------------------------------------------------------------
>Glp1_Lepeophtheirus_salmonis_KR005661
----------------------------------------------------------------------------------------------------MSKKGSFDEVQNTINSFKEIQFENDHPCY-IPTRPLREFFSEFIGTLIFITIGIGTVAQVTLSGILKSPAGTFISTNWGFGFAIMIGMMVSGKISGGHMNPAVTIAFAIFGKLKPWHKCFHYMFAQYLGAFFGSALVYITYYEAFQEAGINIDT-------AKIFATYPAP-------HISAP---GIVLDEFVGTALLLMSVCAIIDKKNLNIPSFFHPFLIGLVVFVITMSFSFNAGAALNPARDLGPRLFTAVFGWGLDPFSY----AKHFWMTPILATHAGAIIGVLIYQTFIGWQLSLEDQRTPNLIMNL---------------------------------------------------------------------------------------------------------------------------------------------------------------------------------------------------------------------------------------------------------------------------------------------------------------------------------------------------------------------------
>Glp-like_1_Baikalogammarus_pullus_SRR3467045
------------------------------------------------------------------------------------------------------------------MTTFNVLGKIGSVAV-LRNTAVKEFLAEMLGTFILVFMGNGAVAQTVMS---GGERGDFFSINVGYAMAVFLGIMASGGVSGGHLNPAVSVSLAVFGKFS-WAKVPVYLVAQYMGAFTASAMLFFVYRNALDAYDPQRTLAS-----AGIFATYPGSVINGTGVHVDFLSSGNGMGDQIMGTLVLLLCVSAITDPRNMAIPKPQIPAAVAAVVLGIGLSLGLNCGYAINPARDLGPRLFTLIAGWGADTFTTGTVDGMAWWWVPVVGAHLGGILGVGLYCLLVELHH-----------------------------------------------------------------------------------------------------------------------------------------------------------------------------------------------------------------------------------------------------------------------------------------------------------------------------------------------------------------------------------------
>Glp-like_2_GHCN01107877_Gwau
-------------------------------------------------------------------------------------------------------------------------------------------MAEFFSTFMLILIGESGIAQYKFT---PPDHRSSITINVSFAIGVYTALMIAGPVSGAHLNPAVSISLMTVRKLK-PLQCLFYIIGQVTGAFFGALVVYCLYWNLFNKFDGGIRQVVDPNCTADIFFTMPAD-------GVHEW---NALFDQIVGTAILMIFIMALGQDSNRMISEVAKPFAFVLIILGITSAFGANTGAAINPARDFGPRLFAGFVYGWKKVFQA----NHYFFWIPIVGPIIGAIIGVWLF-------------------------------------------------------------------------------------------------------------------------------------------------------------------------------------------------------------------------------------------------------------------------------------------------------------------------------------------------------------------------------------------------
