# Supplementary material for: First Glimpse at the Diverse Aquaporins of Amphipod Crustaceans
Source: Cells. 2021 Dec 4;10(12):3417. doi: 10.3390/cells10123417 (PMC8699810; doi:10.3390/cells10123417)
Supplement: Supplementary file 1 [file cells-10-03417-s001.zip › Tables_suppl/Table S1_Information on the sequences used for the ML phylogenetic analyses. .xlsx]

## Sheet: Table S1
Label	Aqp	Accession number	Species	Authority	Major taxon	Class	Order	Superfamily	Family
1	Bib-like	GEQE01011580	Gmelinoides fasciatus	(Stebbing, 1899)	Arthropoda	Malacostraca	Amphipoda	Gammaroidea	Micruropodidae
2	Bib-like	GERC01044155	Eulimnogammarus testaceus	(Dybowsky, 1874)	Arthropoda	Malacostraca	Amphipoda	Gammaroidea	Eulimnogammaridae
3	Bib-like	GHCP01077281	Gammarus pulex	(Linnaeus, 1758)	Arthropoda	Malacostraca	Amphipoda	Gammaroidea	Gammaridae
4	Bib-like	GEQP01087175	Micruropus wahlii	(Dybowsky, 1874)	Arthropoda	Malacostraca	Amphipoda	Gammaroidea	Micruropodidae
5	Bib-like	GEPK01059192	Asprogammarus rhodophthalmus	(Dybowsky, 1874)	Arthropoda	Malacostraca	Amphipoda	Gammaroidea	Crypturopodidae
6	Bib-like	GEPD01034858	Brachyuropus grewingkii	(Dybowsky, 1874)	Arthropoda	Malacostraca	Amphipoda	Gammaroidea	Acanthogammaridae
6	Bib-like	GEPD01034861	Brachyuropus grewingkii	(Dybowsky, 1874)	Arthropoda	Malacostraca	Amphipoda	Gammaroidea	Acanthogammaridae
6	Bib-like	GHHW01006612	Eulimnogammarus cyaneus	(Dybowsky, 1874)	Arthropoda	Malacostraca	Amphipoda	Gammaroidea	Eulimnogammaridae
6	Bib-like	GIUS01012344	Eulimnogammarus cyaneus	(Dybowsky, 1874)	Arthropoda	Malacostraca	Amphipoda	Gammaroidea	Eulimnogammaridae
6	Bib-like	GEPQ01057529	Eulimnogammarus similis	(Sowinsky, 1915)	Arthropoda	Malacostraca	Amphipoda	Gammaroidea	Eulimnogammaridae
6	Bib-like	GEQA01043519	Eulimnogammarus sp.	Bazikalova, 1945	Arthropoda	Malacostraca	Amphipoda	Gammaroidea	Eulimnogammaridae
6	Bib-like	GEQC01070659	Eulimnogammarus verrucosus	(Gerstfeldt, 1858)	Arthropoda	Malacostraca	Amphipoda	Gammaroidea	Eulimnogammaridae
6	Bib-like	GESR01032812	Eulimnogammarus violaceus	(Dybowsky, 1874)	Arthropoda	Malacostraca	Amphipoda	Gammaroidea	Eulimnogammaridae
6	Bib-like	GHDB01105899	Gammarus fossarum	Koch, 1836	Arthropoda	Malacostraca	Amphipoda	Gammaroidea	Gammaridae
6	Bib-like	GHVD01629989	Gammarus fossarum	Koch, 1836	Arthropoda	Malacostraca	Amphipoda	Gammaroidea	Gammaridae
6	Bib-like	GHCR01144121	Gammarus wautieri	A. L. Roux, 1967	Arthropoda	Malacostraca	Amphipoda	Gammaroidea	Gammaridae
6	Bib-like	GEQI01033641	Hyalellopsis setosa	Sowinsky, 1915	Arthropoda	Malacostraca	Amphipoda	Gammaroidea	Acanthogammaridae
6	Bib-like	GEQR01068300	Ommatogammarus albinus	(Dybowsky, 1874)	Arthropoda	Malacostraca	Amphipoda	Gammaroidea	Ommatogammaridae
6	Bib-like	GEQS01046189	Ommatogammarus flavus	(Dybowsky, 1874)	Arthropoda	Malacostraca	Amphipoda	Gammaroidea	Ommatogammaridae
6	Bib-like	GERL01055704	Poekilogammarus pictoides	Sowinsky, 1915	Arthropoda	Malacostraca	Amphipoda	Gammaroidea	Acanthogammaridae
7	Bib-like	GERJ01035429	Pallasea grubei	(Dybowsky, 1874)	Arthropoda	Malacostraca	Amphipoda	Gammaroidea	Pallaseidae
8	Bib-like	GEPI01043883	Baikalogammarus pullus	(Dybowsky, 1874)	Arthropoda	Malacostraca	Amphipoda	Gammaroidea	Baikalogammaridae
8	Bib-like	GEQO01060977	Micruropus parvulus	Bazikalova, 1945	Arthropoda	Malacostraca	Amphipoda	Gammaroidea	Micruropodidae
9	Bib-like	GERD01026681	Gammarus lacustris	G.O. Sars, 1863	Arthropoda	Malacostraca	Amphipoda	Gammaroidea	Gammaridae
10	Bib-like	GEQT01064983	Pachyschesis branchialis	(Dybowsky, 1874)	Arthropoda	Malacostraca	Amphipoda	Gammaroidea	Pachyschesidae
11	Bib-like	GHDA01110647	Gammarus fossarum	Koch, 1836	Arthropoda	Malacostraca	Amphipoda	Gammaroidea	Gammaridae
11	Bib-like	GHDC01276468	Gammarus fossarum	Koch, 1836	Arthropoda	Malacostraca	Amphipoda	Gammaroidea	Gammaridae
12	Bib-like	GEPW01035873	Eulimnogammarus cruentus	(Dorogostaisky, 1930)	Arthropoda	Malacostraca	Amphipoda	Gammaroidea	Eulimnogammaridae
13	Bib-like	GEPX01049979	Eulimnogammarus cruentus	(Dorogostaisky, 1930)	Arthropoda	Malacostraca	Amphipoda	Gammaroidea	Eulimnogammaridae
14	Bib-like	GEQM01047324	Macropereiopus parvus	Bazikalova, 1945	Arthropoda	Malacostraca	Amphipoda	Gammaroidea	Eulimnogammaridae
15	Bib-like	GEQJ01018070	Hyalellopsis stebbingi	Sowinsky, 1915	Arthropoda	Malacostraca	Amphipoda	Gammaroidea	Acanthogammaridae
16	Bib-like	GHCT01011289	Echinogammarus berilloni	(Catta, 1878)	Arthropoda	Malacostraca	Amphipoda	Gammaroidea	Gammaridae
16	Bib-like	GHCU01023655	Echinogammarus berilloni	(Catta, 1878)	Arthropoda	Malacostraca	Amphipoda	Gammaroidea	Gammaridae
16	Bib-like	GHCU01023658	Echinogammarus berilloni	(Catta, 1878)	Arthropoda	Malacostraca	Amphipoda	Gammaroidea	Gammaridae
16	Bib-like	GHCU01023659	Echinogammarus berilloni	(Catta, 1878)	Arthropoda	Malacostraca	Amphipoda	Gammaroidea	Gammaridae
17	Bib-like	GHCW01130662	Marinogammarus marinus	(Leach, 1815)	Arthropoda	Malacostraca	Amphipoda	Gammaroidea	Gammaridae
18	Bib-like	GHCN01179183	Gammarus wautieri	A. L. Roux, 1967	Arthropoda	Malacostraca	Amphipoda	Gammaroidea	Gammaridae
19	Bib-like	IACT01001190	Hirondellea gigas	(Birstein & Vinogradov, 1955)	Arthropoda	Malacostraca	Amphipoda	Lysianassoidea	Hirondelleidae
20	Bib-like	GGQT01015275	Eogammarus possjeticus	(Tzvetkova, 1967)	Arthropoda	Malacostraca	Amphipoda	Gammaroidea	Anisogammaridae
20	Bib-like	GGQT01027431	Eogammarus possjeticus	(Tzvetkova, 1967)	Arthropoda	Malacostraca	Amphipoda	Gammaroidea	Anisogammaridae
21	Bib-like	GDUJ01068745	Talitrus saltator	(Montagu, 1808)	Arthropoda	Malacostraca	Amphipoda	Talitroidea	Talitridae
22	Bib-like	KAF2360297	Trinorchestia longiramus	Jo, 1988	Arthropoda	Malacostraca	Amphipoda	Talitroidea	Talitridae
23	Bib-like	GFVL01052355	Parhyale hawaiensis	(Dana, 1853)	Arthropoda	Malacostraca	Amphipoda	Talitroidea	Hyalidae
24	Bib-like	XP_018021206	Hyalella azteca	(Saussure, 1858)	Arthropoda	Malacostraca	Amphipoda	Talitroidea	Hyalellidae
25	Bib-like	DV467482	Carcinus maenas	(Linnaeus, 1758)	Arthropoda	Malacostraca	Decapoda		Carcinidae
26	Bib-like	RZF36961	Laodelphax striatellus	Jo, 1988	Arthropoda	Insecta	Hemiptera		Delphacidae
27	Bib-like	XP_039294816	Nilaparvata lugens	(Stål, 1854)	Arthropoda	Insecta	Hemiptera	Fulgoroidea	Delphacidae
28	Bib-like	KY508290	Amphibalanus improvisus	(Darwin, 1854)	Arthropoda	Thecostraca	Balanomorpha	Balanoidea	Balanidae
29	Drip	XP_001656931	Aedes aegypti	(Linnaeus, 1762)	Arthropoda	Insecta	Diptera		Culicidae
30	Drip	BAQ25599	Belgica antarctica	Jacobs, 1900	Arthropoda	Insecta	Diptera		Chironomidae
31	Drip	XP_017150107	Drosophila miranda	Dobzhansky, 1935	Arthropoda	Insecta	Diptera	Ephydroidea	Drosophilidae
32	Aqp1v11	KY508284	Amphibalanus improvisus	(Darwin, 1854)	Arthropoda	Thecostraca	Balanomorpha	Balanoidea	Balanidae
33	Aqp2v1	KY508287	Amphibalanus improvisus	(Darwin, 1854)	Arthropoda	Thecostraca	Balanomorpha	Balanoidea	Balanidae
34	Prip-like_1	GDUJ01056168	Talitrus saltator	(Montagu, 1808)	Arthropoda	Malacostraca	Amphipoda	Talitroidea	Talitridae
35	Prip-like_1	VOMN01125024/VOMN01081130	Orchestia grillus	(Bosc, 1802)	Arthropoda	Malacostraca	Amphipoda	Talitroidea	Talitridae
36	Prip-like_1	KAF2355402	Trinorchestia longiramus	Jo, 1988	Arthropoda	Malacostraca	Amphipoda	Talitroidea	Talitridae
37	Prip-like_1	JACJUY010003039/JACJUY010002823	Platorchestia sp.	Bousfield, 1982	Arthropoda	Malacostraca	Amphipoda	Talitroidea	Talitridae
38	Prip-like_1	XP_018023593	Hyalella azteca	(Saussure, 1858)	Arthropoda	Malacostraca	Amphipoda	Talitroidea	Hyalellidae
39	Prip-like_1	XP_018023595	Hyalella azteca	(Saussure, 1858)	Arthropoda	Malacostraca	Amphipoda	Talitroidea	Hyalellidae
40	Prip-like_1	GFVL01022146	Parhyale hawaiensis	(Dana, 1853)	Arthropoda	Malacostraca	Amphipoda	Talitroidea	Hyalidae
41	Prip-like_1	IACS01012381	Grandidierella japonica	Stephensen, 1938	Arthropoda	Malacostraca	Amphipoda	Aoroidea	Aoridae
42	Prip-like_1	GEPA01025108	Oxyacanthus curtus	(Bazikalova, 1945)	Arthropoda	Malacostraca	Amphipoda	Gammaroidea	Acanthogammaridae
43	Prip-like_1	GEPB01046986	Oxyacanthus flavus	(Garjajeff, 1901)	Arthropoda	Malacostraca	Amphipoda	Gammaroidea	Acanthogammaridae
43	Prip-like_1	GEPB01046987	Oxyacanthus flavus	(Garjajeff, 1901)	Arthropoda	Malacostraca	Amphipoda	Gammaroidea	Acanthogammaridae
44	Prip-like_1	GEPD01026727	Brachyuropus grewingkii	(Dybowsky, 1874)	Arthropoda	Malacostraca	Amphipoda	Gammaroidea	Acanthogammaridae
44	Prip-like_1	GEQW01045050	Palicarinus puzyllii	(Dybowsky, 1874)	Arthropoda	Malacostraca	Amphipoda	Gammaroidea	Acanthogammaridae
45	Prip-like_1	GEQR01057276	Ommatogammarus albinus	(Dybowsky, 1874)	Arthropoda	Malacostraca	Amphipoda	Gammaroidea	Ommatogammaridae
45	Prip-like_1	GEQS01049532	Ommatogammarus flavus	(Dybowsky, 1874)	Arthropoda	Malacostraca	Amphipoda	Gammaroidea	Ommatogammaridae
46	Prip-like_1	GEPC01030351	Oxyacanthus sowinskii	(Bazikalova, 1945)	Arthropoda	Malacostraca	Amphipoda	Gammaroidea	Acanthogammaridae
47	Prip-like_1	GEPG01029071	Boeckaxelia carpenterii	(Dybowsky, 1874)	Arthropoda	Malacostraca	Amphipoda	Gammaroidea	Acanthogammaridae
48	Prip-like_1	GEPO01047172	Eucarinogammarus wagii	(Dybowsky, 1874)	Arthropoda	Malacostraca	Amphipoda	Gammaroidea	Acanthogammaridae
48	Prip-like_1	GEPR01051509	Heterogammarus sophianosii	(Dybowsky, 1874)	Arthropoda	Malacostraca	Amphipoda	Gammaroidea	Eulimnogammaridae
48	Prip-like_1	GEQH01043531	Hyalellopsis grisea	Dorogostaisky, 1930	Arthropoda	Malacostraca	Amphipoda	Gammaroidea	Acanthogammaridae
49	Prip-like_1	GEQL01029031	Macropereiopus parvus	Bazikalova, 1945	Arthropoda	Malacostraca	Amphipoda	Gammaroidea	Eulimnogammaridae
49	Prip-like_1	GEQL01029032	Macropereiopus parvus	Bazikalova, 1945	Arthropoda	Malacostraca	Amphipoda	Gammaroidea	Eulimnogammaridae
49	Prip-like_1	GEQL01029033	Macropereiopus wagneri	Sowinsky, 1915	Arthropoda	Malacostraca	Amphipoda	Gammaroidea	Eulimnogammaridae
50	Prip-like_1	GHCY01285181	Gammarus fossarum	Koch, 1836	Arthropoda	Malacostraca	Amphipoda	Gammaroidea	Gammaridae
50	Prip-like_1	GHCY01285189	Gammarus fossarum	Koch, 1836	Arthropoda	Malacostraca	Amphipoda	Gammaroidea	Gammaridae
50	Prip-like_1	GHVD01523322	Gammarus fossarum	Koch, 1836	Arthropoda	Malacostraca	Amphipoda	Gammaroidea	Gammaridae
50	Prip-like_1	GHVD01523332	Gammarus fossarum	Koch, 1836	Arthropoda	Malacostraca	Amphipoda	Gammaroidea	Gammaridae
50	Prip-like_1	GHCN01019184	Gammarus wautieri	A. L. Roux, 1967	Arthropoda	Malacostraca	Amphipoda	Gammaroidea	Gammaridae
50	Prip-like_1	GHCN01074144	Gammarus wautieri	A. L. Roux, 1967	Arthropoda	Malacostraca	Amphipoda	Gammaroidea	Gammaridae
50	Prip-like_1	GHCN01074147	Gammarus wautieri	A. L. Roux, 1967	Arthropoda	Malacostraca	Amphipoda	Gammaroidea	Gammaridae
50	Prip-like_1	GHCR01081293	Gammarus wautieri	A. L. Roux, 1967	Arthropoda	Malacostraca	Amphipoda	Gammaroidea	Gammaridae
50	Prip-like_1	GHCR01104201	Gammarus wautieri	A. L. Roux, 1967	Arthropoda	Malacostraca	Amphipoda	Gammaroidea	Gammaridae
51	Prip-like_1	GHDB01083215	Gammarus fossarum	Koch, 1836	Arthropoda	Malacostraca	Amphipoda	Gammaroidea	Gammaridae
51	Prip-like_1	GHDB01083224	Gammarus fossarum	Koch, 1836	Arthropoda	Malacostraca	Amphipoda	Gammaroidea	Gammaridae
51	Prip-like_1	GHDB01174627	Gammarus fossarum	Koch, 1836	Arthropoda	Malacostraca	Amphipoda	Gammaroidea	Gammaridae
52	Prip-like_1	GHCZ01027540	Gammarus fossarum	Koch, 1836	Arthropoda	Malacostraca	Amphipoda	Gammaroidea	Gammaridae
52	Prip-like_1	GHCZ01045889	Gammarus fossarum	Koch, 1836	Arthropoda	Malacostraca	Amphipoda	Gammaroidea	Gammaridae
52	Prip-like_1	GHDA01169896	Gammarus fossarum	Koch, 1836	Arthropoda	Malacostraca	Amphipoda	Gammaroidea	Gammaridae
52	Prip-like_1	GHDA01169907	Gammarus fossarum	Koch, 1836	Arthropoda	Malacostraca	Amphipoda	Gammaroidea	Gammaridae
52	Prip-like_1	GHDA01169920	Gammarus fossarum	Koch, 1836	Arthropoda	Malacostraca	Amphipoda	Gammaroidea	Gammaridae
52	Prip-like_1	GHDC01059879	Gammarus fossarum	Koch, 1836	Arthropoda	Malacostraca	Amphipoda	Gammaroidea	Gammaridae
52	Prip-like_1	GHDC01079326	Gammarus fossarum	Koch, 1836	Arthropoda	Malacostraca	Amphipoda	Gammaroidea	Gammaridae
53	Prip-like_1	GHDC01059885	Gammarus fossarum	Koch, 1836	Arthropoda	Malacostraca	Amphipoda	Gammaroidea	Gammaridae
53	Prip-like_1	GHDC01059886	Gammarus fossarum	Koch, 1836	Arthropoda	Malacostraca	Amphipoda	Gammaroidea	Gammaridae
53	Prip-like_1	GHDC01273283	Gammarus fossarum	Koch, 1836	Arthropoda	Malacostraca	Amphipoda	Gammaroidea	Gammaridae
54	Prip-like_1	GEQD01023251	Garjajewia dershawini	Sowinsky, 1915	Arthropoda	Malacostraca	Amphipoda	Gammaroidea	Acanthogammaridae
54	Prip-like_1	GEQD01023252	Garjajewia dershawini	Sowinsky, 1915	Arthropoda	Malacostraca	Amphipoda	Gammaroidea	Acanthogammaridae
55	Prip-like_1	GEPF01032927	Cornugammarus maximus	(Garjajeff, 1901)	Arthropoda	Malacostraca	Amphipoda	Gammaroidea	Acanthogammaridae
56	Prip-like_1	GEPJ01027778	Brandtia latissima	(Gerstfeldt, 1858)	Arthropoda	Malacostraca	Amphipoda	Gammaroidea	Acanthogammaridae
56	Prip-like_1	GEPJ01027779	Brandtia latissima	(Gerstfeldt, 1858)	Arthropoda	Malacostraca	Amphipoda	Gammaroidea	Acanthogammaridae
57	Prip-like_1	GEPL01027524	Carinurus bicarinatus	Bazikalova, 1935	Arthropoda	Malacostraca	Amphipoda	Gammaroidea	Acanthogammaridae
58	Prip-like_1	GEPS01058212	Eulimnogammarus cyaneus	(Dybowsky, 1874)	Arthropoda	Malacostraca	Amphipoda	Gammaroidea	Eulimnogammaridae
58	Prip-like_1	GEPS01058213	Eulimnogammarus cyaneus	(Dybowsky, 1874)	Arthropoda	Malacostraca	Amphipoda	Gammaroidea	Eulimnogammaridae
58	Prip-like_1	GHHW01018691	Eulimnogammarus cyaneus	(Dybowsky, 1874)	Arthropoda	Malacostraca	Amphipoda	Gammaroidea	Eulimnogammaridae
58	Prip-like_1	GIUS01018776	Eulimnogammarus cyaneus	(Dybowsky, 1874)	Arthropoda	Malacostraca	Amphipoda	Gammaroidea	Eulimnogammaridae
58	Prip-like_1	GEPQ01060529	Eulimnogammarus similis	(Sowinsky, 1915)	Arthropoda	Malacostraca	Amphipoda	Gammaroidea	Eulimnogammaridae
58	Prip-like_1	GEPQ01060530	Eulimnogammarus similis	(Sowinsky, 1915)	Arthropoda	Malacostraca	Amphipoda	Gammaroidea	Eulimnogammaridae
58	Prip-like_1	GEQB01026808	Eulimnogammarus sp.	Bazikalova, 1945	Arthropoda	Malacostraca	Amphipoda	Gammaroidea	Eulimnogammaridae
58	Prip-like_1	GEPU01050122	Eulimnogammarus viridulus	Bazikalova, 1945	Arthropoda	Malacostraca	Amphipoda	Gammaroidea	Eulimnogammaridae
58	Prip-like_1	GEPU01050123	Eulimnogammarus viridulus	Bazikalova, 1945	Arthropoda	Malacostraca	Amphipoda	Gammaroidea	Eulimnogammaridae
59	Prip-like_1	GEPY01053034	Eulimnogammarus czerskii	(Dybowsky, 1874)	Arthropoda	Malacostraca	Amphipoda	Gammaroidea	Eulimnogammaridae
59	Prip-like_1	GEPY01053035	Eulimnogammarus czerskii	(Dybowsky, 1874)	Arthropoda	Malacostraca	Amphipoda	Gammaroidea	Eulimnogammaridae
59	Prip-like_1	GEPY01053036	Eulimnogammarus czerskii	(Dybowsky, 1874)	Arthropoda	Malacostraca	Amphipoda	Gammaroidea	Eulimnogammaridae
59	Prip-like_1	GEPY01053037	Eulimnogammarus czerskii	(Dybowsky, 1874)	Arthropoda	Malacostraca	Amphipoda	Gammaroidea	Eulimnogammaridae
59	Prip-like_1	GEQA01055135	Eulimnogammarus sp.	Bazikalova, 1945	Arthropoda	Malacostraca	Amphipoda	Gammaroidea	Eulimnogammaridae
59	Prip-like_1	GEQA01055136	Eulimnogammarus sp.	Bazikalova, 1945	Arthropoda	Malacostraca	Amphipoda	Gammaroidea	Eulimnogammaridae
59	Prip-like_1	GEQC01075884	Eulimnogammarus verrucosus	(Gerstfeldt, 1858)	Arthropoda	Malacostraca	Amphipoda	Gammaroidea	Eulimnogammaridae
59	Prip-like_1	GEQC01075885	Eulimnogammarus verrucosus	(Gerstfeldt, 1858)	Arthropoda	Malacostraca	Amphipoda	Gammaroidea	Eulimnogammaridae
59	Prip-like_1	GHHK01016501	Eulimnogammarus verrucosus	(Gerstfeldt, 1858)	Arthropoda	Malacostraca	Amphipoda	Gammaroidea	Eulimnogammaridae
59	Prip-like_1	GIUX01003716	Eulimnogammarus verrucosus	(Gerstfeldt, 1858)	Arthropoda	Malacostraca	Amphipoda	Gammaroidea	Eulimnogammaridae
59	Prip-like_1	GJDV01006887	Eulimnogammarus verrucosus	(Gerstfeldt, 1858)	Arthropoda	Malacostraca	Amphipoda	Gammaroidea	Eulimnogammaridae
60	Prip-like_1	GEPW01037485	Eulimnogammarus cruentus	(Dorogostaisky, 1930)	Arthropoda	Malacostraca	Amphipoda	Gammaroidea	Eulimnogammaridae
60	Prip-like_1	GEPX01041425	Eulimnogammarus cruentus	(Dorogostaisky, 1930)	Arthropoda	Malacostraca	Amphipoda	Gammaroidea	Eulimnogammaridae
61	Prip-like_1	GEPT01077679	Eulimnogammarus marituji	Bazikalova, 1945	Arthropoda	Malacostraca	Amphipoda	Gammaroidea	Eulimnogammaridae
62	Prip-like_1	GESQ01045395	Eulimnogammarus ussolzewii	(Dybowsky, 1874)	Arthropoda	Malacostraca	Amphipoda	Gammaroidea	Eulimnogammaridae
62	Prip-like_1	GESQ01045396	Eulimnogammarus ussolzewii	(Dybowsky, 1874)	Arthropoda	Malacostraca	Amphipoda	Gammaroidea	Eulimnogammaridae
62	Prip-like_1	GESQ01045397	Eulimnogammarus ussolzewii	(Dybowsky, 1874)	Arthropoda	Malacostraca	Amphipoda	Gammaroidea	Eulimnogammaridae
63	Prip-like_1	GESR01030363	Eulimnogammarus violaceus	(Dybowsky, 1874)	Arthropoda	Malacostraca	Amphipoda	Gammaroidea	Eulimnogammaridae
63	Prip-like_1	GESR01030364	Eulimnogammarus violaceus	(Dybowsky, 1874)	Arthropoda	Malacostraca	Amphipoda	Gammaroidea	Eulimnogammaridae
64	Prip-like_1	GHCO01135076	Gammarus pulex	(Linnaeus, 1758)	Arthropoda	Malacostraca	Amphipoda	Gammaroidea	Gammaridae
64	Prip-like_1	GHCO01135080	Gammarus pulex	(Linnaeus, 1758)	Arthropoda	Malacostraca	Amphipoda	Gammaroidea	Gammaridae
64	Prip-like_1	GHCO01214022	Gammarus pulex	(Linnaeus, 1758)	Arthropoda	Malacostraca	Amphipoda	Gammaroidea	Gammaridae
64	Prip-like_1	GHCS01097850	Gammarus pulex	(Linnaeus, 1758)	Arthropoda	Malacostraca	Amphipoda	Gammaroidea	Gammaridae
64	Prip-like_1	GHCS01185073	Gammarus pulex	(Linnaeus, 1758)	Arthropoda	Malacostraca	Amphipoda	Gammaroidea	Gammaridae
64	Prip-like_1	GHCS01186593	Gammarus pulex	(Linnaeus, 1758)	Arthropoda	Malacostraca	Amphipoda	Gammaroidea	Gammaridae
64	Prip-like_1	GHCS01186595	Gammarus pulex	(Linnaeus, 1758)	Arthropoda	Malacostraca	Amphipoda	Gammaroidea	Gammaridae
64	Prip-like_1	GHCS01186596	Gammarus pulex	(Linnaeus, 1758)	Arthropoda	Malacostraca	Amphipoda	Gammaroidea	Gammaridae
65	Prip-like_1	GEQF01053338	Hyalellopsis carinata	Sowinsky, 1915	Arthropoda	Malacostraca	Amphipoda	Gammaroidea	Acanthogammaridae
65	Prip-like_1	GEQF01053339	Hyalellopsis carinata	Sowinsky, 1915	Arthropoda	Malacostraca	Amphipoda	Gammaroidea	Acanthogammaridae
65	Prip-like_1	GEQI01058980	Hyalellopsis setosa	Sowinsky, 1915	Arthropoda	Malacostraca	Amphipoda	Gammaroidea	Acanthogammaridae
65	Prip-like_1	GEQI01058981	Hyalellopsis setosa	Sowinsky, 1915	Arthropoda	Malacostraca	Amphipoda	Gammaroidea	Acanthogammaridae
66	Prip-like_1	GEQG01052742	Hyalellopsis costata	Sowinsky, 1915	Arthropoda	Malacostraca	Amphipoda	Gammaroidea	Acanthogammaridae
66	Prip-like_1	GEQG01052743	Hyalellopsis costata	Sowinsky, 1915	Arthropoda	Malacostraca	Amphipoda	Gammaroidea	Acanthogammaridae
67	Prip-like_1	GERJ01038876	Pallasea cancellus	(Pallas, 1772)	Arthropoda	Malacostraca	Amphipoda	Gammaroidea	Pallaseidae
67	Prip-like_1	GEQV01059654	Parhyale hawaiensis	(Dana, 1853)	Arthropoda	Malacostraca	Amphipoda	Talitroidea	Hyalidae
68	Prip-like_1	GEQX01038718	Palicarinus puzyllii	(Dybowsky, 1874)	Arthropoda	Malacostraca	Amphipoda	Gammaroidea	Acanthogammaridae
68	Prip-like_1	GEQX01038719	Palicarinus puzyllii	(Dybowsky, 1874)	Arthropoda	Malacostraca	Amphipoda	Gammaroidea	Acanthogammaridae
68	Prip-like_1	GERF01028970	Pallasea cancelloides	(Gerstfeldt, 1858)	Arthropoda	Malacostraca	Amphipoda	Gammaroidea	Pallaseidae
69	Prip-like_1	GEQZ01033467	Pallasea grubei	(Dybowsky, 1874)	Arthropoda	Malacostraca	Amphipoda	Gammaroidea	Pallaseidae
69	Prip-like_1	GEQZ01033468	Pallasea grubei	(Dybowsky, 1874)	Arthropoda	Malacostraca	Amphipoda	Gammaroidea	Pallaseidae
70	Prip-like_1	GERL01047733	Platorchestia sp.	Bousfield, 1982	Arthropoda	Malacostraca	Amphipoda	Talitroidea	Talitridae
71	Prip-like_1	GEPE01026818	Acanthogammarus (Acanthogammarus) godlewskii	(Dybowsky, 1874)	Arthropoda	Malacostraca	Amphipoda	Gammaroidea	Acanthogammaridae
72	Prip-like_1	GEPK01055906	Asprogammarus rhodophthalmus	(Dybowsky, 1874)	Arthropoda	Malacostraca	Amphipoda	Gammaroidea	Crypturopodidae
73	Prip-like_1	GEPM01019965	Crypturopus inflatus	(Dybowsky, 1874)	Arthropoda	Malacostraca	Amphipoda	Gammaroidea	Crypturopodidae
73	Prip-like_1	GEPM01019966	Crypturopus inflatus	(Dybowsky, 1874)	Arthropoda	Malacostraca	Amphipoda	Gammaroidea	Crypturopodidae
74	Prip-like_1	GEQE01065073	Gmelinoides fasciatus	(Stebbing, 1899)	Arthropoda	Malacostraca	Amphipoda	Gammaroidea	Micruropodidae
74	Prip-like_1	GEQE01065074	Gmelinoides fasciatus	(Stebbing, 1899)	Arthropoda	Malacostraca	Amphipoda	Gammaroidea	Micruropodidae
75	Prip-like_1	GERH01067361	Linevichella vortex	(Dybowsky, 1874)	Arthropoda	Malacostraca	Amphipoda	Gammaroidea	Micruropodidae
76	Prip-like_1	GERH01067362	Linevichella vortex	(Dybowsky, 1874)	Arthropoda	Malacostraca	Amphipoda	Gammaroidea	Micruropodidae
77	Prip-like_1	GEQN01039065	Josephosella plumulosa	Zeidler, 1989	Arthropoda	Malacostraca	Amphipoda	Hadzioidea	Melitidae
78	Prip-like_1	GEQO01054067	Micruropus glaber	(Dybowsky, 1874)	Arthropoda	Malacostraca	Amphipoda	Gammaroidea	Micruropodidae
78	Prip-like_1	GEQO01054068	Micruropus parvulus	Bazikalova, 1945	Arthropoda	Malacostraca	Amphipoda	Gammaroidea	Micruropodidae
78	Prip-like_1	GEQO01054069	Micruropus parvulus	Bazikalova, 1945	Arthropoda	Malacostraca	Amphipoda	Gammaroidea	Micruropodidae
78	Prip-like_1	GEQO01054070	Micruropus parvulus	Bazikalova, 1945	Arthropoda	Malacostraca	Amphipoda	Gammaroidea	Micruropodidae
79	Prip-like_1	GERD01041082	Gammarus lacustris	G.O. Sars, 1863	Arthropoda	Malacostraca	Amphipoda	Gammaroidea	Gammaridae
80	Prip-like_1	GHHU01024137	Gammarus lacustris	G.O. Sars, 1863	Arthropoda	Malacostraca	Amphipoda	Gammaroidea	Gammaridae
81	Prip-like_1	GEQM01042142	Macropereiopus parvus	Bazikalova, 1945	Arthropoda	Malacostraca	Amphipoda	Gammaroidea	Eulimnogammaridae
82	Prip-like_1	GEQQ01041437	Odontogammarus calcaratus	(Dybowsky, 1874)	Arthropoda	Malacostraca	Amphipoda	Gammaroidea	Eulimnogammaridae
83	Prip-like_1	GERK01048015	Parapallasea borowskii	(Dybowsky, 1874)	Arthropoda	Malacostraca	Amphipoda	Gammaroidea	Pallaseidae
83	Prip-like_1	GERB01057927	Parapallasea wosnessenskii	Dorogostaisky, 1922	Arthropoda	Malacostraca	Amphipoda	Gammaroidea	Pallaseidae
84	Prip-like_1	GERK01048016	Parapallasea borowskii	(Dybowsky, 1874)	Arthropoda	Malacostraca	Amphipoda	Gammaroidea	Pallaseidae
85	Prip-like_1	GERM01041892	Dorogostaiskia parasitica	(Dybowsky, 1874)	Arthropoda	Malacostraca	Amphipoda	Gammaroidea	Acanthogammaridae
85	Prip-like_1	GERM01041893	Dorogostaiskia parasitica	(Dybowsky, 1874)	Arthropoda	Malacostraca	Amphipoda	Gammaroidea	Acanthogammaridae
86	Prip-like_1	GEQY01024120	Pallaseopsis kesslerii	(Dybowsky, 1874)	Arthropoda	Malacostraca	Amphipoda	Gammaroidea	Pallaseidae
87	Prip-like_1	GERI01053777	Pallasea cancellus	(Pallas, 1772)	Arthropoda	Malacostraca	Amphipoda	Gammaroidea	Pallaseidae
88	Prip-like_1	GIUW01011582	Gammarus lacustris	G.O. Sars, 1863	Arthropoda	Malacostraca	Amphipoda	Gammaroidea	Gammaridae
89	Prip-like_1	GEQT01034280	Oxyacanthus sowinskii	(Bazikalova, 1945)	Arthropoda	Malacostraca	Amphipoda	Gammaroidea	Acanthogammaridae
89	Prip-like_1	GEQT01034281	Pachyschesis branchialis	(Dybowsky, 1874)	Arthropoda	Malacostraca	Amphipoda	Gammaroidea	Pachyschesidae
90	Prip-like_1	GEPH01014103	Boeckaxelia potanini	(Dorogostaisky, 1922)	Arthropoda	Malacostraca	Amphipoda	Gammaroidea	Acanthogammaridae
91	Prip-like_1	GFCV01059037	Gammarus chevreuxi	Sexton, 1913	Arthropoda	Malacostraca	Amphipoda	Gammaroidea	Gammaridae
91	Prip-like_1	HADC01025557	Gammarus chevreuxi	Sexton, 1913	Arthropoda	Malacostraca	Amphipoda	Gammaroidea	Gammaridae
92	Prip-like_1	GFCV01059039	Gammarus chevreuxi	Sexton, 1913	Arthropoda	Malacostraca	Amphipoda	Gammaroidea	Gammaridae
92	Prip-like_1	HADC01025558	Gammarus chevreuxi	Sexton, 1913	Arthropoda	Malacostraca	Amphipoda	Gammaroidea	Gammaridae
93	Prip-like_1	GEQK01023920	Macrohectopus branickii	(Dybowsky, 1874)	Arthropoda	Malacostraca	Amphipoda	Gammaroidea	Macrohectopidae
94	Prip-like_1	GEQP01079485	Micruropus wahlii	(Dybowsky, 1874)	Arthropoda	Malacostraca	Amphipoda	Gammaroidea	Micruropodidae
95	Prip-like_1	GEPJ01027780	Brandtia latissima	(Gerstfeldt, 1858)	Arthropoda	Malacostraca	Amphipoda	Gammaroidea	Acanthogammaridae
96	Prip-like_1	GERE01003243	Homalogammarus brandtii	(Dybowsky, 1874)	Arthropoda	Malacostraca	Amphipoda	Gammaroidea	Pallaseidae
97	Prip-like_1	GEPI01026331	Baikalogammarus pullus	(Dybowsky, 1874)	Arthropoda	Malacostraca	Amphipoda	Gammaroidea	Baikalogammaridae
98	Prip-like_1	GEPN01006475	Echiuropus macronychus	Sowinsky, 1915	Arthropoda	Malacostraca	Amphipoda	Gammaroidea	Crypturopodidae
99	Prip-like_1	GEQJ01053928	Hyalellopsis stebbingi	Sowinsky, 1915	Arthropoda	Malacostraca	Amphipoda	Gammaroidea	Acanthogammaridae
99	Prip-like_1	GEQJ01053929	Hyalellopsis stebbingi	Sowinsky, 1915	Arthropoda	Malacostraca	Amphipoda	Gammaroidea	Acanthogammaridae
100	Prip-like_1	GERA01029965	Obesogammarus crassus	(Dybowsky, 1874)	Arthropoda	Malacostraca	Amphipoda	Gammaroidea	Pontogammaridae
101	Prip-like_1	GHCT01088178	Echinogammarus berilloni	(Catta, 1878)	Arthropoda	Malacostraca	Amphipoda	Gammaroidea	Gammaridae
101	Prip-like_1	GHCT01088179	Echinogammarus berilloni	(Catta, 1878)	Arthropoda	Malacostraca	Amphipoda	Gammaroidea	Gammaridae
101	Prip-like_1	GHCU01010521	Echinogammarus berilloni	(Catta, 1878)	Arthropoda	Malacostraca	Amphipoda	Gammaroidea	Gammaridae
101	Prip-like_1	GHCU01062889	Echinogammarus berilloni	(Catta, 1878)	Arthropoda	Malacostraca	Amphipoda	Gammaroidea	Gammaridae
102	Prip-like_1	GHCU01010481	Echinogammarus berilloni	(Catta, 1878)	Arthropoda	Malacostraca	Amphipoda	Gammaroidea	Gammaridae
102	Prip-like_1	GHCU01062890	Echinogammarus berilloni	(Catta, 1878)	Arthropoda	Malacostraca	Amphipoda	Gammaroidea	Gammaridae
103	Prip-like_1	GHCV01033612	Marinogammarus marinus	(Leach, 1815)	Arthropoda	Malacostraca	Amphipoda	Gammaroidea	Gammaridae
103	Prip-like_1	GHCV01033614	Marinogammarus marinus	(Leach, 1815)	Arthropoda	Malacostraca	Amphipoda	Gammaroidea	Gammaridae
104	Prip-like_1	GGQT01021162	Eogammarus possjeticus	(Tzvetkova, 1967)	Arthropoda	Malacostraca	Amphipoda	Gammaroidea	Anisogammaridae
105	Prip-like_1	GEZX01074455	Hirondellea gigas	(Birstein & Vinogradov, 1955)	Arthropoda	Malacostraca	Amphipoda	Lysianassoidea	Hirondelleidae
106	Prip-like_1	IACT01002553	Hirondellea gigas	(Birstein & Vinogradov, 1955)	Arthropoda	Malacostraca	Amphipoda	Lysianassoidea	Hirondelleidae
107	Prip-like	GAFS01003350	Pontastacus leptodactylus	(Eschscholtz, 1823)	Arthropoda	Malacostraca	Decapoda		Astacidae
108	Prip-like_2A	GAKD01007196	Josephosella plumulosa	Zeidler, 1989	Arthropoda	Malacostraca	Amphipoda	Gammaroidea	Eulimnogammaridae
108	Prip-like_2A	GAKD01009241	Josephosella plumulosa	Zeidler, 1989	Arthropoda	Malacostraca	Amphipoda	Gammaroidea	Eulimnogammaridae
109	Prip-like_2A	GAKD01017822	Josephosella plumulosa	Zeidler, 1989	Arthropoda	Malacostraca	Amphipoda	Hadzioidea	Melitidae
110	Prip-like_2A	GFVL01027241	Parhyale hawaiensis	(Dana, 1853)	Arthropoda	Malacostraca	Amphipoda	Talitroidea	Hyalidae
111	Prip-like_2A	GDUJ01079849	Talitrus saltator	(Montagu, 1808)	Arthropoda	Malacostraca	Amphipoda	Talitroidea	Talitridae
112	Prip-like_2A	GEZX01040352	Hirondellea gigas	(Birstein & Vinogradov, 1955)	Arthropoda	Malacostraca	Amphipoda	Lysianassoidea	Hirondelleidae
113	Prip-like_2A	IACF01002790.2	Hirondellea gigas	(Birstein & Vinogradov, 1955)	Arthropoda	Malacostraca	Amphipoda	Lysianassoidea	Hirondelleidae
114	Prip-like_2A	IACT01003062	Hirondellea gigas	(Birstein & Vinogradov, 1955)	Arthropoda	Malacostraca	Amphipoda	Lysianassoidea	Hirondelleidae
115	Prip-like_2A	GGQT01002820	Eogammarus possjeticus	(Tzvetkova, 1967)	Arthropoda	Malacostraca	Amphipoda	Gammaroidea	Anisogammaridae
116	Prip-like_2A	KAF2355401	Trinorchestia longiramus	Jo, 1988	Arthropoda	Malacostraca	Amphipoda	Talitroidea	Talitridae
117	Prip-like_2A	XP_018023579	Hyalella azteca	(Saussure, 1858)	Arthropoda	Malacostraca	Amphipoda	Talitroidea	Hyalellidae
118	Prip-like_2A	GFVL01045368	Parhyale hawaiensis	(Dana, 1853)	Arthropoda	Malacostraca	Amphipoda	Talitroidea	Hyalidae
119	Prip-like_2A	GEPA01026161	Oxyacanthus curtus	(Bazikalova, 1945)	Arthropoda	Malacostraca	Amphipoda	Gammaroidea	Acanthogammaridae
120	Prip-like_2A	GEPW01043955	Eulimnogammarus cruentus	(Dorogostaisky, 1930)	Arthropoda	Malacostraca	Amphipoda	Gammaroidea	Eulimnogammaridae
120	Prip-like_2A	GEPW01043956	Eulimnogammarus cruentus	(Dorogostaisky, 1930)	Arthropoda	Malacostraca	Amphipoda	Gammaroidea	Eulimnogammaridae
120	Prip-like_2A	GEPW01043957	Eulimnogammarus cruentus	(Dorogostaisky, 1930)	Arthropoda	Malacostraca	Amphipoda	Gammaroidea	Eulimnogammaridae
120	Prip-like_2A	GEPQ01060004	Eulimnogammarus similis	(Sowinsky, 1915)	Arthropoda	Malacostraca	Amphipoda	Gammaroidea	Eulimnogammaridae
120	Prip-like_2A	GEPQ01060005	Eulimnogammarus similis	(Sowinsky, 1915)	Arthropoda	Malacostraca	Amphipoda	Gammaroidea	Eulimnogammaridae
121	Prip-like_2A	GEPX01063584	Eulimnogammarus cruentus	(Dorogostaisky, 1930)	Arthropoda	Malacostraca	Amphipoda	Gammaroidea	Eulimnogammaridae
122	Prip-like_2A	GEPB01055879	Oxyacanthus flavus	(Garjajeff, 1901)	Arthropoda	Malacostraca	Amphipoda	Gammaroidea	Acanthogammaridae
123	Prip-like_2A	GEQU01031323	Pachyschesis branchialis	(Dybowsky, 1874)	Arthropoda	Malacostraca	Amphipoda	Gammaroidea	Pachyschesidae
123	Prip-like_2A	GEQU01031324	Pachyschesis branchialis	(Dybowsky, 1874)	Arthropoda	Malacostraca	Amphipoda	Gammaroidea	Pachyschesidae
124	Prip-like_2A	GEPG01049540	Boeckaxelia carpenterii	(Dybowsky, 1874)	Arthropoda	Malacostraca	Amphipoda	Gammaroidea	Acanthogammaridae
125	Prip-like_2A	GEPH01028868	Boeckaxelia potanini	(Dorogostaisky, 1922)	Arthropoda	Malacostraca	Amphipoda	Gammaroidea	Acanthogammaridae
126	Prip-like_2A	GEQA01052980	Eulimnogammarus sp.	Bazikalova, 1945	Arthropoda	Malacostraca	Amphipoda	Gammaroidea	Eulimnogammaridae
126	Prip-like_2A	GEQA01052982	Eulimnogammarus sp.	Bazikalova, 1945	Arthropoda	Malacostraca	Amphipoda	Gammaroidea	Eulimnogammaridae
127	Prip-like_2A	GEQC01076072	Eulimnogammarus verrucosus	(Gerstfeldt, 1858)	Arthropoda	Malacostraca	Amphipoda	Gammaroidea	Eulimnogammaridae
128	Prip-like_2A	GHHK01012237	Eulimnogammarus verrucosus	(Gerstfeldt, 1858)	Arthropoda	Malacostraca	Amphipoda	Gammaroidea	Eulimnogammaridae
129	Prip-like_2A	GEPD01036873	Brachyuropus grewingkii	(Dybowsky, 1874)	Arthropoda	Malacostraca	Amphipoda	Gammaroidea	Acanthogammaridae
129	Prip-like_2A	GEPD01036874	Brachyuropus grewingkii	(Dybowsky, 1874)	Arthropoda	Malacostraca	Amphipoda	Gammaroidea	Acanthogammaridae
130	Prip-like_2A	GEQG01071469	Hyalellopsis costata	Sowinsky, 1915	Arthropoda	Malacostraca	Amphipoda	Gammaroidea	Acanthogammaridae
131	Prip-like_2A	GEQJ01069046	Hyalellopsis stebbingi	Sowinsky, 1915	Arthropoda	Malacostraca	Amphipoda	Gammaroidea	Acanthogammaridae
132	Prip-like_2A	GEQF01053134	Hyalellopsis carinata	Sowinsky, 1915	Arthropoda	Malacostraca	Amphipoda	Gammaroidea	Acanthogammaridae
133	Prip-like_2A	GEQH01058821	Hyalellopsis grisea	Dorogostaisky, 1930	Arthropoda	Malacostraca	Amphipoda	Gammaroidea	Acanthogammaridae
133	Prip-like_2A	GEQH01058823	Hyalellopsis grisea	Dorogostaisky, 1930	Arthropoda	Malacostraca	Amphipoda	Gammaroidea	Acanthogammaridae
134	Prip-like_2A	GEQL01028721	Macropereiopus wagneri	Sowinsky, 1915	Arthropoda	Malacostraca	Amphipoda	Gammaroidea	Eulimnogammaridae
135	Prip-like_2A	GJDV01036465	Eulimnogammarus verrucosus	(Gerstfeldt, 1858)	Arthropoda	Malacostraca	Amphipoda	Gammaroidea	Eulimnogammaridae
136	Prip-like_2A	GERI01045969	Pallasea cancellus	(Pallas, 1772)	Arthropoda	Malacostraca	Amphipoda	Gammaroidea	Pallaseidae
137	Prip-like_2A	GEPH01028869	Boeckaxelia potanini	(Dorogostaisky, 1922)	Arthropoda	Malacostraca	Amphipoda	Gammaroidea	Acanthogammaridae
138	Prip-like_2A	GEPB01055882	Oxyacanthus flavus	(Garjajeff, 1901)	Arthropoda	Malacostraca	Amphipoda	Gammaroidea	Acanthogammaridae
139	Prip-like_2A	GEPS01052847	Eulimnogammarus cyaneus	(Dybowsky, 1874)	Arthropoda	Malacostraca	Amphipoda	Gammaroidea	Eulimnogammaridae
139	Prip-like_2A	GEPS01052850	Eulimnogammarus cyaneus	(Dybowsky, 1874)	Arthropoda	Malacostraca	Amphipoda	Gammaroidea	Eulimnogammaridae
140	Prip-like_2A	GEPS01052848	Eulimnogammarus cyaneus	(Dybowsky, 1874)	Arthropoda	Malacostraca	Amphipoda	Gammaroidea	Eulimnogammaridae
141	Prip-like_2A	GHHW01006495	Eulimnogammarus cyaneus	(Dybowsky, 1874)	Arthropoda	Malacostraca	Amphipoda	Gammaroidea	Eulimnogammaridae
141	Prip-like_2A	GIUS01023064	Eulimnogammarus cyaneus	(Dybowsky, 1874)	Arthropoda	Malacostraca	Amphipoda	Gammaroidea	Eulimnogammaridae
141	Prip-like_2A	GIUS01023065	Eulimnogammarus cyaneus	(Dybowsky, 1874)	Arthropoda	Malacostraca	Amphipoda	Gammaroidea	Eulimnogammaridae
142	Prip-like_2A	GEPY01067209	Eulimnogammarus czerskii	(Dybowsky, 1874)	Arthropoda	Malacostraca	Amphipoda	Gammaroidea	Eulimnogammaridae
143	Prip-like_2A	GEQZ01046063	Pallasea sp.	Spence Bate, 1862	Arthropoda	Malacostraca	Amphipoda	Gammaroidea	Pallaseidae
143	Prip-like_2A	GEQZ01046064	Pallasea sp.	Spence Bate, 1862	Arthropoda	Malacostraca	Amphipoda	Gammaroidea	Pallaseidae
144	Prip-like_2A	GEPO01047051	Eucarinogammarus wagii	(Dybowsky, 1874)	Arthropoda	Malacostraca	Amphipoda	Gammaroidea	Acanthogammaridae
144	Prip-like_2A	GEPO01047054	Eucarinogammarus wagii	(Dybowsky, 1874)	Arthropoda	Malacostraca	Amphipoda	Gammaroidea	Acanthogammaridae
145	Prip-like_2A	GEPU01046486	Eulimnogammarus viridulus	Bazikalova, 1945	Arthropoda	Malacostraca	Amphipoda	Gammaroidea	Eulimnogammaridae
145	Prip-like_2A	GEPU01046488	Eulimnogammarus viridulus	Bazikalova, 1945	Arthropoda	Malacostraca	Amphipoda	Gammaroidea	Eulimnogammaridae
145	Prip-like_2A	GEPV01037553	Eulimnogammarus vittatus	(Dybowsky, 1874)	Arthropoda	Malacostraca	Amphipoda	Gammaroidea	Eulimnogammaridae
146	Prip-like_2A	GEPV01037554	Eulimnogammarus vittatus	(Dybowsky, 1874)	Arthropoda	Malacostraca	Amphipoda	Gammaroidea	Eulimnogammaridae
147	Prip-like_2A	GEQC01076073	Eulimnogammarus verrucosus	(Gerstfeldt, 1858)	Arthropoda	Malacostraca	Amphipoda	Gammaroidea	Eulimnogammaridae
147	Prip-like_2A	GIUX01007428	Eulimnogammarus verrucosus	(Gerstfeldt, 1858)	Arthropoda	Malacostraca	Amphipoda	Gammaroidea	Eulimnogammaridae
147	Prip-like_2A	GIUX01007430	Eulimnogammarus verrucosus	(Gerstfeldt, 1858)	Arthropoda	Malacostraca	Amphipoda	Gammaroidea	Eulimnogammaridae
148	Prip-like_2A	GJDV01036461	Eulimnogammarus verrucosus	(Gerstfeldt, 1858)	Arthropoda	Malacostraca	Amphipoda	Gammaroidea	Eulimnogammaridae
149	Prip-like_2A	GEQT01040162	Pachyschesis branchialis	(Dybowsky, 1874)	Arthropoda	Malacostraca	Amphipoda	Gammaroidea	Pachyschesidae
150	Prip-like_2A	GEPR01056806	Heterogammarus sophianosii	(Dybowsky, 1874)	Arthropoda	Malacostraca	Amphipoda	Gammaroidea	Eulimnogammaridae
151	Prip-like_2A	GEQQ01052108	Odontogammarus calcaratus	(Dybowsky, 1874)	Arthropoda	Malacostraca	Amphipoda	Gammaroidea	Eulimnogammaridae
152	Prip-like_2A	GEPX01063583	Eulimnogammarus cruentus	(Dorogostaisky, 1930)	Arthropoda	Malacostraca	Amphipoda	Gammaroidea	Eulimnogammaridae
152	Prip-like_2A	GEPX01063585	Eulimnogammarus cruentus	(Dorogostaisky, 1930)	Arthropoda	Malacostraca	Amphipoda	Gammaroidea	Eulimnogammaridae
152	Prip-like_2A	GEPX01063586	Eulimnogammarus cruentus	(Dorogostaisky, 1930)	Arthropoda	Malacostraca	Amphipoda	Gammaroidea	Eulimnogammaridae
153	Prip-like_2A	GESQ01048077	Eulimnogammarus ussolzewii	(Dybowsky, 1874)	Arthropoda	Malacostraca	Amphipoda	Gammaroidea	Eulimnogammaridae
154	Prip-like_2A	GERB01059747	Parapallasea wosnessenskii	Dorogostaisky, 1922	Arthropoda	Malacostraca	Amphipoda	Gammaroidea	Acanthogammaridae
155	Prip-like_2A	GEQW01047955	Palicarinus puzyllii	(Dybowsky, 1874)	Arthropoda	Malacostraca	Amphipoda	Gammaroidea	Acanthogammaridae
156	Prip-like_2A	GEQM01046005	Macropereiopus parvus	Bazikalova, 1945	Arthropoda	Malacostraca	Amphipoda	Gammaroidea	Eulimnogammaridae
157	Prip-like_2A	GERE01030337	Homalogammarus brandtii	(Dybowsky, 1874)	Arthropoda	Malacostraca	Amphipoda	Gammaroidea	Pallaseidae
157	Prip-like_2A	GERE01030338	Homalogammarus brandtii	(Dybowsky, 1874)	Arthropoda	Malacostraca	Amphipoda	Gammaroidea	Pallaseidae
157	Prip-like_2A	GERE01030340	Homalogammarus brandtii	(Dybowsky, 1874)	Arthropoda	Malacostraca	Amphipoda	Gammaroidea	Pallaseidae
158	Prip-like_2A	GEPL01047359	Carinurus bicarinatus	Bazikalova, 1935	Arthropoda	Malacostraca	Amphipoda	Gammaroidea	Acanthogammaridae
158	Prip-like_2A	GEPL01047363	Carinurus bicarinatus	Bazikalova, 1935	Arthropoda	Malacostraca	Amphipoda	Gammaroidea	Acanthogammaridae
159	Prip-like_2A	GEQS01051385	Ommatogammarus flavus	(Dybowsky, 1874)	Arthropoda	Malacostraca	Amphipoda	Gammaroidea	Ommatogammaridae
160	Prip-like_2A	GEQD01023459	Garjajewia dershawini	Sowinsky, 1915	Arthropoda	Malacostraca	Amphipoda	Gammaroidea	Acanthogammaridae
161	Prip-like_2A	GEPN01029350	Echiuropus macronychus	Sowinsky, 1915	Arthropoda	Malacostraca	Amphipoda	Gammaroidea	Crypturopodidae
162	Prip-like_2A	GEPN01029351	Echiuropus macronychus	Sowinsky, 1915	Arthropoda	Malacostraca	Amphipoda	Gammaroidea	Crypturopodidae
162	Prip-like_2A	GEPN01029353	Echiuropus macronychus	Sowinsky, 1915	Arthropoda	Malacostraca	Amphipoda	Gammaroidea	Crypturopodidae
163	Prip-like_2A	GEPS01052849	Eulimnogammarus cyaneus	(Dybowsky, 1874)	Arthropoda	Malacostraca	Amphipoda	Gammaroidea	Eulimnogammaridae
164	Prip-like_2A	GEPY01067208	Eulimnogammarus czerskii	(Dybowsky, 1874)	Arthropoda	Malacostraca	Amphipoda	Gammaroidea	Eulimnogammaridae
165	Prip-like_2A	GEPF01034897	Cornugammarus maximus	(Garjajeff, 1901)	Arthropoda	Malacostraca	Amphipoda	Gammaroidea	Acanthogammaridae
166	Prip-like_2A	GEQY01025455	Pallaseopsis kesslerii	(Dybowsky, 1874)	Arthropoda	Malacostraca	Amphipoda	Gammaroidea	Pallaseidae
167	Prip-like_2A	GEQR01066626	Ommatogammarus albinus	(Dybowsky, 1874)	Arthropoda	Malacostraca	Amphipoda	Gammaroidea	Ommatogammaridae
168	Prip-like_2A	GEQV01046267	Pentagonurus dawydowi	(Sowinsky, 1915)	Arthropoda	Malacostraca	Amphipoda	Gammaroidea	Pallaseidae
169	Prip-like_2A	GEQV01046268	Pentagonurus dawydowi	(Sowinsky, 1915)	Arthropoda	Malacostraca	Amphipoda	Gammaroidea	Pallaseidae
170	Prip-like_2A	GEQX01026111	Pallasea cancelloides	(Gerstfeldt, 1858)	Arthropoda	Malacostraca	Amphipoda	Gammaroidea	Pallaseidae
171	Prip-like_2A	GERJ01039825	Pallasea grubei	(Dybowsky, 1874)	Arthropoda	Malacostraca	Amphipoda	Gammaroidea	Pallaseidae
171	Prip-like_2A	GERJ01039828	Pallasea grubei	(Dybowsky, 1874)	Arthropoda	Malacostraca	Amphipoda	Gammaroidea	Pallaseidae
172	Prip-like_2A	GEPI01049803	Baikalogammarus pullus	(Dybowsky, 1874)	Arthropoda	Malacostraca	Amphipoda	Gammaroidea	Baikalogammaridae
173	Prip-like_2A	GHCP01157373	Gammarus pulex	(Linnaeus, 1758)	Arthropoda	Malacostraca	Amphipoda	Gammaroidea	Gammaridae
174	Prip-like_2A	GHCQ01026052	Gammarus pulex	(Linnaeus, 1758)	Arthropoda	Malacostraca	Amphipoda	Gammaroidea	Gammaridae
175	Prip-like_2A	GHCR01033221	Gammarus wautieri	A. L. Roux, 1967	Arthropoda	Malacostraca	Amphipoda	Gammaroidea	Gammaridae
176	Prip-like_2A	GHDB01201302	Gammarus fossarum	Koch, 1836	Arthropoda	Malacostraca	Amphipoda	Gammaroidea	Gammaridae
177	Prip-like_2A	GHDC01255858	Gammarus fossarum	Koch, 1836	Arthropoda	Malacostraca	Amphipoda	Gammaroidea	Gammaridae
178	Prip-like_2A	GHCY01328909	Gammarus fossarum	Koch, 1836	Arthropoda	Malacostraca	Amphipoda	Gammaroidea	Gammaridae
179	Prip-like_2A	GEPJ01034156	Brandtia latissima	(Gerstfeldt, 1858)	Arthropoda	Malacostraca	Amphipoda	Gammaroidea	Acanthogammaridae
180	Prip-like_2A	GERM01041080	Dorogostaiskia parasitica	(Dybowsky, 1874)	Arthropoda	Malacostraca	Amphipoda	Gammaroidea	Acanthogammaridae
181	Prip-like_2A	HADC01030204	Gammarus chevreuxi	Sexton, 1913	Arthropoda	Malacostraca	Amphipoda	Gammaroidea	Gammaridae
182	Prip-like_2A	GHHW01005996	Eulimnogammarus cyaneus	(Dybowsky, 1874)	Arthropoda	Malacostraca	Amphipoda	Gammaroidea	Eulimnogammaridae
183	Prip-like_2A	GEPB01055884	Oxyacanthus flavus	(Garjajeff, 1901)	Arthropoda	Malacostraca	Amphipoda	Gammaroidea	Acanthogammaridae
184	Prip-like_2A	GEPX01063587	Eulimnogammarus cruentus	(Dorogostaisky, 1930)	Arthropoda	Malacostraca	Amphipoda	Gammaroidea	Eulimnogammaridae
185	Prip-like_2A	GEQC01076074	Eulimnogammarus verrucosus	(Gerstfeldt, 1858)	Arthropoda	Malacostraca	Amphipoda	Gammaroidea	Eulimnogammaridae
186	Prip-like_2A	GEPL01047362	Carinurus bicarinatus	Bazikalova, 1935	Arthropoda	Malacostraca	Amphipoda	Gammaroidea	Acanthogammaridae
187	Prip-like_2A	GEQL01028723	Macropereiopus wagneri	Sowinsky, 1915	Arthropoda	Malacostraca	Amphipoda	Gammaroidea	Eulimnogammaridae
188	Prip-like_2A	GEPI01049804	Baikalogammarus pullus	(Dybowsky, 1874)	Arthropoda	Malacostraca	Amphipoda	Gammaroidea	Baikalogammaridae
189	Prip-like_2A	GHCV01031052	Marinogammarus marinus	(Leach, 1815)	Arthropoda	Malacostraca	Amphipoda	Gammaroidea	Gammaridae
189	Prip-like_2A	GHCV01031054	Marinogammarus marinus	(Leach, 1815)	Arthropoda	Malacostraca	Amphipoda	Gammaroidea	Gammaridae
189	Prip-like_2A	GHCW01050079	Marinogammarus marinus	(Leach, 1815)	Arthropoda	Malacostraca	Amphipoda	Gammaroidea	Gammaridae
189	Prip-like_2A	GHCW01141283	Marinogammarus marinus	(Leach, 1815)	Arthropoda	Malacostraca	Amphipoda	Gammaroidea	Gammaridae
190	Prip-like_2A	GHCT01111213	Echinogammarus berilloni	(Catta, 1878)	Arthropoda	Malacostraca	Amphipoda	Gammaroidea	Gammaridae
190	Prip-like_2A	GHCT01111214	Echinogammarus berilloni	(Catta, 1878)	Arthropoda	Malacostraca	Amphipoda	Gammaroidea	Gammaridae
191	Prip-like_2A	GEQP01089365	Micruropus wahlii	(Dybowsky, 1874)	Arthropoda	Malacostraca	Amphipoda	Gammaroidea	Micruropodidae
192	Prip-like_2A	GEQP01089366	Micruropus wahlii	(Dybowsky, 1874)	Arthropoda	Malacostraca	Amphipoda	Gammaroidea	Micruropodidae
193	Prip-like_2A	GERH01062313	Linevichella vortex	(Dybowsky, 1874)	Arthropoda	Malacostraca	Amphipoda	Gammaroidea	Micruropodidae
194	Prip-like_2A	GHDC01160513	Gammarus fossarum	Koch, 1836	Arthropoda	Malacostraca	Amphipoda	Gammaroidea	Gammaridae
195	Prip-like_2A	GHCR01033220	Gammarus wautieri	A. L. Roux, 1967	Arthropoda	Malacostraca	Amphipoda	Gammaroidea	Gammaridae
196	Prip-like_2A	GHDB01201298	Gammarus fossarum	Koch, 1836	Arthropoda	Malacostraca	Amphipoda	Gammaroidea	Gammaridae
197	Prip-like_2A	GEPB01055883	Oxyacanthus flavus	(Garjajeff, 1901)	Arthropoda	Malacostraca	Amphipoda	Gammaroidea	Acanthogammaridae
198	Prip-like_2A	GESR01033430	Eulimnogammarus violaceus	(Dybowsky, 1874)	Arthropoda	Malacostraca	Amphipoda	Gammaroidea	Eulimnogammaridae
199	Prip-like_2A	GFVL01041131	Parhyale hawaiensis	(Dana, 1853)	Arthropoda	Malacostraca	Amphipoda	Talitroidea	Hyalidae
200	Prip-like_2A	GHHU01017709	Gammarus lacustris	G.O. Sars, 1863	Arthropoda	Malacostraca	Amphipoda	Gammaroidea	Gammaridae
201	Prip-like_2A	GHHU01018838	Gammarus lacustris	G.O. Sars, 1863	Arthropoda	Malacostraca	Amphipoda	Gammaroidea	Gammaridae
202	Prip-like_2A	GIUW01008603	Gammarus lacustris	G.O. Sars, 1863	Arthropoda	Malacostraca	Amphipoda	Gammaroidea	Gammaridae
203	Aqp4_isoM1x	NP_001304313.1	Homo sapiens	Linnaeus, 1758	Chordata	Mammalia	Primates		Hominidae
204	Aqp4_isoX1	XP_011524244.1	Homo sapiens	Linnaeus, 1758	Chordata	Mammalia	Primates		Hominidae
205	Aqp2_1	NP_000477.1	Homo sapiens	Linnaeus, 1758	Chordata	Mammalia	Primates		Hominidae
206	Aqp5	NP_001642.1	Homo sapiens	Linnaeus, 1758	Chordata	Mammalia	Primates		Hominidae
207	Aqp0	NP_036196.1	Homo sapiens	Linnaeus, 1758	Chordata	Mammalia	Primates		Hominidae
208	Aqp6	NP_001643.2	Homo sapiens	Linnaeus, 1758	Chordata	Mammalia	Primates		Hominidae
209	Bib-like	GHCY01378359	Gammarus fossarum	Koch, 1836	Arthropoda	Malacostraca	Amphipoda	Gammaroidea	Gammaridae
210	Aqp1	NP_932766.1	Homo sapiens	Linnaeus, 1758	Chordata	Mammalia	Primates		Hominidae
211	Bib-like	KY508294	Amphibalanus improvisus	(Darwin, 1854)	Arthropoda	Thecostraca	Balanomorpha	Balanoidea	Balanidae
212	Bib-like	KR005658	Lepeophtheirus salmonis salmonis	(Krøyer, 1837)	Arthropoda	Hexanauplia	Siphonostomatoida		Caligidae
213	AqpZ	WP_000913203	Bacillus thuringiensis		Bacteria
214	AqpZ	WP_166702935	Bacillus albus		Bacteria
215	AqpZ	MBG9583145	Bacillus thuringiensis		Bacteria
216	Eglp	GIQI01003336	Saperda scalaris	(Linnaeus, 1758)	Arthropoda	Insecta	Coleoptera		Cerambycidae
217	Eglp	ICLG01034869	Zophobas atratus	Blanchard, 1845	Arthropoda	Insecta	Coleoptera		Tenebrionidae
218	Eglp	GDPO01009523	Ips typographus	(Linnaeus, 1758)	Arthropoda	Insecta	Coleoptera		Curculionidae
219	Eglp	GATW02016963	Aleochara curtula	(Goeze, 1777)	Arthropoda	Insecta	Coleoptera		Staphylinidae
220	Eglp	GDMH01021515	Cicindella hybrida	Linnaeus, 1758	Arthropoda	Insecta	Coleoptera		Carabidae
221	Eglp	GBID01002499	Blattella germanica	Linnaeus, 1767	Arthropoda	Insecta	Blattodea		Ectobiidae
222	Aqp8_isoX1	XP_011544124.1	Homo sapiens	Linnaeus, 1758	Chordata	Mammalia	Primates		Hominidae
224	Glp2	KY508296	Amphibalanus improvisus	(Darwin, 1854)	Arthropoda	Thecostraca	Balanomorpha	Balanoidea	Balanidae
225	Aqp3_1	NP_004916.1	Homo sapiens	Linnaeus, 1758	Chordata	Mammalia	Primates		Hominidae
226	Aqp9	AAF16677.1	Homo sapiens	Linnaeus, 1758	Chordata	Mammalia	Primates		Hominidae
227	Aqp10_1	NP_536354.2	Homo sapiens	Linnaeus, 1758	Chordata	Mammalia	Primates		Hominidae
228	Glp-like_2	GHCN01107877	Gammarus wautieri	A. L. Roux, 1967	Arthropoda	Malacostraca	Amphipoda	Gammaroidea	Gammaridae
229	Glp-like_2	GHCY01205475	Gammarus fossarum	Koch, 1836	Arthropoda	Malacostraca	Amphipoda	Gammaroidea	Gammaridae
230	Glp-like_2	GHDC01022996	Gammarus fossarum	Koch, 1836	Arthropoda	Malacostraca	Amphipoda	Gammaroidea	Gammaridae
231	Glp-like_2	GHCY01205476	Gammarus fossarum	Koch, 1836	Arthropoda	Malacostraca	Amphipoda	Gammaroidea	Gammaridae
231	Glp-like_2	GHCO01185482	Gammarus pulex	(Linnaeus, 1758)	Arthropoda	Malacostraca	Amphipoda	Gammaroidea	Gammaridae
232	Glp-like_2	GHCY01205474	Gammarus fossarum	Koch, 1836	Arthropoda	Malacostraca	Amphipoda	Gammaroidea	Gammaridae
233	Glp-like_2	GHCY01205473	Gammarus fossarum	Koch, 1836	Arthropoda	Malacostraca	Amphipoda	Gammaroidea	Gammaridae
234	Glp-like_2	GHDA01314088	Gammarus fossarum	Koch, 1836	Arthropoda	Malacostraca	Amphipoda	Gammaroidea	Gammaridae
235	Glp-like_2	GHCY01201338	Gammarus fossarum	Koch, 1836	Arthropoda	Malacostraca	Amphipoda	Gammaroidea	Gammaridae
236	Glp-like_2	GHCX01033220	Gammarus fossarum	Koch, 1836	Arthropoda	Malacostraca	Amphipoda	Gammaroidea	Gammaridae
237	Glp-like_2	GHCY01158054	Gammarus fossarum	Koch, 1836	Arthropoda	Malacostraca	Amphipoda	Gammaroidea	Gammaridae
238	Glp-like_2	GHCY01158056	Gammarus fossarum	Koch, 1836	Arthropoda	Malacostraca	Amphipoda	Gammaroidea	Gammaridae
239	Aqp7_1	NP_001161.1	Homo sapiens	Linnaeus, 1758	Chordata	Mammalia	Primates		Hominidae
240	Glp-like_1	GARO01026521	Echinogammarus veneris	(Heller, 1865)	Arthropoda	Malacostraca	Amphipoda	Gammaroidea	Gammaridae
241	Glp-like_1	GEPA01015856	Oxyacanthus curtus	(Bazikalova, 1945)	Arthropoda	Malacostraca	Amphipoda	Gammaroidea	Acanthogammaridae
242	Glp-like_1	GEPC01031006	Oxyacanthus sowinskii	(Bazikalova, 1945)	Arthropoda	Malacostraca	Amphipoda	Gammaroidea	Acanthogammaridae
243	Glp-like_1	GEPA01015857	Oxyacanthus curtus	(Bazikalova, 1945)	Arthropoda	Malacostraca	Amphipoda	Gammaroidea	Acanthogammaridae
244	Glp-like_1	GEPB01028329	Oxyacanthus flavus	(Garjajeff, 1901)	Arthropoda	Malacostraca	Amphipoda	Gammaroidea	Acanthogammaridae
245	Glp-like_1	GEPC01031007	Oxyacanthus sowinskii	(Bazikalova, 1945)	Arthropoda	Malacostraca	Amphipoda	Gammaroidea	Acanthogammaridae
246	Glp-like_1	GEPE01017485	Acanthogammarus (Acanthogammarus) godlewskii	(Dybowsky, 1874)	Arthropoda	Malacostraca	Amphipoda	Gammaroidea	Acanthogammaridae
247	Glp-like_1	GEPL01037853	Carinurus bicarinatus	Bazikalova, 1935	Arthropoda	Malacostraca	Amphipoda	Gammaroidea	Acanthogammaridae
247	Glp-like_1	GEPQ01058125	Eulimnogammarus similis	(Sowinsky, 1915)	Arthropoda	Malacostraca	Amphipoda	Gammaroidea	Eulimnogammaridae
247	Glp-like_1	GEPQ01058126	Eulimnogammarus similis	(Sowinsky, 1915)	Arthropoda	Malacostraca	Amphipoda	Gammaroidea	Eulimnogammaridae
247	Glp-like_1	GEQD01029899	Garjajewia dershawini	Sowinsky, 1915	Arthropoda	Malacostraca	Amphipoda	Gammaroidea	Acanthogammaridae
248	Glp-like_1	GESQ01044047	Eulimnogammarus ussolzewii	(Dybowsky, 1874)	Arthropoda	Malacostraca	Amphipoda	Gammaroidea	Eulimnogammaridae
249	Glp-like_1	GEQH01047431	Hyalellopsis grisea	Dorogostaisky, 1930	Arthropoda	Malacostraca	Amphipoda	Gammaroidea	Acanthogammaridae
249	Glp-like_1	GEQW01028236	Palicarinus puzyllii	(Dybowsky, 1874)	Arthropoda	Malacostraca	Amphipoda	Gammaroidea	Acanthogammaridae
249	Glp-like_1	GEQW01028237	Palicarinus puzyllii	(Dybowsky, 1874)	Arthropoda	Malacostraca	Amphipoda	Gammaroidea	Acanthogammaridae
249	Glp-like_1	GEQW01028238	Palicarinus puzyllii	(Dybowsky, 1874)	Arthropoda	Malacostraca	Amphipoda	Gammaroidea	Acanthogammaridae
249	Glp-like_1	GERK01031034	Parapallasea borowskii	(Dybowsky, 1874)	Arthropoda	Malacostraca	Amphipoda	Gammaroidea	Acanthogammaridae
249	Glp-like_1	GERB01056283	Parapallasea wosnessenskii	Dorogostaisky, 1922	Arthropoda	Malacostraca	Amphipoda	Gammaroidea	Acanthogammaridae
249	Glp-like_1	GERB01056287	Parapallasea wosnessenskii	Dorogostaisky, 1922	Arthropoda	Malacostraca	Amphipoda	Gammaroidea	Acanthogammaridae
250	Glp-like_1	GEPO01037650	Eucarinogammarus wagii	(Dybowsky, 1874)	Arthropoda	Malacostraca	Amphipoda	Gammaroidea	Acanthogammaridae
250	Glp-like_1	GEPR01034594	Heterogammarus sophianosii	(Dybowsky, 1874)	Arthropoda	Malacostraca	Amphipoda	Gammaroidea	Eulimnogammaridae
251	Glp-like_1	GEQS01030819	Ommatogammarus flavus	(Dybowsky, 1874)	Arthropoda	Malacostraca	Amphipoda	Gammaroidea	Ommatogammaridae
252	Glp-like_1	GEPW01030597	Eulimnogammarus cruentus	(Dorogostaisky, 1930)	Arthropoda	Malacostraca	Amphipoda	Gammaroidea	Eulimnogammaridae
253	Glp-like_1	GEPX01044642	Eulimnogammarus cruentus	(Dorogostaisky, 1930)	Arthropoda	Malacostraca	Amphipoda	Gammaroidea	Eulimnogammaridae
254	Glp-like_1	GERI01039413	Pallasea cancellus	(Pallas, 1772)	Arthropoda	Malacostraca	Amphipoda	Gammaroidea	Pallaseidae
255	Glp-like_1	GESR01038806	Eulimnogammarus violaceus	(Dybowsky, 1874)	Arthropoda	Malacostraca	Amphipoda	Gammaroidea	Eulimnogammaridae
256	Glp-like_1	GEQZ01041986	Pallasea sp.	Spence Bate, 1862	Arthropoda	Malacostraca	Amphipoda	Gammaroidea	Pallaseidae
257	Glp-like_1	GEQR01054868	Ommatogammarus albinus	(Dybowsky, 1874)	Arthropoda	Malacostraca	Amphipoda	Gammaroidea	Ommatogammaridae
257	Glp-like_1	GEQR01054869	Ommatogammarus albinus	(Dybowsky, 1874)	Arthropoda	Malacostraca	Amphipoda	Gammaroidea	Ommatogammaridae
258	Glp-like_1	GEQQ01047519	Odontogammarus calcaratus	(Dybowsky, 1874)	Arthropoda	Malacostraca	Amphipoda	Gammaroidea	Eulimnogammaridae
259	Glp-like_1	GEPJ01026273	Brandtia latissima	(Gerstfeldt, 1858)	Arthropoda	Malacostraca	Amphipoda	Gammaroidea	Acanthogammaridae
260	Glp-like_1	GERM01031902	Dorogostaiskia parasitica	(Dybowsky, 1874)	Arthropoda	Malacostraca	Amphipoda	Gammaroidea	Acanthogammaridae
261	Glp-like_1	GEQB01027602	Eulimnogammarus sp.	Bazikalova, 1945	Arthropoda	Malacostraca	Amphipoda	Gammaroidea	Eulimnogammaridae
262	Glp-like_1	GEPU01043643	Eulimnogammarus viridulus	Bazikalova, 1945	Arthropoda	Malacostraca	Amphipoda	Gammaroidea	Eulimnogammaridae
263	Glp-like_1	GEQA01054480	Eulimnogammarus sp.	Bazikalova, 1945	Arthropoda	Malacostraca	Amphipoda	Gammaroidea	Eulimnogammaridae
263	Glp-like_1	GEQA01054481	Eulimnogammarus sp.	Bazikalova, 1945	Arthropoda	Malacostraca	Amphipoda	Gammaroidea	Eulimnogammaridae
264	Glp-like_1	GEPZ01026610	Eulimnogammarus messerschmidtii	Bedulina & Tachteew, 2014	Arthropoda	Malacostraca	Amphipoda	Gammaroidea	Eulimnogammaridae
265	Glp-like_1	GEQC01077589	Eulimnogammarus verrucosus	(Gerstfeldt, 1858)	Arthropoda	Malacostraca	Amphipoda	Gammaroidea	Eulimnogammaridae
265	Glp-like_1	GEQC01077590	Eulimnogammarus verrucosus	(Gerstfeldt, 1858)	Arthropoda	Malacostraca	Amphipoda	Gammaroidea	Eulimnogammaridae
265	Glp-like_1	GEQC01077591	Eulimnogammarus verrucosus	(Gerstfeldt, 1858)	Arthropoda	Malacostraca	Amphipoda	Gammaroidea	Eulimnogammaridae
266	Glp-like_1	GIUX01011138	Eulimnogammarus verrucosus	(Gerstfeldt, 1858)	Arthropoda	Malacostraca	Amphipoda	Gammaroidea	Eulimnogammaridae
267	Glp-like_1	GJDV01016519	Eulimnogammarus verrucosus	(Gerstfeldt, 1858)	Arthropoda	Malacostraca	Amphipoda	Gammaroidea	Eulimnogammaridae
268	Glp-like_1	GIUS01006933	Eulimnogammarus cyaneus	(Dybowsky, 1874)	Arthropoda	Malacostraca	Amphipoda	Gammaroidea	Eulimnogammaridae
269	Glp-like_1	GEPH01029295	Boeckaxelia potanini	(Dorogostaisky, 1922)	Arthropoda	Malacostraca	Amphipoda	Gammaroidea	Acanthogammaridae
270	Glp-like_1	GEQV01034128	Pentagonurus dawydowi	(Sowinsky, 1915)	Arthropoda	Malacostraca	Amphipoda	Gammaroidea	Pallaseidae
271	Glp-like_1	GERJ01037343	Pallasea grubei	(Dybowsky, 1874)	Arthropoda	Malacostraca	Amphipoda	Gammaroidea	Pallaseidae
272	Glp-like_1	GEQX01026769	Pallasea cancelloides	(Gerstfeldt, 1858)	Arthropoda	Malacostraca	Amphipoda	Gammaroidea	Pallaseidae
273	Glp-like_1	GEPF01026735	Cornugammarus maximus	(Garjajeff, 1901)	Arthropoda	Malacostraca	Amphipoda	Gammaroidea	Acanthogammaridae
274	Glp-like_1	GEQJ01065640	Hyalellopsis stebbingi	Sowinsky, 1915	Arthropoda	Malacostraca	Amphipoda	Gammaroidea	Acanthogammaridae
274	Glp-like_1	GEQJ01065643	Hyalellopsis stebbingi	Sowinsky, 1915	Arthropoda	Malacostraca	Amphipoda	Gammaroidea	Acanthogammaridae
274	Glp-like_1	GEQJ01065647	Hyalellopsis stebbingi	Sowinsky, 1915	Arthropoda	Malacostraca	Amphipoda	Gammaroidea	Acanthogammaridae
275	Glp-like_1	GEQY01022245	Pallaseopsis kesslerii	(Dybowsky, 1874)	Arthropoda	Malacostraca	Amphipoda	Gammaroidea	Pallaseidae
276	Glp-like_1	GEQT01024736	Pachyschesis branchialis	(Dybowsky, 1874)	Arthropoda	Malacostraca	Amphipoda	Gammaroidea	Pachyschesidae
277	Glp-like_1	GEQM01026444	Macropereiopus parvus	Bazikalova, 1945	Arthropoda	Malacostraca	Amphipoda	Gammaroidea	Eulimnogammaridae
278	Glp-like_1	GEPG01045325	Boeckaxelia carpenterii	(Dybowsky, 1874)	Arthropoda	Malacostraca	Amphipoda	Gammaroidea	Acanthogammaridae
278	Glp-like_1	GEPG01045326	Boeckaxelia carpenterii	(Dybowsky, 1874)	Arthropoda	Malacostraca	Amphipoda	Gammaroidea	Acanthogammaridae
279	Glp-like_1	GEPH01029296	Boeckaxelia potanini	(Dorogostaisky, 1922)	Arthropoda	Malacostraca	Amphipoda	Gammaroidea	Acanthogammaridae
280	Glp-like_1	GEPQ01058127	Eulimnogammarus similis	(Sowinsky, 1915)	Arthropoda	Malacostraca	Amphipoda	Gammaroidea	Eulimnogammaridae
280	Glp-like_1	GEPQ01058128	Eulimnogammarus similis	(Sowinsky, 1915)	Arthropoda	Malacostraca	Amphipoda	Gammaroidea	Eulimnogammaridae
280	Glp-like_1	GESQ01044048	Eulimnogammarus ussolzewii	(Dybowsky, 1874)	Arthropoda	Malacostraca	Amphipoda	Gammaroidea	Eulimnogammaridae
281	Glp-like_1	GEQD01029901	Garjajewia dershawini	Sowinsky, 1915	Arthropoda	Malacostraca	Amphipoda	Gammaroidea	Acanthogammaridae
282	Glp-like_1	GEQW01028235	Palicarinus puzyllii	(Dybowsky, 1874)	Arthropoda	Malacostraca	Amphipoda	Gammaroidea	Acanthogammaridae
282	Glp-like_1	GERK01031033	Parapallasea borowskii	(Dybowsky, 1874)	Arthropoda	Malacostraca	Amphipoda	Gammaroidea	Acanthogammaridae
282	Glp-like_1	GERB01056282	Parapallasea wosnessenskii	Dorogostaisky, 1922	Arthropoda	Malacostraca	Amphipoda	Gammaroidea	Acanthogammaridae
283	Glp-like_1	GEPR01034595	Heterogammarus sophianosii	(Dybowsky, 1874)	Arthropoda	Malacostraca	Amphipoda	Gammaroidea	Eulimnogammaridae
283	Glp-like_1	GEPR01034596	Heterogammarus sophianosii	(Dybowsky, 1874)	Arthropoda	Malacostraca	Amphipoda	Gammaroidea	Eulimnogammaridae
284	Glp-like_1	GEPX01044643	Eulimnogammarus cruentus	(Dorogostaisky, 1930)	Arthropoda	Malacostraca	Amphipoda	Gammaroidea	Eulimnogammaridae
285	Glp-like_1	GERI01039411	Pallasea cancellus	(Pallas, 1772)	Arthropoda	Malacostraca	Amphipoda	Gammaroidea	Pallaseidae
285	Glp-like_1	GERI01039412	Pallasea cancellus	(Pallas, 1772)	Arthropoda	Malacostraca	Amphipoda	Gammaroidea	Pallaseidae
286	Glp-like_1	GESR01038805	Eulimnogammarus violaceus	(Dybowsky, 1874)	Arthropoda	Malacostraca	Amphipoda	Gammaroidea	Eulimnogammaridae
286	Glp-like_1	GESR01038807	Eulimnogammarus violaceus	(Dybowsky, 1874)	Arthropoda	Malacostraca	Amphipoda	Gammaroidea	Eulimnogammaridae
287	Glp-like_1	GEPU01043644	Eulimnogammarus viridulus	Bazikalova, 1945	Arthropoda	Malacostraca	Amphipoda	Gammaroidea	Eulimnogammaridae
288	Glp-like_1	GEQJ01065642	Hyalellopsis stebbingi	Sowinsky, 1915	Arthropoda	Malacostraca	Amphipoda	Gammaroidea	Acanthogammaridae
289	Glp-like_1	GEQC01077588	Eulimnogammarus verrucosus	(Gerstfeldt, 1858)	Arthropoda	Malacostraca	Amphipoda	Gammaroidea	Eulimnogammaridae
289	Glp-like_1	GEQC01077592	Eulimnogammarus verrucosus	(Gerstfeldt, 1858)	Arthropoda	Malacostraca	Amphipoda	Gammaroidea	Eulimnogammaridae
290	Glp-like_1	GHHK01014390	Eulimnogammarus verrucosus	(Gerstfeldt, 1858)	Arthropoda	Malacostraca	Amphipoda	Gammaroidea	Eulimnogammaridae
290	Glp-like_1	GIUX01011137	Eulimnogammarus verrucosus	(Gerstfeldt, 1858)	Arthropoda	Malacostraca	Amphipoda	Gammaroidea	Eulimnogammaridae
291	Glp-like_1	GJDV01016521	Eulimnogammarus verrucosus	(Gerstfeldt, 1858)	Arthropoda	Malacostraca	Amphipoda	Gammaroidea	Eulimnogammaridae
292	Glp-like_1	GEQQ01047518	Odontogammarus calcaratus	(Dybowsky, 1874)	Arthropoda	Malacostraca	Amphipoda	Gammaroidea	Eulimnogammaridae
293	Glp-like_1	GERE01026234	Homalogammarus brandtii	(Dybowsky, 1874)	Arthropoda	Malacostraca	Amphipoda	Gammaroidea	Pallaseidae
293	Glp-like_1	GEQZ01041983	Pallasea sp.	Spence Bate, 1862	Arthropoda	Malacostraca	Amphipoda	Gammaroidea	Pallaseidae
293	Glp-like_1	GEQZ01041991	Pallasea sp.	Spence Bate, 1862	Arthropoda	Malacostraca	Amphipoda	Gammaroidea	Pallaseidae
293	Glp-like_1	GEQZ01041995	Pallasea sp.	Spence Bate, 1862	Arthropoda	Malacostraca	Amphipoda	Gammaroidea	Pallaseidae
295	Glp-like_1	GEPJ01026272	Brandtia latissima	(Gerstfeldt, 1858)	Arthropoda	Malacostraca	Amphipoda	Gammaroidea	Acanthogammaridae
296	Glp-like_1	GEQS01030820	Ommatogammarus flavus	(Dybowsky, 1874)	Arthropoda	Malacostraca	Amphipoda	Gammaroidea	Ommatogammaridae
297	Glp-like_1	GEQR01054867	Ommatogammarus albinus	(Dybowsky, 1874)	Arthropoda	Malacostraca	Amphipoda	Gammaroidea	Ommatogammaridae
298	Glp-like_1	GEQT01024735	Pachyschesis branchialis	(Dybowsky, 1874)	Arthropoda	Malacostraca	Amphipoda	Gammaroidea	Pachyschesidae
299	Glp-like_1	GEQV01034127	Pentagonurus dawydowi	(Sowinsky, 1915)	Arthropoda	Malacostraca	Amphipoda	Gammaroidea	Pallaseidae
300	Glp-like_1	GEQY01022246	Pallaseopsis kesslerii	(Dybowsky, 1874)	Arthropoda	Malacostraca	Amphipoda	Gammaroidea	Pallaseidae
300	Glp-like_1	GEQY01022247	Pallaseopsis kesslerii	(Dybowsky, 1874)	Arthropoda	Malacostraca	Amphipoda	Gammaroidea	Pallaseidae
301	Glp-like_1	GEQF01044437	Hyalellopsis carinata	Sowinsky, 1915	Arthropoda	Malacostraca	Amphipoda	Gammaroidea	Acanthogammaridae
302	Glp-like_1	GEQG01049884	Hyalellopsis costata	Sowinsky, 1915	Arthropoda	Malacostraca	Amphipoda	Gammaroidea	Acanthogammaridae
303	Glp-like_1	GEQI01055160	Hyalellopsis setosa	Sowinsky, 1915	Arthropoda	Malacostraca	Amphipoda	Gammaroidea	Acanthogammaridae
304	Glp-like_1	GEQF01044438	Hyalellopsis carinata	Sowinsky, 1915	Arthropoda	Malacostraca	Amphipoda	Gammaroidea	Acanthogammaridae
305	Glp-like_1	GEQG01049882	Hyalellopsis costata	Sowinsky, 1915	Arthropoda	Malacostraca	Amphipoda	Gammaroidea	Acanthogammaridae
305	Glp-like_1	GEQG01049883	Hyalellopsis costata	Sowinsky, 1915	Arthropoda	Malacostraca	Amphipoda	Gammaroidea	Acanthogammaridae
306	Glp-like_1	GEQI01055158	Hyalellopsis setosa	Sowinsky, 1915	Arthropoda	Malacostraca	Amphipoda	Gammaroidea	Acanthogammaridae
306	Glp-like_1	GEQI01055161	Hyalellopsis setosa	Sowinsky, 1915	Arthropoda	Malacostraca	Amphipoda	Gammaroidea	Acanthogammaridae
307	Glp-like_1	GEQI01055159	Hyalellopsis setosa	Sowinsky, 1915	Arthropoda	Malacostraca	Amphipoda	Gammaroidea	Acanthogammaridae
308	Glp-like_1	GHHW01012848	Eulimnogammarus cyaneus	(Dybowsky, 1874)	Arthropoda	Malacostraca	Amphipoda	Gammaroidea	Eulimnogammaridae
308	Glp-like_1	GIUS01006932	Eulimnogammarus cyaneus	(Dybowsky, 1874)	Arthropoda	Malacostraca	Amphipoda	Gammaroidea	Eulimnogammaridae
309	Glp-like_1	GEQU01031153	Pachyschesis branchialis	(Dybowsky, 1874)	Arthropoda	Malacostraca	Amphipoda	Gammaroidea	Pachyschesidae
310	Glp-like_1	GEQM01026443	Macropereiopus parvus	Bazikalova, 1945	Arthropoda	Malacostraca	Amphipoda	Gammaroidea	Eulimnogammaridae
311	Glp-like_1	GERL01034380	Poekilogammarus pictoides	Sowinsky, 1915	Arthropoda	Malacostraca	Amphipoda	Gammaroidea	Acanthogammaridae
312	Glp-like_1	GEPI01024300	Baikalogammarus pullus	(Dybowsky, 1874)	Arthropoda	Malacostraca	Amphipoda	Gammaroidea	Baikalogammaridae
313	Glp-like_1	GEPI01024301	Baikalogammarus pullus	(Dybowsky, 1874)	Arthropoda	Malacostraca	Amphipoda	Gammaroidea	Baikalogammaridae
314	Glp-like_1	GHCN01004112	Gammarus wautieri	A. L. Roux, 1967	Arthropoda	Malacostraca	Amphipoda	Gammaroidea	Gammaridae
314	Glp-like_1	GHCR01014716	Gammarus wautieri	A. L. Roux, 1967	Arthropoda	Malacostraca	Amphipoda	Gammaroidea	Gammaridae
315	Glp-like_1	GHVD01160895	Gammarus fossarum	Koch, 1836	Arthropoda	Malacostraca	Amphipoda	Gammaroidea	Gammaridae
316	Glp-like_1	GHDB01297866	Gammarus fossarum	Koch, 1836	Arthropoda	Malacostraca	Amphipoda	Gammaroidea	Gammaridae
317	Glp-like_1	GHDC01111962	Gammarus fossarum	Koch, 1836	Arthropoda	Malacostraca	Amphipoda	Gammaroidea	Gammaridae
318	Glp-like_1	GHCR01108970	Gammarus wautieri	A. L. Roux, 1967	Arthropoda	Malacostraca	Amphipoda	Gammaroidea	Gammaridae
319	Glp-like_1	GHVD01160896	Gammarus fossarum	Koch, 1836	Arthropoda	Malacostraca	Amphipoda	Gammaroidea	Gammaridae
319	Glp-like_1	GHVD01160897	Gammarus fossarum	Koch, 1836	Arthropoda	Malacostraca	Amphipoda	Gammaroidea	Gammaridae
319	Glp-like_1	GHVD01160902	Gammarus fossarum	Koch, 1836	Arthropoda	Malacostraca	Amphipoda	Gammaroidea	Gammaridae
320	Glp-like_1	GHDB01101524	Gammarus fossarum	Koch, 1836	Arthropoda	Malacostraca	Amphipoda	Gammaroidea	Gammaridae
320	Glp-like_1	GHDB01217063	Gammarus fossarum	Koch, 1836	Arthropoda	Malacostraca	Amphipoda	Gammaroidea	Gammaridae
320	Glp-like_1	GHDB01217064	Gammarus fossarum	Koch, 1836	Arthropoda	Malacostraca	Amphipoda	Gammaroidea	Gammaridae
320	Glp-like_1	GHDB01297872	Gammarus fossarum	Koch, 1836	Arthropoda	Malacostraca	Amphipoda	Gammaroidea	Gammaridae
321	Glp-like_1	GHCZ01230271	Gammarus fossarum	Koch, 1836	Arthropoda	Malacostraca	Amphipoda	Gammaroidea	Gammaridae
322	Glp-like_1	GHCN01026371	Gammarus wautieri	A. L. Roux, 1967	Arthropoda	Malacostraca	Amphipoda	Gammaroidea	Gammaridae
325	Glp-like_1	GHCP01013507	Gammarus pulex	(Linnaeus, 1758)	Arthropoda	Malacostraca	Amphipoda	Gammaroidea	Gammaridae
326	Glp-like_1	GHCP01013510	Gammarus pulex	(Linnaeus, 1758)	Arthropoda	Malacostraca	Amphipoda	Gammaroidea	Gammaridae
327	Glp-like_1	GEPK01052654	Asprogammarus rhodophthalmus	(Dybowsky, 1874)	Arthropoda	Malacostraca	Amphipoda	Gammaroidea	Crypturopodidae
328	Glp-like_1	GEPK01052655	Asprogammarus rhodophthalmus	(Dybowsky, 1874)	Arthropoda	Malacostraca	Amphipoda	Gammaroidea	Crypturopodidae
329	Glp-like_1	GERD01046014	Gammarus lacustris	G.O. Sars, 1863	Arthropoda	Malacostraca	Amphipoda	Gammaroidea	Gammaridae
330	Glp-like_1	GERD01046015	Gammarus lacustris	G.O. Sars, 1863	Arthropoda	Malacostraca	Amphipoda	Gammaroidea	Gammaridae
330	Glp-like_1	GHHU01014032	Gammarus lacustris	G.O. Sars, 1863	Arthropoda	Malacostraca	Amphipoda	Gammaroidea	Gammaridae
330	Glp-like_1	GIUW01032919	Gammarus lacustris	G.O. Sars, 1863	Arthropoda	Malacostraca	Amphipoda	Gammaroidea	Gammaridae
331	Glp-like_1	GIUW01032920	Gammarus lacustris	G.O. Sars, 1863	Arthropoda	Malacostraca	Amphipoda	Gammaroidea	Gammaridae
332	Glp-like_1	GHCT01015608	Echinogammarus berilloni	(Catta, 1878)	Arthropoda	Malacostraca	Amphipoda	Gammaroidea	Gammaridae
332	Glp-like_1	GHCU01033916	Echinogammarus berilloni	(Catta, 1878)	Arthropoda	Malacostraca	Amphipoda	Gammaroidea	Gammaridae
333	Glp-like_1	GHCT01086053	Echinogammarus berilloni	(Catta, 1878)	Arthropoda	Malacostraca	Amphipoda	Gammaroidea	Gammaridae
334	Glp-like_1	GHCV01083709	Marinogammarus marinus	(Leach, 1815)	Arthropoda	Malacostraca	Amphipoda	Gammaroidea	Gammaridae
334	Glp-like_1	GHCW01047017	Marinogammarus marinus	(Leach, 1815)	Arthropoda	Malacostraca	Amphipoda	Gammaroidea	Gammaridae
335	Glp-like_1	GHCV01083712	Marinogammarus marinus	(Leach, 1815)	Arthropoda	Malacostraca	Amphipoda	Gammaroidea	Gammaridae
335	Glp-like_1	GHCW01047018	Marinogammarus marinus	(Leach, 1815)	Arthropoda	Malacostraca	Amphipoda	Gammaroidea	Gammaridae
336	Glp-like_1	GEPM01017134	Crypturopus inflatus	(Dybowsky, 1874)	Arthropoda	Malacostraca	Amphipoda	Gammaroidea	Crypturopodidae
337	Glp-like_1	GEQN01037201	Micruropus glaber	(Dybowsky, 1874)	Arthropoda	Malacostraca	Amphipoda	Gammaroidea	Micruropodidae
338	Glp-like_1	GEQN01037202	Micruropus glaber	(Dybowsky, 1874)	Arthropoda	Malacostraca	Amphipoda	Gammaroidea	Micruropodidae
339	Glp-like_1	GEQO01051206	Micruropus parvulus	Bazikalova, 1945	Arthropoda	Malacostraca	Amphipoda	Gammaroidea	Micruropodidae
340	Glp-like_1	GEQO01051207	Micruropus parvulus	Bazikalova, 1945	Arthropoda	Malacostraca	Amphipoda	Gammaroidea	Micruropodidae
341	Glp-like_1	GEQO01051208	Micruropus parvulus	Bazikalova, 1945	Arthropoda	Malacostraca	Amphipoda	Gammaroidea	Micruropodidae
342	Glp-like_1	GEQO01051209	Micruropus parvulus	Bazikalova, 1945	Arthropoda	Malacostraca	Amphipoda	Gammaroidea	Micruropodidae
343	Glp-like_1	GEQP01069425	Micruropus wahlii	(Dybowsky, 1874)	Arthropoda	Malacostraca	Amphipoda	Gammaroidea	Micruropodidae
344	Glp-like_1	GEQP01069426	Micruropus wahlii	(Dybowsky, 1874)	Arthropoda	Malacostraca	Amphipoda	Gammaroidea	Micruropodidae
345	Glp-like_1	GEQK01006141	Macrohectopus branickii	(Dybowsky, 1874)	Arthropoda	Malacostraca	Amphipoda	Gammaroidea	Macrohectopidae
346	Glp-like_1	GERH01039701	Linevichella vortex	(Dybowsky, 1874)	Arthropoda	Malacostraca	Amphipoda	Gammaroidea	Micruropodidae
347	Glp-like_1	GERH01039702	Linevichella vortex	(Dybowsky, 1874)	Arthropoda	Malacostraca	Amphipoda	Gammaroidea	Micruropodidae
348	Glp-like_1	GFCV01087831	Gammarus chevreuxi	Sexton, 1913	Arthropoda	Malacostraca	Amphipoda	Gammaroidea	Gammaridae
349	Glp-like_1	GFCV01087834	Gammarus chevreuxi	Sexton, 1913	Arthropoda	Malacostraca	Amphipoda	Gammaroidea	Gammaridae
349	Glp-like_1	GFCV01087835	Gammarus chevreuxi	Sexton, 1913	Arthropoda	Malacostraca	Amphipoda	Gammaroidea	Gammaridae
350	Glp-like_1	GFCV01087832	Gammarus chevreuxi	Sexton, 1913	Arthropoda	Malacostraca	Amphipoda	Gammaroidea	Gammaridae
350	Glp-like_1	GFCV01087833	Gammarus chevreuxi	Sexton, 1913	Arthropoda	Malacostraca	Amphipoda	Gammaroidea	Gammaridae
350	Glp-like_1	HADC01008126	Gammarus chevreuxi	Sexton, 1913	Arthropoda	Malacostraca	Amphipoda	Gammaroidea	Gammaridae
351	Glp-like_1	SDVV010052451	Gammarus roeselii	Gervais, 1835	Arthropoda	Malacostraca	Amphipoda	Gammaroidea	Gammaridae
352	Glp-like_1	GDUJ01066534	Talitrus saltator	(Montagu, 1808)	Arthropoda	Malacostraca	Amphipoda	Talitroidea	Talitridae
353	Glp-like_1	KAF2354765	Trinorchestia longiramus	Jo, 1988	Arthropoda	Malacostraca	Amphipoda	Talitroidea	Talitridae
354	Glp-like_1	VOMN01037229	Orchestia grillus	(Bosc, 1802)	Arthropoda	Malacostraca	Amphipoda	Talitroidea	Talitridae
355	Glp-like_1	KAA0185438	Hyalella azteca	(Saussure, 1858)	Arthropoda	Malacostraca	Amphipoda	Talitroidea	Hyalellidae
356	Glp-like_1	XP_018027027	Hyalella azteca	(Saussure, 1858)	Arthropoda	Malacostraca	Amphipoda	Talitroidea	Hyalellidae
357	Glp-like_1	GFVL01006008	Parhyale hawaiensis	(Dana, 1853)	Arthropoda	Malacostraca	Amphipoda	Talitroidea	Hyalidae
358	Glp-like_1	LQNS02278070	Parhyale hawaiensis	(Dana, 1853)	Arthropoda	Malacostraca	Amphipoda	Talitroidea	Hyalidae
359	Glp-like_1	GFVL01057632	Parhyale hawaiensis	(Dana, 1853)	Arthropoda	Malacostraca	Amphipoda	Talitroidea	Hyalidae
360	Glp-like_1	GEZX01090276	Hirondellea gigas	(Birstein & Vinogradov, 1955)	Arthropoda	Malacostraca	Amphipoda	Lysianassoidea	Hirondelleidae
361	Glp-like_1	IACF01002732.2	Hirondellea gigas	(Birstein & Vinogradov, 1955)	Arthropoda	Malacostraca	Amphipoda	Lysianassoidea	Hirondelleidae
361	Glp-like_1	IACT01002934	Hirondellea gigas	(Birstein & Vinogradov, 1955)	Arthropoda	Malacostraca	Amphipoda	Lysianassoidea	Hirondelleidae
362	Glp-like_1	VOMN01123821	Orchestia grillus	(Bosc, 1802)	Arthropoda	Malacostraca	Amphipoda	Talitroidea	Talitridae
363	Glp-like_1	JACJUY010000387	Pentagonurus dawydowi	(Sowinsky, 1915)	Arthropoda	Malacostraca	Amphipoda	Gammaroidea	Pallaseidae
364	Glp-like_1	VCRD01000483	Trinorchestia longiramus	Jo, 1988	Arthropoda	Malacostraca	Amphipoda	Talitroidea	Talitridae
365	Glp2	KR005662	Lepeophtheirus salmonis salmonis	(Krøyer, 1837)	Arthropoda	Hexanauplia	Siphonostomatoida		Caligidae
366	Glp3	KR005663	Lepeophtheirus salmonis salmonis	(Krøyer, 1837)	Arthropoda	Hexanauplia	Siphonostomatoida		Caligidae
367	Glp3	KR005664	Lepeophtheirus salmonis salmonis	(Krøyer, 1837)	Arthropoda	Hexanauplia	Siphonostomatoida		Caligidae
368	Glp-like_2	GEQP01056669	Micruropus wahlii	(Dybowsky, 1874)	Arthropoda	Malacostraca	Amphipoda	Gammaroidea	Micruropodidae
369	Glp1	KR005660	Lepeophtheirus salmonis salmonis	(Krøyer, 1837)	Arthropoda	Hexanauplia	Siphonostomatoida		Caligidae
370	Glp1	KR005661	Lepeophtheirus salmonis salmonis	(Krøyer, 1837)	Arthropoda	Hexanauplia	Siphonostomatoida		Caligidae
374	Aqp12-like	KY508297	Amphibalanus improvisus	(Darwin, 1854)	Arthropoda	Thecostraca	Balanomorpha	Balanoidea	Balanidae
375	Aqp12-like	GDUJ01046628	Talitrus saltator	(Montagu, 1808)	Arthropoda	Malacostraca	Amphipoda	Talitroidea	Talitridae
376	Aqp12-like	VOMN01007075/VOMN01120005	Orchestia grillus	(Bosc, 1802)	Arthropoda	Malacostraca	Amphipoda	Talitroidea	Talitridae
377	Aqp12-like	JACJUY010000527	Platorchestia sp.	Bousfield, 1982	Arthropoda	Malacostraca	Amphipoda	Talitroidea	Talitridae
378	Aqp12-like	GFVL01012099	Parhyale hawaiensis	(Dana, 1853)	Arthropoda	Malacostraca	Amphipoda	Talitroidea	Hyalidae
379	Aqp12-like	GEPA01008886	Oxyacanthus curtus	(Bazikalova, 1945)	Arthropoda	Malacostraca	Amphipoda	Gammaroidea	Acanthogammaridae
380	Aqp12-like	GEQZ01021651	Pallasea sp.	Spence Bate, 1862	Arthropoda	Malacostraca	Amphipoda	Gammaroidea	Pallaseidae
381	Aqp12-like	GEQD01018481	Garjajewia dershawini	Sowinsky, 1915	Arthropoda	Malacostraca	Amphipoda	Gammaroidea	Acanthogammaridae
382	Aqp12-like	GEPC01047588	Oxyacanthus sowinskii	(Bazikalova, 1945)	Arthropoda	Malacostraca	Amphipoda	Gammaroidea	Acanthogammaridae
383	Aqp12-like	GEPF01020778	Cornugammarus maximus	(Garjajeff, 1901)	Arthropoda	Malacostraca	Amphipoda	Gammaroidea	Acanthogammaridae
384	Aqp12-like	GEPG01044269	Boeckaxelia carpenterii	(Dybowsky, 1874)	Arthropoda	Malacostraca	Amphipoda	Gammaroidea	Acanthogammaridae
385	Aqp12-like	GEPQ01060455	Eulimnogammarus similis	(Sowinsky, 1915)	Arthropoda	Malacostraca	Amphipoda	Gammaroidea	Eulimnogammaridae
385	Aqp12-like	GEPQ01060456	Eulimnogammarus similis	(Sowinsky, 1915)	Arthropoda	Malacostraca	Amphipoda	Gammaroidea	Eulimnogammaridae
386	Aqp12-like	GEQA01044779	Eulimnogammarus sp.	Bazikalova, 1945	Arthropoda	Malacostraca	Amphipoda	Gammaroidea	Eulimnogammaridae
386	Aqp12-like	GEQA01044780	Eulimnogammarus sp.	Bazikalova, 1945	Arthropoda	Malacostraca	Amphipoda	Gammaroidea	Eulimnogammaridae
386	Aqp12-like	GEQA01044781	Eulimnogammarus sp.	Bazikalova, 1945	Arthropoda	Malacostraca	Amphipoda	Gammaroidea	Eulimnogammaridae
386	Aqp12-like	GEQA01044782	Eulimnogammarus sp.	Bazikalova, 1945	Arthropoda	Malacostraca	Amphipoda	Gammaroidea	Eulimnogammaridae
387	Aqp12-like	GEQC01045631	Eulimnogammarus verrucosus	(Gerstfeldt, 1858)	Arthropoda	Malacostraca	Amphipoda	Gammaroidea	Eulimnogammaridae
387	Aqp12-like	GJDV01035269	Eulimnogammarus verrucosus	(Gerstfeldt, 1858)	Arthropoda	Malacostraca	Amphipoda	Gammaroidea	Eulimnogammaridae
388	Aqp12-like	GHHK01019081	Eulimnogammarus verrucosus	(Gerstfeldt, 1858)	Arthropoda	Malacostraca	Amphipoda	Gammaroidea	Eulimnogammaridae
389	Aqp12-like	GESQ01036889	Eulimnogammarus ussolzewii	(Dybowsky, 1874)	Arthropoda	Malacostraca	Amphipoda	Gammaroidea	Eulimnogammaridae
390	Aqp12-like	GHHW01013054	Eulimnogammarus cyaneus	(Dybowsky, 1874)	Arthropoda	Malacostraca	Amphipoda	Gammaroidea	Eulimnogammaridae
391	Aqp12-like	GIUS01017370	Eulimnogammarus cyaneus	(Dybowsky, 1874)	Arthropoda	Malacostraca	Amphipoda	Gammaroidea	Eulimnogammaridae
392	Aqp12-like	GEPU01049879	Eulimnogammarus viridulus	Bazikalova, 1945	Arthropoda	Malacostraca	Amphipoda	Gammaroidea	Eulimnogammaridae
393	Aqp12-like	GEPV01032084	Eulimnogammarus vittatus	(Dybowsky, 1874)	Arthropoda	Malacostraca	Amphipoda	Gammaroidea	Eulimnogammaridae
394	Aqp12-like	GEPT01035450	Eulimnogammarus marituji	Bazikalova, 1945	Arthropoda	Malacostraca	Amphipoda	Gammaroidea	Eulimnogammaridae
395	Aqp12-like	GEPY01048600	Eulimnogammarus czerskii	(Dybowsky, 1874)	Arthropoda	Malacostraca	Amphipoda	Gammaroidea	Eulimnogammaridae
396	Aqp12-like	GEQY01023889	Pallaseopsis kesslerii	(Dybowsky, 1874)	Arthropoda	Malacostraca	Amphipoda	Gammaroidea	Pallaseidae
397	Aqp12-like	GEQR01058572	Ommatogammarus albinus	(Dybowsky, 1874)	Arthropoda	Malacostraca	Amphipoda	Gammaroidea	Ommatogammaridae
398	Aqp12-like	GEQR01058573	Ommatogammarus albinus	(Dybowsky, 1874)	Arthropoda	Malacostraca	Amphipoda	Gammaroidea	Ommatogammaridae
399	Aqp12-like	GEQP01084394	Micruropus wahlii	(Dybowsky, 1874)	Arthropoda	Malacostraca	Amphipoda	Gammaroidea	Micruropodidae
399	Aqp12-like	GEQP01084395	Micruropus wahlii	(Dybowsky, 1874)	Arthropoda	Malacostraca	Amphipoda	Gammaroidea	Micruropodidae
400	Aqp12-like	GHCN01067805	Gammarus wautieri	A. L. Roux, 1967	Arthropoda	Malacostraca	Amphipoda	Gammaroidea	Gammaridae
400	Aqp12-like	GHCN01067806	Gammarus wautieri	A. L. Roux, 1967	Arthropoda	Malacostraca	Amphipoda	Gammaroidea	Gammaridae
400	Aqp12-like	GHCR01134862	Gammarus wautieri	A. L. Roux, 1967	Arthropoda	Malacostraca	Amphipoda	Gammaroidea	Gammaridae
400	Aqp12-like	GHCR01164504	Gammarus wautieri	A. L. Roux, 1967	Arthropoda	Malacostraca	Amphipoda	Gammaroidea	Gammaridae
401	Aqp12-like	GHCZ01139233	Gammarus fossarum	Koch, 1836	Arthropoda	Malacostraca	Amphipoda	Gammaroidea	Gammaridae
401	Aqp12-like	GHCZ01139235	Gammarus fossarum	Koch, 1836	Arthropoda	Malacostraca	Amphipoda	Gammaroidea	Gammaridae
401	Aqp12-like	GHDA01054238	Gammarus fossarum	Koch, 1836	Arthropoda	Malacostraca	Amphipoda	Gammaroidea	Gammaridae
401	Aqp12-like	GHDA01108695	Gammarus fossarum	Koch, 1836	Arthropoda	Malacostraca	Amphipoda	Gammaroidea	Gammaridae
401	Aqp12-like	GHDA01108696	Gammarus fossarum	Koch, 1836	Arthropoda	Malacostraca	Amphipoda	Gammaroidea	Gammaridae
401	Aqp12-like	GHDA01108697	Gammarus fossarum	Koch, 1836	Arthropoda	Malacostraca	Amphipoda	Gammaroidea	Gammaridae
401	Aqp12-like	GHDC01034410	Gammarus fossarum	Koch, 1836	Arthropoda	Malacostraca	Amphipoda	Gammaroidea	Gammaridae
401	Aqp12-like	GHDC01034412	Gammarus fossarum	Koch, 1836	Arthropoda	Malacostraca	Amphipoda	Gammaroidea	Gammaridae
401	Aqp12-like	GHDC01034413	Gammarus fossarum	Koch, 1836	Arthropoda	Malacostraca	Amphipoda	Gammaroidea	Gammaridae
401	Aqp12-like	GHDC01034414	Gammarus fossarum	Koch, 1836	Arthropoda	Malacostraca	Amphipoda	Gammaroidea	Gammaridae
401	Aqp12-like	GHDC01034415	Gammarus fossarum	Koch, 1836	Arthropoda	Malacostraca	Amphipoda	Gammaroidea	Gammaridae
401	Aqp12-like	GHDC01034416	Gammarus fossarum	Koch, 1836	Arthropoda	Malacostraca	Amphipoda	Gammaroidea	Gammaridae
402	Aqp12-like	GHVD01565643	Gammarus fossarum	Koch, 1836	Arthropoda	Malacostraca	Amphipoda	Gammaroidea	Gammaridae
403	Aqp12-like	GHCY01030643	Gammarus fossarum	Koch, 1836	Arthropoda	Malacostraca	Amphipoda	Gammaroidea	Gammaridae
403	Aqp12-like	GHCY01030644	Gammarus fossarum	Koch, 1836	Arthropoda	Malacostraca	Amphipoda	Gammaroidea	Gammaridae
403	Aqp12-like	GHCY01030645	Gammarus fossarum	Koch, 1836	Arthropoda	Malacostraca	Amphipoda	Gammaroidea	Gammaridae
404	Aqp12-like	GHDB01272704	Gammarus fossarum	Koch, 1836	Arthropoda	Malacostraca	Amphipoda	Gammaroidea	Gammaridae
404	Aqp12-like	GHDB01284868	Gammarus fossarum	Koch, 1836	Arthropoda	Malacostraca	Amphipoda	Gammaroidea	Gammaridae
405	Aqp12-like	GHCP01148521	Gammarus pulex	(Linnaeus, 1758)	Arthropoda	Malacostraca	Amphipoda	Gammaroidea	Gammaridae
405	Aqp12-like	GHCP01148531	Gammarus pulex	(Linnaeus, 1758)	Arthropoda	Malacostraca	Amphipoda	Gammaroidea	Gammaridae
405	Aqp12-like	GHCP01220097	Gammarus pulex	(Linnaeus, 1758)	Arthropoda	Malacostraca	Amphipoda	Gammaroidea	Gammaridae
405	Aqp12-like	GHCP01220102	Gammarus pulex	(Linnaeus, 1758)	Arthropoda	Malacostraca	Amphipoda	Gammaroidea	Gammaridae
406	Aqp12-like	GHCS01108182	Gammarus pulex	(Linnaeus, 1758)	Arthropoda	Malacostraca	Amphipoda	Gammaroidea	Gammaridae
406	Aqp12-like	GHCS01108193	Gammarus pulex	(Linnaeus, 1758)	Arthropoda	Malacostraca	Amphipoda	Gammaroidea	Gammaridae
407	Aqp12-like	GHCS01108181	Gammarus pulex	(Linnaeus, 1758)	Arthropoda	Malacostraca	Amphipoda	Gammaroidea	Gammaridae
409	Aqp12-like	GHCN01067807	Gammarus wautieri	A. L. Roux, 1967	Arthropoda	Malacostraca	Amphipoda	Gammaroidea	Gammaridae
410	Aqp12-like	GHDB01284864	Gammarus fossarum	Koch, 1836	Arthropoda	Malacostraca	Amphipoda	Gammaroidea	Gammaridae
411	Aqp12-like	GEQM01015602	Macropereiopus parvus	Bazikalova, 1945	Arthropoda	Malacostraca	Amphipoda	Gammaroidea	Eulimnogammaridae
412	Aqp12-like	GEPI01037989	Baikalogammarus pullus	(Dybowsky, 1874)	Arthropoda	Malacostraca	Amphipoda	Gammaroidea	Baikalogammaridae
413	Aqp12-like	GHHU01008862	Gammarus lacustris	G.O. Sars, 1863	Arthropoda	Malacostraca	Amphipoda	Gammaroidea	Gammaridae
414	Aqp12-like	GIUW01014953	Gammarus lacustris	G.O. Sars, 1863	Arthropoda	Malacostraca	Amphipoda	Gammaroidea	Gammaridae
415	Aqp12-like	GEPE01056396	Acanthogammarus (Acanthogammarus) godlewskii	(Dybowsky, 1874)	Arthropoda	Malacostraca	Amphipoda	Gammaroidea	Acanthogammaridae
416	Aqp12-like	SDVV010354692/SDVV010498453/SDVV010029971/SDVV010380788	Gammarus roeselii	Gervais, 1835	Arthropoda	Malacostraca	Amphipoda	Gammaroidea	Gammaridae
417	Aqp12-like	GEQT01015929	Pachyschesis branchialis	(Dybowsky, 1874)	Arthropoda	Malacostraca	Amphipoda	Gammaroidea	Pachyschesidae
418	Aqp12-like	GERL01056612	Poekilogammarus pictoides	Sowinsky, 1915	Arthropoda	Malacostraca	Amphipoda	Gammaroidea	Acanthogammaridae
418	Aqp12-like	GERL01056614	Poekilogammarus pictoides	Sowinsky, 1915	Arthropoda	Malacostraca	Amphipoda	Gammaroidea	Acanthogammaridae
419	Aqp12-like	GHCV01087197	Marinogammarus marinus	(Leach, 1815)	Arthropoda	Malacostraca	Amphipoda	Gammaroidea	Gammaridae
419	Aqp12-like	GHCW01007955	Marinogammarus marinus	(Leach, 1815)	Arthropoda	Malacostraca	Amphipoda	Gammaroidea	Gammaridae
420	Aqp12-like	GFCV01053778	Gammarus chevreuxi	Sexton, 1913	Arthropoda	Malacostraca	Amphipoda	Gammaroidea	Gammaridae
421	Aqp12-like	GHCT01018763	Echinogammarus berilloni	(Catta, 1878)	Arthropoda	Malacostraca	Amphipoda	Gammaroidea	Gammaridae
421	Aqp12-like	GHCT01141573	Echinogammarus berilloni	(Catta, 1878)	Arthropoda	Malacostraca	Amphipoda	Gammaroidea	Gammaridae
421	Aqp12-like	GHCT01141579	Echinogammarus berilloni	(Catta, 1878)	Arthropoda	Malacostraca	Amphipoda	Gammaroidea	Gammaridae
422	Aqp12-like	GGQT01123881	Eogammarus possjeticus	(Tzvetkova, 1967)	Arthropoda	Malacostraca	Amphipoda	Gammaroidea	Anisogammaridae
422	Aqp12-like	GGQT01123882	Eogammarus possjeticus	(Tzvetkova, 1967)	Arthropoda	Malacostraca	Amphipoda	Gammaroidea	Anisogammaridae
423	Aqp12-like	GEZX01083175	Hirondellea gigas	(Birstein & Vinogradov, 1955)	Arthropoda	Malacostraca	Amphipoda	Lysianassoidea	Hirondelleidae
424	Aqp12-like	IACT01002133	Hirondellea gigas	(Birstein & Vinogradov, 1955)	Arthropoda	Malacostraca	Amphipoda	Lysianassoidea	Hirondelleidae
425	Aqp12-like	GAKD01002926	Josephosella plumulosa	Zeidler, 1989	Arthropoda	Malacostraca	Amphipoda	Hadzioidea	Melitidae
426	Aqp12-like	IACS01001970	Grandidierella japonica	Stephensen, 1938	Arthropoda	Malacostraca	Amphipoda	Aoroidea	Aoridae
427	Aqp12	KR005665	Lepeophtheirus salmonis salmonis	(Krøyer, 1837)	Arthropoda	Hexanauplia	Siphonostomatoida		Caligidae
428	Aqp12	KR005666	Lepeophtheirus salmonis salmonis	(Krøyer, 1837)	Arthropoda	Hexanauplia	Siphonostomatoida		Caligidae
429	Aqp11	NP_766627.1	Homo sapiens	Linnaeus, 1758	Chordata	Mammalia	Primates		Hominidae
430	Aqp12A	NP_945349.1	Homo sapiens	Linnaeus, 1758	Chordata	Mammalia	Primates		Hominidae
431	Aqp12B	AAI57896.1	Homo sapiens	Linnaeus, 1758	Chordata	Mammalia	Primates		Hominidae
432	Prip-like_2B	SRR3467045	Baikalogammarus pullus	(Dybowsky, 1874)	Arthropoda	Malacostraca	Amphipoda	Gammaroidea	Baikalogammaridae
433	Prip-like_2B	SRR3467045	Baikalogammarus pullus	(Dybowsky, 1874)	Arthropoda	Malacostraca	Amphipoda	Gammaroidea	Baikalogammaridae
434	Prip-like_2B	SRR3467045	Baikalogammarus pullus	(Dybowsky, 1874)	Arthropoda	Malacostraca	Amphipoda	Gammaroidea	Baikalogammaridae
435	Prip-like_2B	SRR8089732	Echinogammarus berilloni	(Catta, 1878)	Arthropoda	Malacostraca	Amphipoda	Gammaroidea	Gammaridae
436	Prip-like_2B	SRR8089734	Marinogammarus marinus	(Leach, 1815)	Arthropoda	Malacostraca	Amphipoda	Gammaroidea	Gammaridae
437	Prip-like_2B	SRR8089734	Marinogammarus marinus	(Leach, 1815)	Arthropoda	Malacostraca	Amphipoda	Gammaroidea	Gammaridae
438	Prip-like_2B	SRR1050726	Echinogammarus veneris	(Heller, 1865)	Arthropoda	Malacostraca	Amphipoda	Gammaroidea	Gammaridae
439	Prip-like_2B	SRR1050726	Echinogammarus veneris	(Heller, 1865)	Arthropoda	Malacostraca	Amphipoda	Gammaroidea	Gammaridae
440	Prip-like_2B	SRR8089726	Gammarus pulex	(Linnaeus, 1758)	Arthropoda	Malacostraca	Amphipoda	Gammaroidea	Gammaridae
441	Prip-like_2B	SRR8089726	Gammarus pulex	(Linnaeus, 1758)	Arthropoda	Malacostraca	Amphipoda	Gammaroidea	Gammaridae
442	Prip-like_2B	SRR8089730	Gammarus wautieri	A. L. Roux, 1967	Arthropoda	Malacostraca	Amphipoda	Gammaroidea	Gammaridae
443	Prip-like_2B	SRR8089730	Gammarus wautieri	A. L. Roux, 1967	Arthropoda	Malacostraca	Amphipoda	Gammaroidea	Gammaridae
444	Aqp8-like	SRR1050726	Echinogammarus veneris	(Heller, 1865)	Arthropoda	Malacostraca	Amphipoda	Gammaroidea	Gammaridae
445	Aqp8-like	SRR8089726	Gammarus pulex	(Linnaeus, 1758)	Arthropoda	Malacostraca	Amphipoda	Gammaroidea	Gammaridae
446	Aqp8-like	SRR8089726	Gammarus pulex	(Linnaeus, 1758)	Arthropoda	Malacostraca	Amphipoda	Gammaroidea	Gammaridae
447	Aqp8-like	SRR8089730	Gammarus wautieri	A. L. Roux, 1967	Arthropoda	Malacostraca	Amphipoda	Gammaroidea	Gammaridae
448	Aqp8-like	SRR8089730	Gammarus wautieri	A. L. Roux, 1967	Arthropoda	Malacostraca	Amphipoda	Gammaroidea	Gammaridae
449	Aqp8-like	SRR8089730	Gammarus wautieri	A. L. Roux, 1967	Arthropoda	Malacostraca	Amphipoda	Gammaroidea	Gammaridae
450	Aqp8-like	SRR8089730	Gammarus wautieri	A. L. Roux, 1967	Arthropoda	Malacostraca	Amphipoda	Gammaroidea	Gammaridae
451	Bib-like	SRR8089732	Echinogammarus berilloni	(Catta, 1878)	Arthropoda	Malacostraca	Amphipoda	Gammaroidea	Gammaridae
452	Bib-like	SRR8089734	Marinogammarus marinus	(Leach, 1815)	Arthropoda	Malacostraca	Amphipoda	Gammaroidea	Gammaridae
453	Bib-like	SRR8089730	Gammarus wautieri	A. L. Roux, 1967	Arthropoda	Malacostraca	Amphipoda	Gammaroidea	Gammaridae
454	Bib-like	SRR3467045	Baikalogammarus pullus	(Dybowsky, 1874)	Arthropoda	Malacostraca	Amphipoda	Gammaroidea	Baikalogammaridae

## Sheet: Caption
Table S1. Information of the sequences used for the ML phylogenetic analyses. Label of the non-redundant sequence used, relative Aqp subfamily, accession number and systematic classification of the species.
