# Supplementary material for: First Glimpse at the Diverse Aquaporins of Amphipod Crustaceans
Source: Cells. 2021 Dec 4;10(12):3417. doi: 10.3390/cells10123417 (PMC8699810; doi:10.3390/cells10123417)
Supplement: Supplementary file 1 [file cells-10-03417-s001.zip › Tables_suppl/Table S2 Accession numbers of the nucleotide sequences used for the phylogenetic reconstruction of the Gammaroidea superfamily.xlsx]

## Sheet: Table S2
Gene	Species	Label	Accession
COX1	Acanthogammarus godlewskii	Agodle	JN393833
Glp-like	Acanthogammarus godlewskii	Agodle	GEPE01017485
Prip-like_1	Acanthogammarus godlewskii	Agodle	GEPE01026818
Bib-like	Asprogammarus rhodophthalmus	Arhodo	GEPK01059192
COX1	Asprogammarus rhodophthalmus	Arhodo	GEPK01080458/GEPK01020627/GEPK01022471/GEPK01020628
Glp-like	Asprogammarus rhodophthalmus	Arhodo	GEPK01052655
Prip-like_1	Asprogammarus rhodophthalmus	Arhodo	GEPK01055906
Aqp12-like	Baikalogammarus pullus	Bpullu	SRR3467045
Bib-like	Baikalogammarus pullus	Bpullu	SRR3467045
COX1	Baikalogammarus pullus	Bpullu	*BK059231
Glp-like	Baikalogammarus pullus	Bpullu	SRR3467045
Prip-like_1	Baikalogammarus pullus	Bpullu	SRR3467045
Aqp12-like	Boeckaxelia carpenterii	Bcarpe	GEPG01044269
COX1	Boeckaxelia carpenterii	Bcarpe	GEPG01032024/GEPG01012681
Glp-like	Boeckaxelia carpenterii	Bcarpe	GEPG01045325
Prip-like_1	Boeckaxelia carpenterii	Bcarpe	GEPG01029071
COX1	Boeckaxelia potanini	Bpotan	GEPH01034912/GEPH01020713/GEPH01020714
Glp-like	Boeckaxelia potanini	Bpotan	GEPH01029295
Prip-like_1	Boeckaxelia potanini	Bpotan	GEPH01014103
Bib-like	Brachyuropus grewingkii	Bgrewi	GEPD01034858
COX1	Brachyuropus grewingkii	Bgrewi	KP161875
Prip-like_1	Brachyuropus grewingkii	Bgrewi	GEPD01026727
COX1	Brandtia latissima	Blatis	FJ756302
Glp-like	Brandtia latissima	Blatis	GEPJ01026273
Prip-like_1	Brandtia latissima	Blatis	GEPJ01027778
Bib-like	Carinurus bicarinatus	Cbicar	GEPL01017275
COX1	Carinurus bicarinatus	Cbicar	GEPL01058626/GEPL01018738/GEPL01012692
Glp-like	Carinurus bicarinatus	Cbicar	GEPL01037853
Prip-like_1	Carinurus bicarinatus	Cbicar	GEPL01027524
Aqp12-like	Cornugammarus maximus	Cmaxim	GEPF01020778
COX1	Cornugammarus maximus	Cmaxim	GEPF01026203/GEPF01048846
Glp-like	Cornugammarus maximus	Cmaxim	GEPF01026735
Prip-like_1	Cornugammarus maximus	Cmaxim	GEPF01032927
Bib-like	Crypturopus inflatus	Cinfla	SRR3467049
COX1	Crypturopus inflatus	Cinfla	*BK059230
Glp-like	Crypturopus inflatus	Cinfla	GEPM01017134
Prip-like_1	Crypturopus inflatus	Cinfla	SRR3467049
COX1	Dorogostaiskia parasitica	Dparas	GERM01020581/GERM01043576
Glp-like	Dorogostaiskia parasitica	Dparas	GERM01031902
Prip-like_1	Dorogostaiskia parasitica	Dparas	GERM01041892
COX1	Echinogamarus berilloni	Eberil	*BK059223
Aqp12-like	Echinogammarus berilloni	Eberil	SRR8089732
Bib-like	Echinogammarus berilloni	Eberil	SRR8089732
Glp-like	Echinogammarus berilloni	Eberil	SRR8089732
Prip-like_1	Echinogammarus berilloni	Eberil	SRR8089732
Glp-like	Echinogammarus veneris	Evener	SRR1050726
Prip-like_1	Echinogammarus veneris	Evener	SRR1050726
COX1	Echiuropus macronychus	Emacro	*BK059232
Prip-like_1	Echiuropus macronychus	Emacro	GEPN01006475
Aqp12-like	Eogammarus possjeticus	Epossj	GGQT01123881
Bib-like	Eogammarus possjeticus	Epossj	GGQT01015275
COX1	Eogammarus possjeticus	Epossj	GGQT01080017
Prip-like_1	Eogammarus possjeticus	Epossj	GGQT01021162
COX1	Eucarinogammarus wagii	Ewagii	GEPO01020161/GEPO01015898/GEPO01020163/GEPO01019735/GEPO01020162
Glp-like	Eucarinogammarus wagii	Ewagii	GEPO01037650
Prip-like_1	Eucarinogammarus wagii	Ewagii	GEPO01047172
Bib-like	Eulimnogammarus cruentus	Ecruen	GEPW01035873
COX1	Eulimnogammarus cruentus	Ecruen	GEPX01071235/GEPX01010645/GEPW01051968/GEPX01026107
Glp-like	Eulimnogammarus cruentus	Ecruen	GEPX01044643
Prip-like_1	Eulimnogammarus cruentus	Ecruen	GEPX01041425
Aqp12-like	Eulimnogammarus cyaneus	Ecyane	GHHW01013054
Bib-like	Eulimnogammarus cyaneus	Ecyane	GHHW01006612
COX1	Eulimnogammarus cyaneus	Ecyane	KX341964
Glp-like	Eulimnogammarus cyaneus	Ecyane	GIUS01006933
Prip-like_1	Eulimnogammarus cyaneus	Ecyane	GEPS01058212
Aqp12-like	Eulimnogammarus czerskii	Eczers	GEPY01048600
COX1	Eulimnogammarus czerskii	Eczers	GEPY01022495/GEPY01087422/GEPY01003643/GEPY01010991
Prip-like_1	Eulimnogammarus czerskii	Eczers	GEPY01053034
Aqp12-like	Eulimnogammarus marituji	Emarit	GEPT01035450
COX1	Eulimnogammarus marituji	Emarit	GEPT01055457/GEPT01087964/GEPT01002186
Prip-like_1	Eulimnogammarus marituji	Emarit	GEPT01077679
COX1	Eulimnogammarus messerschmidtii	Emesse	GEPZ01055014/GEPZ01027110
Glp-like	Eulimnogammarus messerschmidtii	Emesse	GEPZ01026610
Aqp12-like	Eulimnogammarus similis	Esimil	GEPQ01060455
Bib-like	Eulimnogammarus similis	Esimil	GEPQ01057529
COX1	Eulimnogammarus similis	Esimil	GEPQ01074332/GEPQ01009563/GESQ01010412/GESQ01020731/GESQ01055566
Glp-like	Eulimnogammarus similis	Esimil	GEPQ01058127
Prip-like_1	Eulimnogammarus similis	Esimil	GEPQ01060529
Aqp12-like	Eulimnogammarus sp	Eusp	GEQA01044779
Bib-like	Eulimnogammarus sp	Eusp	GEQA01043519
Glp-like	Eulimnogammarus sp	Eusp	GEQA01054480
COX1	Eulimnogammarus sp.	Eusp	GEQA01021029/GEQA01021030
Prip-like_1	Eulimnogammarus sp.	Eusp	GEQA01055135
Bib-like	Eulimnogammarus testaceus	Etesta	GERC01044155
COX1	Eulimnogammarus testaceus	Etesta	GERC01011031/GERC01011030/GERC01075268
Bib-like	Eulimnogammarus ussolzewi	Eussol	GESQ01046422
Aqp12-like	Eulimnogammarus ussolzewii	Eussol	GESQ01036889
Glp-like	Eulimnogammarus ussolzewii	Eussol	GESQ01044048
Prip-like_1	Eulimnogammarus ussolzewii	Eussol	GESQ01045395
Aqp12-like	Eulimnogammarus verrucosus	Everru	GJDV01035269
Bib-like	Eulimnogammarus verrucosus	Everru	GEQC01070659
COX1	Eulimnogammarus verrucosus	Everru	NC23104
Glp-like	Eulimnogammarus verrucosus	Everru	GIUX01011138
Prip-like_1	Eulimnogammarus verrucosus	Everru	GEQC01075885
Bib-like	Eulimnogammarus violaceus	Eviola	GESR01032812
Glp-like	Eulimnogammarus violaceus	Eviola	GESR01038807
Prip-like_1	Eulimnogammarus violaceus	Eviola	GESR01030363
Aqp12-like	Eulimnogammarus viridulus	Evirid	GEPU01049879
Glp-like	Eulimnogammarus viridulus	Evirid	GEPU01043643
Prip-like_1	Eulimnogammarus viridulus	Evirid	GEPU01050122
Aqp12-like	Eulimnogammarus vittatus	Evitta	GEPV01032084
COX1	Eulimnogammarus vittatus	Evitta	NC25564
Aqp12-like	Gammarus chevreuxi	Gchevr	GFCV01053778
Bib-like	Gammarus chevreuxi	Gchevr	ERR1097467
COX1	Gammarus chevreuxi	Gchevr	*BK059234
Glp-like	Gammarus chevreuxi	Gchevr	ERR1097467
Prip-like_1	Gammarus chevreuxi	Gchevr	ERR1097467
Aqp12-like	Gammarus fossarumA	GfosA	GHCY01030643
COX1	Gammarus fossarumA	GfosA	*BK059225
Prip-like_1	Gammarus fossarumA	GfosA	GHCY01285181
Aqp12-like	Gammarus fossarumB	GfosB	GHDA01054238
Bib-like	Gammarus fossarumB	GfosB	GHDA01110647
COX1	Gammarus fossarumB	GfosB	*BK059226
Glp-like	Gammarus fossarumB	GfosB	GHVD01160895
Prip-like_1	Gammarus fossarumB	GfosB	GHDA01169896
Aqp12-like	Gammarus fossarumC	GfosC	GHDB01272704
Bib-like	Gammarus fossarumC	GfosC	GHDB01105899
COX1	Gammarus fossarumC	GfosC	*BK059227
Glp-like	Gammarus fossarumC	GfosC	GHDB01297866
Prip-like_1	Gammarus fossarumC	GfosC	GHDB01083215
Aqp12-like	Gammarus lacustris	Glacus	GIUW01014953
Bib-like	Gammarus lacustris	Glacus	GIUW01008805
COX1	Gammarus lacustris	Glacus	MK354235
Glp-like	Gammarus lacustris	Glacus	GERD01046015
Prip-like_1	Gammarus lacustris	Glacus	GERD01041082
Aqp12-like	Gammarus pulex	Gpulex	GHCS01108181
Bib-like	Gammarus pulex	Gpulex	SRR8089726
COX1	Gammarus pulex	Gpulex	*BK059228
Glp-like	Gammarus pulex	Gpulex	SRR8089726
Prip-like_1	Gammarus pulex	Gpulex	SRR8089726
Aqp12-like	Gammarus wautieri	Gwauti	GHCN01067805
Bib-like	Gammarus wautieri	Gwauti	SRR8089730
COX1	Gammarus wautieri	Gwauti	*BK059229
Glp-like	Gammarus wautieri	Gwauti	SRR8089730
Prip-like_1	Gammarus wautieri	Gwauti	SRR8089730
Aqp12-like	Garjajewia dershawini	Gdersh	GEQD01018481
COX1	Garjajewia dershawini	Gdersh	GEQD01002810/GEQD01042039/GEQD01043606
Glp-like	Garjajewia dershawini	Gdersh	GEQD01029899
Prip-like_1	Garjajewia dershawini	Gdersh	GEQD01023251
Bib-like	Gmelinoides fasciatus	Gfasci	GEQE01011580
COX1	Gmelinoides fasciatus	Gfasci	KX341966
Prip-like_1	Gmelinoides fasciatus	Gfasci	GEQE01065073
COX1	Heterogammarus sophianosii	Hsophi	GEPR01022094/GEPR01026231/GEPR01026232/GEPR01011724
Glp-like	Heterogammarus sophianosii	Hsophi	GEPR01034595
Prip-like_1	Heterogammarus sophianosii	Hsophi	GEPR01051509
Bib-like	Hirondellea gigas	Hgigas	IACT01001190
Aqp12-like	Hirondellea gigas	Hgigas	GEZX01083175
COX1	Hirondellea gigas	Hgigas	GEZX01094346
Glp-like	Hirondellea gigas	Hgigas	GEZX01090276
Prip-like_1	Hirondellea gigas	Hgigas	GEZX01074455
COX1	Homalogammarus brandtii	Hbrand	GERE01033993/GERE01038256/GERE01007540
Glp-like	Homalogammarus brandtii	Hbrand	GERE01026234
COX1	Homoeogammarus veneris	Evener	*BK059233
COX1	Hyalellopsis carinata	Hcarin	GEQF01038762/GEQF01033570/GEQF01033571
Glp-like	Hyalellopsis carinata	Hcarin	GEQF01044438
Prip-like_1	Hyalellopsis carinata	Hcarin	GEQF01053338
COX1	Hyalellopsis costata	Hcosta	GEQG01006814/GEQG01115881
Glp-like	Hyalellopsis costata	Hcosta	GEQG01049882
Prip-like_1	Hyalellopsis costata	Hcosta	GEQG01052742
Bib-like	Hyalellopsis grisea	Hgrise	GEQH01041257
COX1	Hyalellopsis grisea	Hgrise	GEQH01029568/GEQH01022677/GEQH01073398/GEQH01030230/GEQH01022645
Glp-like	Hyalellopsis grisea	Hgrise	GEQH01047431
Prip-like_1	Hyalellopsis grisea	Hgrise	GEQH01043531
Bib-like	Hyalellopsis setosa	Hsetos	GEQI01033641
Glp-like	Hyalellopsis setosa	Hsetos	GEQI01055159
Prip-like_1	Hyalellopsis setosa	Hsetos	GEQI01058980
Bib-like	Hyalellopsis stebbingi	Hstebb	GEQJ01018070
COX1	Hyalellopsis stebbingi	Hstebb	GEQJ01010750/GEQJ01010751/GEQJ01078753/GEQJ01083403/GEQJ01005773
Glp-like	Hyalellopsis stebbingi	Hstebb	GEQJ01065640
COX1	Linevichella vortex	Lvorte	KX341967
Glp-like	Linevichella vortex	Lvorte	GERH01039701
Prip-like_1	Linevichella vortex	Lvorte	GERH01067361
COX1	Macrohectopus branickii	Mbrani	FJ756332
Glp-like	Macrohectopus branickii	Mbrani	GEQK01006141
Prip-like_1	Macrohectopus branickii	Mbrani	GEQK01023920
Aqp12-like	Macropereiopus parvus	Mapar	GEQM01015602
Bib-like	Macropereiopus parvus	Mapar	GEQM01047324
Glp-like	Macropereiopus parvus	Mapar	GEQM01026443
Prip-like_1	Macropereiopus parvus	Mapar	GEQM01042142
Prip-like_1	Macropereiopus wagneri	Mwagne	GEQL01029031
Aqp12-like	Marinogammarus marinus	Mmarin	SRR8089734
Bib-like	Marinogammarus marinus	Mmarin	SRR8089734
COX1	Marinogammarus marinus	Mmarin	*BK059224
Glp-like	Marinogammarus marinus	Mmarin	SRR8089734
Prip-like_1	Marinogammarus marinus	Mmarin	GHCV01033612
Bib-like	Micruropus glaber	Mglabe	GEQN01036305
COX1	Micruropus glaber	Mglabe	GEQN01066285/GEQN01004776/GEQN01066284
Glp-like	Micruropus glaber	Mglabe	GEQN01037201
Prip-like_1	Micruropus glaber	Mglabe	GEQN01039065
Bib-like	Micruropus parvulus	Mparvu	GEQO01060977
COX1	Micruropus parvulus	Mparvu	GEQO01069057/GEQO01007900/GEQO01058004/GEQO01023745
Glp-like	Micruropus parvulus	Mparvu	GEQO01051208
Prip-like_1	Micruropus parvulus	Mparvu	GEQO01054067
Aqp12-like	Micruropus wahlii	Mwahli	GEQP01084394
Bib-like	Micruropus wahlii	Mwahli	GEQP01087175
COX1	Micruropus wahlii	Mwahli	FJ756340
Glp-like	Micruropus wahlii	Mwahli	GEQP01069425
Prip-like_1	Micruropus wahlii	Mwahli	GEQP01079485
COX1	Obesogammarus crassus	Ocrass	*BK059235
Glp-like	Obesogammarus crassus	Ocrass	SRR3467097
Prip-like_1	Obesogammarus crassus	Ocrass	GERA01029965
Bib-like	Odontogammarus calcaratus	Ocalca	GEQQ01031921
COX1	Odontogammarus calcaratus	Ocalca	FJ756341
Glp-like	Odontogammarus calcaratus	Ocalca	GEQQ01047519
Prip-like_1	Odontogammarus calcaratus	Ocalca	GEQQ01041437
Aqp12-like	Ommatogammarus albinus	Oalbin	GEQR01058573
Bib-like	Ommatogammarus albinus	Oalbin	GEQR01068300
COX1	Ommatogammarus albinus	Oalbin	AY926686
Glp-like	Ommatogammarus albinus	Oalbin	GEQR01054867
Prip-like_1	Ommatogammarus albinus	Oalbin	GEQR01057276
Bib-like	Ommatogammarus flavus	Oflavu	GEQS01046189
COX1	Ommatogammarus flavus	Oflavu	FJ756342
Glp-like	Ommatogammarus flavus	Oflavu	GEQS01030820
Prip-like_1	Ommatogammarus flavus	Oflavu	GEQS01049532
Aqp12-like	Oxyacanthus curtus	Ocurtu	GEPA01008886
Glp-like	Oxyacanthus curtus	Ocurtu	GEPA01015856
Bib-like	Oxyacanthus flavus	Oxflav	GEPB01029731
COX1	Oxyacanthus flavus	Oxflav	JN393847
Glp-like	Oxyacanthus flavus	Oxflav	GEPB01028329
Prip-like_1	Oxyacanthus flavus	Oxflav	GEPB01046986
Aqp12-like	Oxyacanthus sowinskii	Osowin	GEPC01047588
COX1	Oxyacanthus sowinskii	Osowin	GEPC01016061/GEPC01033740/GEPC01033740/GEPC01016060/GEPC01033741/GEPC01033741/GEPC01033742
Glp-like	Oxyacanthus sowinskii	Osowin	GEPC01031006
Prip-like_1	Oxyacanthus sowinskii	Osowin	GEPC01030351
Aqp12-like	Pachyschesis branchialis	Pbranc	GEQT01015929
Bib-like	Pachyschesis branchialis	Pbranc	GEQT01064983
COX1	Pachyschesis branchialis	Pbranc	GEQU01016441/GEQU01002801/GEQU01016442
Glp-like	Pachyschesis branchialis	Pbranc	GEQT01024735
Prip-like_1	Pachyschesis branchialis	Pbranc	GEQT01034280
Glp-like	Palicarinus puzyllii	Ppuzyl	GEQW01028235
Prip-like_1	Palicarinus puzyllii	Ppuzyl	GEQW01045050
COX1	Pallasea cancelloides	Pcaiod	GERF01000920/GEQX01021975/GERF01008458/
Glp-like	Pallasea cancelloides	Pcaiod	GEQX01026769
Prip-like_1	Pallasea cancelloides	Pcaiod	GEQX01038718
COX1	Pallasea cancellus	Pcance	MG936153
Glp-like	Pallasea cancellus	Pcance	GERI01039413
Prip-like_1	Pallasea cancellus	Pcance	GERI01053777
Bib-like	Pallasea grubei	Pgrube	GERJ01035429
Glp-like	Pallasea grubei	Pgrube	GERJ01037343
Prip-like_1	Pallasea grubei	Pgrube	GERJ01038876
Aqp12-like	Pallasea sp	Pasp	GEQZ01021651
Glp-like	Pallasea sp	Pasp	GEQZ01041983
COX1	Pallasea sp.	Pasp	GEQZ01004982/GEQZ01012658/GEQZ01063799/GEQZ01052579
Prip-like_1	Pallasea sp.	Pasp	GEQZ01033467
Aqp12-like	Pallaseopsis kessleri	Pkessl	GEQY01023889
COX1	Pallaseopsis kessleri	Pkessl	KX341968
Glp-like	Pallaseopsis kessleri	Pkessl	GEQY01022245
Prip-like_1	Pallaseopsis kessleri	Pkessl	GEQY01024120
COX1	Parapallasea borowskii	Pborow	GERK01051588/GERK01055720/GERK01055720/GERK01050786
Glp-like	Parapallasea borowskii	Pborow	GERK01031034
Prip-like_1	Parapallasea borowskii	Pborow	GERK01048015
COX1	Parapallasea wosnessenskii	Pwosne	GERB01010980/GERB01067326/GERB01069474
Glp-like	Parapallasea wosnessenskii	Pwosne	GERB01056283
Prip-like_1	Parapallasea wosnessenskii	Pwosne	GERB01057927
COX1	Pentagonurus dawydowi	Pdawyd	GEQV01022235/GEQV01026454/GEQV01026454/GEQV01026456
Glp-like	Pentagonurus dawydowi	Pdawyd	GEQV01034127
Prip-like_1	Pentagonurus dawydowi	Pdawyd	GEQV01059654
Aqp12-like	Poekilogammarus pictoides	Ppicto	GERL01056612
Bib-like	Poekilogammarus pictoides	Ppicto	GERL01055704
COX1	Poekilogammarus pictoides	Ppicto	GERL01077914/GERL01023091
Glp-like	Poekilogammarus pictoides	Ppicto	GERL01034380
Prip-like_1	Poekilogammarus pictoides	Ppicto	GERL01047733

## Sheet: Caption
Table S2. Accession numbers of the nucleotide sequences used for the phylogenetic reconstruction of the Gammaroidea superfamily. * full annotate mitogenomes from which the COX1 was extracted
